# Supplementary material for: SMAD4 induces opposite effects on metastatic growth from pancreatic tumors depending on the organ of residence
Source: Nat Cancer. 2025 Sep 25;6(11):1839–56. doi: 10.1038/s43018-025-01047-5 (PMC12643927; doi:10.1038/s43018-025-01047-5)
Supplement: Supplementary file 4 — Complete GO analysis for the indicated conditions after Smad4 restoration. [file 43018_2025_1047_MOESM4_ESM.xlsx]

## Sheet: Legend
Supplementary Table 2. Complete Gene Ontology (GO) analysis for the indicated conditions after Smad4 restoration.
Related fo Fig. 3a, b and ED Fig. 4a. D7 = day 7; D14 = day 14; 24h = 24 hours. UP = GO analysis based on upregulated genes; DN = GO analysis based on downregulated genes.

## Sheet: Panc_D7_UP_KEGG
Type	Term	Overlap	P.value	Adjusted.P.value	Old.P.value	Old.Adjusted.P.value	Odds.Ratio	Combined.Score	Genes	dbs
UP	Pancreatic secretion	14/105	1.15406e-17	6.69354e-16	0	0	43.5714	1699.31	PNLIPRP1;PNLIPRP2;CPA2;CELA2A;CPA1;CELA3B;CPB1;AMY2B;CTRB1;CCKAR;TRY10;PRSS2;2210010C04RIK;TRY5	KEGG_2019_Mouse
UP	Protein digestion and absorption	10/90	4.28166e-12	1.24168e-10	0	0	33.5068	877.096	CPA2;CELA2A;CPA1;CELA3B;CPB1;CTRB1;TRY10;PRSS2;2210010C04RIK;TRY5	KEGG_2019_Mouse
UP	Neuroactive ligand-receptor interaction	7/348	0.000653496	0.0126343	0	0	5.21861	38.269	GLP1R;EDN1;CCKAR;TRY10;PRSS2;2210010C04RIK;TRY5	KEGG_2019_Mouse
UP	Influenza A	4/168	0.0055027	0.0797892	0	0	6.02195	31.3293	TRY10;PRSS2;2210010C04RIK;TRY5	KEGG_2019_Mouse
UP	Fat digestion and absorption	2/40	0.01226	0.142217	0	0	12.7587	56.1561	PNLIPRP1;PNLIPRP2	KEGG_2019_Mouse
UP	Cell cycle	3/123	0.015069	0.145667	0	0	6.10988	25.6317	SMAD4;TTK;BUB1	KEGG_2019_Mouse
UP	Glycerolipid metabolism	2/61	0.0271805	0.22521	0	0	8.20876	29.5947	PNLIPRP1;PNLIPRP2	KEGG_2019_Mouse
UP	Insulin secretion	2/86	0.0507735	0.327207	0	0	5.75842	17.1623	GLP1R;CCKAR	KEGG_2019_Mouse
UP	Gap junction	2/86	0.0507735	0.327207	0	0	5.75842	17.1623	GJA1;TUBB3	KEGG_2019_Mouse
UP	AGE-RAGE signaling pathway in diabetic complications	2/101	0.0674098	0.390977	0	0	4.88224	13.1672	EDN1;SMAD4	KEGG_2019_Mouse
UP	FoxO signaling pathway	2/132	0.106349	0.560752	0	0	3.7122	8.31912	PLK4;SMAD4	KEGG_2019_Mouse
UP	Renin-angiotensin system	1/36	0.140712	0.568862	0	0	6.84372	13.4208	KLK1	KEGG_2019_Mouse
UP	Wnt signaling pathway	2/160	0.145432	0.568862	0	0	3.05002	5.88056	SMAD4;LGR6	KEGG_2019_Mouse
UP	Cell adhesion molecules (CAMs)	2/170	0.160037	0.568862	0	0	2.86702	5.25338	L1CAM;JAM2	KEGG_2019_Mouse
UP	Glycosphingolipid biosynthesis	1/45	0.172715	0.568862	0	0	5.4414	9.5557	B3GNT5	KEGG_2019_Mouse
UP	Axon guidance	2/180	0.1749	0.568862	0	0	2.70458	4.71554	L1CAM;PLXNA4	KEGG_2019_Mouse
UP	Glycosaminoglycan biosynthesis	1/53	0.200173	0.568862	0	0	4.60241	7.40332	CSGALNACT1	KEGG_2019_Mouse
UP	Endocrine and other factor-regulated calcium reabsorption	1/55	0.206895	0.568862	0	0	4.4315	6.98203	KLK1	KEGG_2019_Mouse
UP	cAMP signaling pathway	2/211	0.22215	0.568862	0	0	2.2998	3.45983	GLP1R;EDN1	KEGG_2019_Mouse
UP	Glutathione metabolism	1/64	0.236461	0.568862	0	0	3.79671	5.47475	CHAC1	KEGG_2019_Mouse
UP	Metabolism of xenobiotics by cytochrome P450	1/66	0.242882	0.568862	0	0	3.67952	5.20718	CBR2	KEGG_2019_Mouse
UP	Adherens junction	1/72	0.261827	0.568862	0	0	3.36755	4.51277	SMAD4	KEGG_2019_Mouse
UP	Arrhythmogenic right ventricular cardiomyopathy (ARVC)	1/72	0.261827	0.568862	0	0	3.36755	4.51277	GJA1	KEGG_2019_Mouse
UP	Pancreatic cancer	1/75	0.271122	0.568862	0	0	3.23054	4.21646	SMAD4	KEGG_2019_Mouse
UP	Chronic myeloid leukemia	1/76	0.274195	0.568862	0	0	3.18731	4.12411	SMAD4	KEGG_2019_Mouse
UP	Renin secretion	1/76	0.274195	0.568862	0	0	3.18731	4.12411	EDN1	KEGG_2019_Mouse
UP	Hypertrophic cardiomyopathy (HCM)	1/86	0.304228	0.568862	0	0	2.81091	3.34493	EDN1	KEGG_2019_Mouse
UP	Colorectal cancer	1/88	0.310085	0.568862	0	0	2.74602	3.21534	SMAD4	KEGG_2019_Mouse
UP	Arachidonic acid metabolism	1/89	0.312996	0.568862	0	0	2.71468	3.15328	CBR2	KEGG_2019_Mouse
UP	Progesterone-mediated oocyte maturation	1/90	0.315894	0.568862	0	0	2.68404	3.09295	BUB1	KEGG_2019_Mouse
UP	TGF-beta signaling pathway	1/91	0.31878	0.568862	0	0	2.65408	3.03429	SMAD4	KEGG_2019_Mouse
UP	Melanogenesis	1/100	0.344221	0.568862	0	0	2.41171	2.57202	EDN1	KEGG_2019_Mouse
UP	Th17 cell differentiation	1/102	0.349745	0.568862	0	0	2.36371	2.4832	SMAD4	KEGG_2019_Mouse
UP	HIF-1 signaling pathway	1/104	0.355224	0.568862	0	0	2.31758	2.39871	EDN1	KEGG_2019_Mouse
UP	Parathyroid hormone synthesis, secretion and action	1/107	0.363357	0.568862	0	0	2.25165	2.2795	PTHLH	KEGG_2019_Mouse
UP	Insulin resistance	1/110	0.371388	0.568862	0	0	2.18934	2.16856	TRIB3	KEGG_2019_Mouse
UP	TNF signaling pathway	1/110	0.371388	0.568862	0	0	2.18934	2.16856	EDN1	KEGG_2019_Mouse
UP	Leukocyte transendothelial migration	1/115	0.384551	0.568862	0	0	2.09279	2.00004	JAM2	KEGG_2019_Mouse
UP	Oocyte meiosis	1/116	0.387151	0.568862	0	0	2.07449	1.96857	BUB1	KEGG_2019_Mouse
UP	Natural killer cell mediated cytotoxicity	1/118	0.392318	0.568862	0	0	2.03882	1.90769	ULBP1	KEGG_2019_Mouse
UP	Relaxin signaling pathway	1/131	0.424871	0.584366	0	0	1.83373	1.56962	EDN1	KEGG_2019_Mouse
UP	Signaling pathways regulating pluripotency of stem cells	1/137	0.439308	0.584366	0	0	1.7523	1.44136	SMAD4	KEGG_2019_Mouse
UP	Apelin signaling pathway	1/138	0.44168	0.584366	0	0	1.73942	1.42141	SMAD4	KEGG_2019_Mouse
UP	Vascular smooth muscle contraction	1/140	0.446392	0.584366	0	0	1.71422	1.38262	EDN1	KEGG_2019_Mouse
UP	Fluid shear stress and atherosclerosis	1/143	0.453387	0.584366	0	0	1.67775	1.32712	EDN1	KEGG_2019_Mouse
UP	Gastric cancer	1/150	0.469372	0.585238	0	0	1.59837	1.20894	SMAD4	KEGG_2019_Mouse
UP	mTOR signaling pathway	1/154	0.478298	0.585238	0	0	1.55626	1.14778	GRB10	KEGG_2019_Mouse
UP	Hippo signaling pathway	1/159	0.489246	0.585238	0	0	1.50663	1.07708	SMAD4	KEGG_2019_Mouse
UP	Hepatitis B	1/163	0.497842	0.585238	0	0	1.46914	1.02468	SMAD4	KEGG_2019_Mouse
UP	Tight junction	1/167	0.506294	0.585238	0	0	1.43344	0.975656	JAM2	KEGG_2019_Mouse
UP	Hepatocellular carcinoma	1/171	0.514606	0.585238	0	0	1.39943	0.929719	SMAD4	KEGG_2019_Mouse
UP	Phagosome	1/180	0.532805	0.591095	0	0	1.32846	0.836401	TUBB3	KEGG_2019_Mouse
UP	Cellular senescence	1/185	0.542623	0.591095	0	0	1.29204	0.789876	MYBL2	KEGG_2019_Mouse
UP	Calcium signaling pathway	1/189	0.55033	0.591095	0	0	1.26429	0.755083	CCKAR	KEGG_2019_Mouse
UP	Chemokine signaling pathway	1/197	0.565361	0.596199	0	0	1.2122	0.691305	CXCR6	KEGG_2019_Mouse
UP	Human T-cell leukemia virus 1 infection	1/245	0.645668	0.668727	0	0	0.971361	0.424942	SMAD4	KEGG_2019_Mouse
UP	Pathways in cancer	2/535	0.661369	0.672972	0	0	0.886972	0.366713	EDN1;SMAD4	KEGG_2019_Mouse
UP	Cytokine-cytokine receptor interaction	1/292	0.710044	0.710044	0	0	0.812528	0.278232	CXCR6	KEGG_2019_Mouse

## Sheet: Panc_D7_DN_KEGG
Type	Term	Overlap	P.value	Adjusted.P.value	Old.P.value	Old.Adjusted.P.value	Odds.Ratio	Combined.Score	Genes	dbs
DN	Basal cell carcinoma	7/63	3.20497e-06	0.000480746	0	0	12.721	160.931	WNT10A;WNT5B;PTCH2;AXIN2;GLI1;GLI2;WNT4	KEGG_2019_Mouse
DN	Pertussis	6/76	0.000116495	0.00873709	0	0	8.67209	78.5489	IL10;C4BP;C1RA;C1S1;HC;CXCL5	KEGG_2019_Mouse
DN	Wnt signaling pathway	8/160	0.000219323	0.0109662	0	0	5.35779	45.1392	WNT10A;SFRP2;WNT5B;DAAM2;AXIN2;NKD1;WNT4;NKD2	KEGG_2019_Mouse
DN	Pathways in cancer	15/535	0.00034948	0.0131055	0	0	2.98992	23.797	PDGFRA;NOTCH3;WNT10A;WNT5B;LAMA2;PTCH2;IGF1;AXIN2;GLI1;MMP9;GLI2;FGFR3;FGFR2;GSTM5;WNT4	KEGG_2019_Mouse
DN	Signaling pathways regulating pluripotency of stem cells	7/137	0.000476945	0.0132561	0	0	5.45928	41.7532	WNT10A;WNT5B;IGF1;AXIN2;FGFR3;FGFR2;WNT4	KEGG_2019_Mouse
DN	Metabolism of xenobiotics by cytochrome P450	5/66	0.000530245	0.0132561	0	0	8.25443	62.2563	HSD11B1;UGT2B36;UGT2B35;CBR3;GSTM5	KEGG_2019_Mouse
DN	Hedgehog signaling pathway	4/44	0.000981359	0.0210291	0	0	10.0299	69.4732	PTCH2;GLI1;GLI2;CDON	KEGG_2019_Mouse
DN	Breast cancer	6/147	0.00374591	0.0702357	0	0	4.2898	23.9675	NOTCH3;WNT10A;WNT5B;IGF1;AXIN2;WNT4	KEGG_2019_Mouse
DN	Cushing syndrome	6/159	0.00547925	0.0821887	0	0	3.95093	20.5717	NR4A1;WNT10A;WNT5B;AXIN2;CACNA1G;WNT4	KEGG_2019_Mouse
DN	Hippo signaling pathway	6/159	0.00547925	0.0821887	0	0	3.95093	20.5717	WNT10A;WNT5B;AXIN2;NKD1;WNT4;GLI2	KEGG_2019_Mouse
DN	Aldosterone-regulated sodium reabsorption	3/38	0.00651315	0.0888157	0	0	8.55584	43.0695	SCNN1A;ATP1A2;IGF1	KEGG_2019_Mouse
DN	Mineral absorption	3/44	0.00978587	0.122323	0	0	7.30155	33.7829	S100G;ATP1A2;TRPM6	KEGG_2019_Mouse
DN	Complement and coagulation cascades	4/88	0.0119808	0.13824	0	0	4.76553	21.0849	C4BP;C1RA;C1S1;HC	KEGG_2019_Mouse
DN	Chemical carcinogenesis	4/94	0.0149608	0.149145	0	0	4.44647	18.6855	HSD11B1;UGT2B36;UGT2B35;GSTM5	KEGG_2019_Mouse
DN	Staphylococcus aureus infection	4/95	0.0154989	0.149145	0	0	4.39739	18.3239	IL10;C1RA;C1S1;HC	KEGG_2019_Mouse
DN	Prostate cancer	4/97	0.0166112	0.149145	0	0	4.30239	17.6298	PDGFRA;IGF1;MMP9;FGFR2	KEGG_2019_Mouse
DN	Proteoglycans in cancer	6/203	0.0169246	0.149145	0	0	3.06162	12.4883	WNT10A;WNT5B;TIMP3;IGF1;MMP9;WNT4	KEGG_2019_Mouse
DN	Gastric cancer	5/150	0.0178975	0.149145	0	0	3.45778	13.911	WNT10A;WNT5B;AXIN2;FGFR2;WNT4	KEGG_2019_Mouse
DN	Amoebiasis	4/106	0.0222285	0.175488	0	0	3.92097	14.9247	IL10;COL3A1;LAMA2;SERPINB9G	KEGG_2019_Mouse
DN	Central carbon metabolism in cancer	3/64	0.0266184	0.179505	0	0	4.90263	17.7777	PDGFRA;FGFR3;FGFR2	KEGG_2019_Mouse
DN	Drug metabolism	4/114	0.0280879	0.179505	0	0	3.63433	12.9833	CES2A;UGT2B36;UGT2B35;GSTM5	KEGG_2019_Mouse
DN	PI3K-Akt signaling pathway	8/357	0.0282909	0.179505	0	0	2.31008	8.23593	PDGFRA;NR4A1;CSF3;LAMA2;ITGA8;IGF1;FGFR3;FGFR2	KEGG_2019_Mouse
DN	Thyroid hormone signaling pathway	4/115	0.028879	0.179505	0	0	3.60141	12.7657	NOTCH3;THRB;ATP1A2;WNT4	KEGG_2019_Mouse
DN	Hepatocellular carcinoma	5/171	0.0294305	0.179505	0	0	3.01712	10.6375	WNT10A;WNT5B;AXIN2;WNT4;GSTM5	KEGG_2019_Mouse
DN	Ascorbate and aldarate metabolism	2/27	0.0299176	0.179505	0	0	7.94935	27.8967	UGT2B36;UGT2B35	KEGG_2019_Mouse
DN	Pentose and glucuronate interconversions	2/34	0.0456888	0.26359	0	0	6.20823	19.158	UGT2B36;UGT2B35	KEGG_2019_Mouse
DN	Hypertrophic cardiomyopathy (HCM)	3/86	0.0558166	0.270358	0	0	3.59912	10.3859	LAMA2;ITGA8;IGF1	KEGG_2019_Mouse
DN	Systemic lupus erythematosus	4/143	0.0564163	0.270358	0	0	2.87185	8.25657	IL10;C1RA;C1S1;HC	KEGG_2019_Mouse
DN	Steroid hormone biosynthesis	3/89	0.0606254	0.270358	0	0	3.47304	9.73509	HSD11B1;UGT2B36;UGT2B35	KEGG_2019_Mouse
DN	Dilated cardiomyopathy (DCM)	3/90	0.0622701	0.270358	0	0	3.43295	9.53081	LAMA2;ITGA8;IGF1	KEGG_2019_Mouse
DN	Protein digestion and absorption	3/90	0.0622701	0.270358	0	0	3.43295	9.53081	COL3A1;COL24A1;ATP1A2	KEGG_2019_Mouse
DN	Bladder cancer	2/41	0.0638275	0.270358	0	0	5.09213	14.0113	MMP9;FGFR3	KEGG_2019_Mouse
DN	Porphyrin and chlorophyll metabolism	2/41	0.0638275	0.270358	0	0	5.09213	14.0113	UGT2B36;UGT2B35	KEGG_2019_Mouse
DN	IL-17 signaling pathway	3/91	0.0639356	0.270358	0	0	3.39377	9.33245	CSF3;MMP9;CXCL5	KEGG_2019_Mouse
DN	Retinol metabolism	3/91	0.0639356	0.270358	0	0	3.39377	9.33245	CYP26B1;UGT2B36;UGT2B35	KEGG_2019_Mouse
DN	MicroRNAs in cancer	6/281	0.0648859	0.270358	0	0	2.1845	5.97489	PDGFRA;NOTCH3;TIMP3;FGFR3;MMP9;RECK	KEGG_2019_Mouse
DN	Intestinal immune network for IgA production	2/43	0.0693887	0.276575	0	0	4.84324	12.9219	IL10;PIGR	KEGG_2019_Mouse
DN	mTOR signaling pathway	4/154	0.0700657	0.276575	0	0	2.65976	7.07051	WNT10A;WNT5B;IGF1;WNT4	KEGG_2019_Mouse
DN	Human papillomavirus infection	7/360	0.0719576	0.27676	0	0	1.9877	5.231	NOTCH3;WNT10A;WNT5B;LAMA2;ITGA8;AXIN2;WNT4	KEGG_2019_Mouse
DN	MAPK signaling pathway	6/294	0.0769276	0.288478	0	0	2.08451	5.34654	PDGFRA;NR4A1;IGF1;FGFR3;FGFR2;CACNA1G	KEGG_2019_Mouse
DN	Melanogenesis	3/100	0.0798259	0.292046	0	0	3.07748	7.77957	WNT10A;WNT5B;WNT4	KEGG_2019_Mouse
DN	Aldosterone synthesis and secretion	3/102	0.0835697	0.296433	0	0	3.015	7.48345	NR4A1;ATP1A2;CACNA1G	KEGG_2019_Mouse
DN	Ras signaling pathway	5/233	0.0865081	0.296433	0	0	2.18974	5.35942	PDGFRA;RASAL1;IGF1;FGFR3;FGFR2	KEGG_2019_Mouse
DN	Malaria	2/49	0.0869535	0.296433	0	0	4.22367	10.3158	IL10;CSF3	KEGG_2019_Mouse
DN	Focal adhesion	4/199	0.141037	0.470123	0	0	2.04129	3.99834	PDGFRA;LAMA2;ITGA8;IGF1	KEGG_2019_Mouse
DN	Glycolysis / Gluconeogenesis	2/67	0.145828	0.475527	0	0	3.05126	5.87466	ALDOB;ENO2	KEGG_2019_Mouse
DN	Cortisol synthesis and secretion	2/69	0.152798	0.486649	0	0	2.95987	5.56053	NR4A1;CACNA1G	KEGG_2019_Mouse
DN	Rap1 signaling pathway	4/209	0.159671	0.486649	0	0	1.94072	3.56053	PDGFRA;IGF1;FGFR3;FGFR2	KEGG_2019_Mouse
DN	Arrhythmogenic right ventricular cardiomyopathy (ARVC)	2/72	0.16337	0.486649	0	0	2.83259	5.13191	LAMA2;ITGA8	KEGG_2019_Mouse
DN	Melanoma	2/72	0.16337	0.486649	0	0	2.83259	5.13191	PDGFRA;IGF1	KEGG_2019_Mouse
DN	Apoptosis	3/141	0.169402	0.486649	0	0	2.15865	3.83264	CTSK;CTSF;SEPT4	KEGG_2019_Mouse
DN	Gastric acid secretion	2/74	0.17049	0.486649	0	0	2.75363	4.87139	KCNJ15;ATP1A2	KEGG_2019_Mouse
DN	Glioma	2/75	0.174069	0.486649	0	0	2.71577	4.74799	PDGFRA;IGF1	KEGG_2019_Mouse
DN	Regulation of actin cytoskeleton	4/217	0.175194	0.486649	0	0	1.86707	3.25218	PDGFRA;ITGA8;FGFR3;FGFR2	KEGG_2019_Mouse
DN	Proximal tubule bicarbonate reclamation	1/22	0.199353	0.54369	0	0	4.70905	7.59417	ATP1A2	KEGG_2019_Mouse
DN	ECM-receptor interaction	2/83	0.20309	0.543992	0	0	2.44655	3.90006	LAMA2;ITGA8	KEGG_2019_Mouse
DN	Rheumatoid arthritis	2/84	0.206758	0.5441	0	0	2.4166	3.80905	CTSK;CXCL5	KEGG_2019_Mouse
DN	Vitamin digestion and absorption	1/24	0.215383	0.557026	0	0	4.29913	6.60061	CUBN	KEGG_2019_Mouse
DN	Taste transduction	2/88	0.221494	0.558195	0	0	2.30373	3.47254	ENTPD2;SCNN1A	KEGG_2019_Mouse
DN	Asthma	1/25	0.223278	0.558195	0	0	4.11979	6.17696	IL10	KEGG_2019_Mouse
DN	JAK-STAT signaling pathway	3/164	0.228307	0.561411	0	0	1.84811	2.72977	IL10;PDGFRA;CSF3	KEGG_2019_Mouse
DN	Cell adhesion molecules (CAMs)	3/170	0.244285	0.591011	0	0	1.78116	2.51041	VCAN;NEGR1;ITGA8	KEGG_2019_Mouse
DN	Phagosome	3/180	0.27128	0.629591	0	0	1.67968	2.19131	COLEC12;C1RA;SFTPD	KEGG_2019_Mouse
DN	Pentose phosphate pathway	1/32	0.276372	0.629591	0	0	3.18839	4.10029	ALDOB	KEGG_2019_Mouse
DN	Transcriptional misregulation in cancer	3/183	0.279447	0.629591	0	0	1.65143	2.10548	NR4A3;IGF1;MMP9	KEGG_2019_Mouse
DN	HIF-1 signaling pathway	2/104	0.280977	0.629591	0	0	1.94078	2.46379	IGF1;ENO2	KEGG_2019_Mouse
DN	SNARE interactions in vesicular transport	1/33	0.283656	0.629591	0	0	3.08859	3.8916	VAMP1	KEGG_2019_Mouse
DN	Endocytosis	4/269	0.285869	0.629591	0	0	1.49671	1.87422	PDGFRA;AMPH;FGFR3;FGFR2	KEGG_2019_Mouse
DN	Prion diseases	1/34	0.290868	0.629591	0	0	2.99485	3.6983	HC	KEGG_2019_Mouse
DN	Toxoplasmosis	2/108	0.295851	0.629591	0	0	1.86717	2.27402	IL10;LAMA2	KEGG_2019_Mouse
DN	Fructose and mannose metabolism	1/35	0.298006	0.629591	0	0	2.90662	3.51887	ALDOB	KEGG_2019_Mouse
DN	African trypanosomiasis	1/39	0.325854	0.678863	0	0	2.60013	2.91554	IL10	KEGG_2019_Mouse
DN	Cytokine-cytokine receptor interaction	4/292	0.337913	0.694341	0	0	1.37556	1.49244	IL10;BMP3;CSF3;CXCL5	KEGG_2019_Mouse
DN	Carbohydrate digestion and absorption	1/43	0.352602	0.697781	0	0	2.35202	2.45178	ATP1A2	KEGG_2019_Mouse
DN	Lysosome	2/124	0.35471	0.697781	0	0	1.62097	1.68006	CTSK;CTSF	KEGG_2019_Mouse
DN	cAMP signaling pathway	3/211	0.356233	0.697781	0	0	1.42708	1.47299	FXYD1;ATP1A2;GLI1	KEGG_2019_Mouse
DN	Glycosphingolipid biosynthesis	1/45	0.365578	0.697781	0	0	2.24489	2.25898	FUT2	KEGG_2019_Mouse
DN	Ether lipid metabolism	1/47	0.378294	0.697781	0	0	2.14707	2.08713	ENPP2	KEGG_2019_Mouse
DN	Relaxin signaling pathway	2/131	0.379948	0.697781	0	0	1.53247	1.483	COL3A1;MMP9	KEGG_2019_Mouse
DN	FoxO signaling pathway	2/132	0.383521	0.697781	0	0	1.5206	1.45729	IL10;IGF1	KEGG_2019_Mouse
DN	ABC transporters	1/48	0.384557	0.697781	0	0	2.10128	2.00811	ABCA8A	KEGG_2019_Mouse
DN	Type II diabetes mellitus	1/48	0.384557	0.697781	0	0	2.10128	2.00811	CACNA1G	KEGG_2019_Mouse
DN	Cholesterol metabolism	1/49	0.390757	0.697781	0	0	2.0574	1.93327	ANGPTL4	KEGG_2019_Mouse
DN	Notch signaling pathway	1/49	0.390757	0.697781	0	0	2.0574	1.93327	NOTCH3	KEGG_2019_Mouse
DN	Fluid shear stress and atherosclerosis	2/143	0.422202	0.744198	0	0	1.40119	1.20821	MMP9;GSTM5	KEGG_2019_Mouse
DN	Endocrine and other factor-regulated calcium reabsorption	1/55	0.426674	0.744198	0	0	1.82824	1.55718	ATP1A2	KEGG_2019_Mouse
DN	Ovarian steroidogenesis	1/57	0.438171	0.755468	0	0	1.76277	1.45454	IGF1	KEGG_2019_Mouse
DN	Endometrial cancer	1/58	0.443834	0.756535	0	0	1.73175	1.40671	AXIN2	KEGG_2019_Mouse
DN	Inflammatory bowel disease (IBD)	1/59	0.44944	0.757483	0	0	1.70181	1.36103	IL10	KEGG_2019_Mouse
DN	Long-term depression	1/61	0.460483	0.765287	0	0	1.64492	1.2756	IGF1	KEGG_2019_Mouse
DN	Neuroactive ligand-receptor interaction	4/348	0.464274	0.765287	0	0	1.14833	0.88109	OPRD1;THRB;PENK;HC	KEGG_2019_Mouse
DN	Allograft rejection	1/63	0.471306	0.768433	0	0	1.59169	1.19735	IL10	KEGG_2019_Mouse
DN	Glutathione metabolism	1/64	0.476636	0.768768	0	0	1.56635	1.16067	GSTM5	KEGG_2019_Mouse
DN	Leishmaniasis	1/67	0.492308	0.785598	0	0	1.49492	1.05938	IL10	KEGG_2019_Mouse
DN	p53 signaling pathway	1/71	0.512479	0.786741	0	0	1.40921	0.942052	IGF1	KEGG_2019_Mouse
DN	Bile secretion	1/72	0.517396	0.786741	0	0	1.3893	0.915471	ATP1A2	KEGG_2019_Mouse
DN	cGMP-PKG signaling pathway	2/172	0.51767	0.786741	0	0	1.16045	0.76406	OPRD1;ATP1A2	KEGG_2019_Mouse
DN	Thyroid hormone synthesis	1/73	0.522264	0.786741	0	0	1.36993	0.889882	ATP1A2	KEGG_2019_Mouse
DN	Inositol phosphate metabolism	1/73	0.522264	0.786741	0	0	1.36993	0.889882	PLCH2	KEGG_2019_Mouse
DN	Axon guidance	2/180	0.542122	0.786741	0	0	1.10784	0.678293	WNT5B;WNT4	KEGG_2019_Mouse
DN	Autoimmune thyroid disease	1/78	0.545879	0.786741	0	0	1.28065	0.77525	IL10	KEGG_2019_Mouse
DN	Cardiac muscle contraction	1/78	0.545879	0.786741	0	0	1.28065	0.77525	ATP1A2	KEGG_2019_Mouse
DN	Salivary secretion	1/78	0.545879	0.786741	0	0	1.28065	0.77525	ATP1A2	KEGG_2019_Mouse
DN	RNA degradation	1/83	0.568333	0.786741	0	0	1.20226	0.679333	ENO2	KEGG_2019_Mouse
DN	Calcium signaling pathway	2/189	0.568592	0.786741	0	0	1.05404	0.595103	PDGFRA;CACNA1G	KEGG_2019_Mouse
DN	PPAR signaling pathway	1/85	0.577002	0.786741	0	0	1.17351	0.645326	ANGPTL4	KEGG_2019_Mouse
DN	Gap junction	1/86	0.581271	0.786741	0	0	1.15965	0.629153	PDGFRA	KEGG_2019_Mouse
DN	Insulin secretion	1/86	0.581271	0.786741	0	0	1.15965	0.629153	ATP1A2	KEGG_2019_Mouse
DN	Th1 and Th2 cell differentiation	1/87	0.585497	0.786741	0	0	1.1461	0.613503	NOTCH3	KEGG_2019_Mouse
DN	Viral myocarditis	1/87	0.585497	0.786741	0	0	1.1461	0.613503	LAMA2	KEGG_2019_Mouse
DN	Fc gamma R-mediated phagocytosis	1/87	0.585497	0.786741	0	0	1.1461	0.613503	AMPH	KEGG_2019_Mouse
DN	Colorectal cancer	1/88	0.589681	0.786741	0	0	1.13287	0.598353	AXIN2	KEGG_2019_Mouse
DN	Arachidonic acid metabolism	1/89	0.593823	0.786741	0	0	1.11994	0.583685	CBR3	KEGG_2019_Mouse
DN	Progesterone-mediated oocyte maturation	1/90	0.597923	0.786741	0	0	1.1073	0.569478	IGF1	KEGG_2019_Mouse
DN	Small cell lung cancer	1/92	0.606001	0.789787	0	0	1.08286	0.542375	LAMA2	KEGG_2019_Mouse
DN	Hematopoietic cell lineage	1/94	0.613917	0.789787	0	0	1.05946	0.516907	CSF3	KEGG_2019_Mouse
DN	Toll-like receptor signaling pathway	1/99	0.633021	0.789787	0	0	1.00515	0.459607	CTSK	KEGG_2019_Mouse
DN	Choline metabolism in cancer	1/99	0.633021	0.789787	0	0	1.00515	0.459607	PDGFRA	KEGG_2019_Mouse
DN	Circadian entrainment	1/99	0.633021	0.789787	0	0	1.00515	0.459607	CACNA1G	KEGG_2019_Mouse
DN	AGE-RAGE signaling pathway in diabetic complications	1/101	0.640397	0.789787	0	0	0.98495	0.43896	COL3A1	KEGG_2019_Mouse
DN	T cell receptor signaling pathway	1/101	0.640397	0.789787	0	0	0.98495	0.43896	IL10	KEGG_2019_Mouse
DN	Longevity regulating pathway	1/102	0.644029	0.789787	0	0	0.975149	0.429076	IGF1	KEGG_2019_Mouse
DN	Chagas disease (American trypanosomiasis)	1/103	0.647625	0.789787	0	0	0.965539	0.419472	IL10	KEGG_2019_Mouse
DN	Pancreatic secretion	1/105	0.654709	0.791986	0	0	0.946875	0.401063	ATP1A2	KEGG_2019_Mouse
DN	TNF signaling pathway	1/110	0.671804	0.803732	0	0	0.903211	0.359287	MMP9	KEGG_2019_Mouse
DN	C-type lectin receptor signaling pathway	1/112	0.678404	0.803732	0	0	0.886847	0.344108	IL10	KEGG_2019_Mouse
DN	Glutamatergic synapse	1/114	0.684872	0.803732	0	0	0.871062	0.329718	DLGAP1	KEGG_2019_Mouse
DN	Leukocyte transendothelial migration	1/115	0.688057	0.803732	0	0	0.863377	0.322803	MMP9	KEGG_2019_Mouse
DN	Oocyte meiosis	1/116	0.69121	0.803732	0	0	0.855826	0.316067	IGF1	KEGG_2019_Mouse
DN	Neurotrophin signaling pathway	1/121	0.706506	0.807403	0	0	0.819958	0.284873	IRAK3	KEGG_2019_Mouse
DN	Sphingolipid signaling pathway	1/124	0.71532	0.807403	0	0	0.799837	0.267966	OPRD1	KEGG_2019_Mouse
DN	Platelet activation	1/125	0.718198	0.807403	0	0	0.793347	0.262605	COL3A1	KEGG_2019_Mouse
DN	AMPK signaling pathway	1/126	0.721048	0.807403	0	0	0.78696	0.257375	IGF1	KEGG_2019_Mouse
DN	Inflammatory mediator regulation of TRP channels	1/127	0.72387	0.807403	0	0	0.780675	0.25227	IGF1	KEGG_2019_Mouse
DN	Osteoclast differentiation	1/128	0.726662	0.807403	0	0	0.774488	0.247289	CTSK	KEGG_2019_Mouse
DN	Estrogen signaling pathway	1/134	0.742839	0.818576	0	0	0.739323	0.219783	MMP9	KEGG_2019_Mouse
DN	Purine metabolism	1/136	0.748016	0.818576	0	0	0.728296	0.211446	ENTPD2	KEGG_2019_Mouse
DN	Apelin signaling pathway	1/138	0.75309	0.818576	0	0	0.717591	0.203487	NOTCH3	KEGG_2019_Mouse
DN	Adrenergic signaling in cardiomyocytes	1/148	0.776974	0.834892	0	0	0.668435	0.168678	ATP1A2	KEGG_2019_Mouse
DN	Phospholipase D signaling pathway	1/149	0.779233	0.834892	0	0	0.663885	0.165603	PDGFRA	KEGG_2019_Mouse
DN	Hepatitis B	1/163	0.808558	0.860168	0	0	0.60608	0.128794	MMP9	KEGG_2019_Mouse
DN	Ribosome	1/170	0.821732	0.868027	0	0	0.580769	0.114028	RPL23A	KEGG_2019_Mouse
DN	Tuberculosis	1/178	0.835688	0.876596	0	0	0.554294	0.0994959	IL10	KEGG_2019_Mouse
DN	Chemokine signaling pathway	1/197	0.864627	0.89727	0	0	0.500077	0.0727397	CXCL5	KEGG_2019_Mouse
DN	Alcoholism	1/199	0.867361	0.89727	0	0	0.494975	0.0704348	HDAC11	KEGG_2019_Mouse
DN	NOD-like receptor signaling pathway	1/205	0.875238	0.899217	0	0	0.48027	0.0640003	CASP4	KEGG_2019_Mouse
DN	Viral carcinogenesis	1/229	0.902356	0.920772	0	0	0.429189	0.0440973	HDAC11	KEGG_2019_Mouse
DN	Human cytomegalovirus infection	1/255	0.92515	0.937652	0	0	0.384744	0.0299327	PDGFRA	KEGG_2019_Mouse
DN	Herpes simplex virus 1 infection	1/433	0.987986	0.994616	0	0	0.224155	0.00270939	HC	KEGG_2019_Mouse
DN	Olfactory transduction	1/1133	0.999989	0.999989	0	0	0.0824514	9.13518e-07	NCALD	KEGG_2019_Mouse

## Sheet: Panc_D14_UP_KEGG
Type	Term	Overlap	P.value	Adjusted.P.value	Old.P.value	Old.Adjusted.P.value	Odds.Ratio	Combined.Score	Genes	dbs
UP	Prion diseases	3/34	0.00144788	0.0636411	0	0	14.8815	97.2899	NCAM1;FYN;HSPA1A	KEGG_2019_Mouse
UP	Signaling pathways regulating pluripotency of stem cells	5/137	0.00216338	0.0636411	0	0	5.88642	36.1196	SMAD4;WNT5A;INHBB;PAX6;DUSP9	KEGG_2019_Mouse
UP	Apelin signaling pathway	5/138	0.00223302	0.0636411	0	0	5.84187	35.6611	GNGT1;ACTA2;MYLK2;SMAD4;APLN	KEGG_2019_Mouse
UP	Focal adhesion	6/199	0.00208796	0.0636411	0	0	4.85443	29.9594	MYLK2;FN1;ZYX;FYN;FLNC;PGF	KEGG_2019_Mouse
UP	MAPK signaling pathway	7/294	0.00341361	0.0778303	0	0	3.82068	21.7014	FLNC;DUSP9;PGF;CACNA1H;HSPA1B;EREG;HSPA1A	KEGG_2019_Mouse
UP	Alanine, aspartate and glutamate metabolism	2/37	0.0247649	0.403314	0	0	8.7178	32.2413	GFPT2;GAD2	KEGG_2019_Mouse
UP	TGF-beta signaling pathway	3/91	0.0224037	0.403314	0	0	5.22727	19.856	SMAD4;BAMBI;INHBB	KEGG_2019_Mouse
UP	Aldosterone synthesis and secretion	3/102	0.0300644	0.428418	0	0	4.64388	16.2741	PRKD1;CACNA1H;CAMK1G	KEGG_2019_Mouse
UP	Cholinergic synapse	3/113	0.0389332	0.493154	0	0	4.17717	13.5587	GNGT1;FYN;KCNJ2	KEGG_2019_Mouse
UP	Taurine and hypotaurine metabolism	1/11	0.0702677	0.543457	0	0	15.1588	40.2533	GAD2	KEGG_2019_Mouse
UP	Thiamine metabolism	1/15	0.0945857	0.543457	0	0	10.8255	25.5293	AK5	KEGG_2019_Mouse
UP	Glycosaminoglycan biosynthesis	2/53	0.047874	0.543457	0	0	5.97798	18.1682	HS3ST3B1;CHST11	KEGG_2019_Mouse
UP	Legionellosis	2/58	0.0562281	0.543457	0	0	5.44286	15.6664	HSPA1B;HSPA1A	KEGG_2019_Mouse
UP	Adherens junction	2/72	0.0819786	0.543457	0	0	4.35121	10.8837	SMAD4;FYN	KEGG_2019_Mouse
UP	Gastric acid secretion	2/74	0.0859077	0.543457	0	0	4.22991	10.3822	MYLK2;KCNJ2	KEGG_2019_Mouse
UP	Vascular smooth muscle contraction	3/140	0.065618	0.543457	0	0	3.34935	9.1233	ACTA2;MYLK2;KCNMB1	KEGG_2019_Mouse
UP	Gap junction	2/86	0.110583	0.543457	0	0	3.62344	7.97879	TUBB6;TUBB3	KEGG_2019_Mouse
UP	Colorectal cancer	2/88	0.11486	0.543457	0	0	3.53882	7.65815	SMAD4;EREG	KEGG_2019_Mouse
UP	Oxytocin signaling pathway	3/154	0.0820162	0.543457	0	0	3.03665	7.59418	MYLK2;CAMK1G;KCNJ2	KEGG_2019_Mouse
UP	Antigen processing and presentation	2/90	0.119179	0.543457	0	0	3.45804	7.35569	HSPA1B;HSPA1A	KEGG_2019_Mouse
UP	GABAergic synapse	2/90	0.119179	0.543457	0	0	3.45804	7.35569	GNGT1;GAD2	KEGG_2019_Mouse
UP	Protein digestion and absorption	2/90	0.119179	0.543457	0	0	3.45804	7.35569	COL7A1;TRY4	KEGG_2019_Mouse
UP	Wnt signaling pathway	3/160	0.0895354	0.543457	0	0	2.91972	7.04563	SMAD4;BAMBI;WNT5A	KEGG_2019_Mouse
UP	Influenza A	3/168	0.0999917	0.543457	0	0	2.77703	6.39457	TRY4;HSPA1B;HSPA1A	KEGG_2019_Mouse
UP	Cell adhesion molecules (CAMs)	3/170	0.10268	0.543457	0	0	2.74349	6.24457	NRXN1;NCAM1;CD34	KEGG_2019_Mouse
UP	Butanoate metabolism	1/27	0.163816	0.549266	0	0	5.8256	10.5386	GAD2	KEGG_2019_Mouse
UP	Maturity onset diabetes of the young	1/27	0.163816	0.549266	0	0	5.8256	10.5386	PAX6	KEGG_2019_Mouse
UP	Phototransduction	1/27	0.163816	0.549266	0	0	5.8256	10.5386	GNGT1	KEGG_2019_Mouse
UP	Circadian entrainment	2/99	0.139086	0.549266	0	0	3.13577	6.1858	GNGT1;CACNA1H	KEGG_2019_Mouse
UP	AGE-RAGE signaling pathway in diabetic complications	2/101	0.143605	0.549266	0	0	3.07211	5.962	SMAD4;FN1	KEGG_2019_Mouse
UP	Longevity regulating pathway	2/102	0.145876	0.549266	0	0	3.04123	5.85437	HSPA1B;HSPA1A	KEGG_2019_Mouse
UP	Toxoplasmosis	2/108	0.159651	0.549266	0	0	2.86821	5.2625	HSPA1B;HSPA1A	KEGG_2019_Mouse
UP	Calcium signaling pathway	3/189	0.129582	0.549266	0	0	2.46087	5.02863	MYLK2;CACNA1H;CAMK1G	KEGG_2019_Mouse
UP	Proteoglycans in cancer	3/203	0.150828	0.549266	0	0	2.28698	4.32608	WNT5A;FN1;FLNC	KEGG_2019_Mouse
UP	Glutamatergic synapse	2/114	0.173656	0.565622	0	0	2.71374	4.75088	GNGT1;SHANK3	KEGG_2019_Mouse
UP	beta-Alanine metabolism	1/32	0.191087	0.60511	0	0	4.88476	8.08439	GAD2	KEGG_2019_Mouse
UP	Platelet activation	2/125	0.199801	0.615603	0	0	2.46967	3.97724	MYLK2;FYN	KEGG_2019_Mouse
UP	Relaxin signaling pathway	2/131	0.214255	0.615934	0	0	2.35408	3.62667	GNGT1;ACTA2	KEGG_2019_Mouse
UP	Spliceosome	2/132	0.216674	0.615934	0	0	2.33586	3.57237	HSPA1B;HSPA1A	KEGG_2019_Mouse
UP	Estrogen signaling pathway	2/134	0.22152	0.615934	0	0	2.30023	3.46701	HSPA1B;HSPA1A	KEGG_2019_Mouse
UP	PI3K-Akt signaling pathway	4/357	0.210506	0.615934	0	0	1.7276	2.69202	GNGT1;FN1;PGF;EREG	KEGG_2019_Mouse
UP	Amino sugar and nucleotide sugar metabolism	1/49	0.277373	0.644161	0	0	3.15204	4.04214	GFPT2	KEGG_2019_Mouse
UP	Cholesterol metabolism	1/49	0.277373	0.644161	0	0	3.15204	4.04214	LRP1	KEGG_2019_Mouse
UP	Malaria	1/49	0.277373	0.644161	0	0	3.15204	4.04214	LRP1	KEGG_2019_Mouse
UP	Measles	2/144	0.245863	0.644161	0	0	2.13716	2.9984	HSPA1B;HSPA1A	KEGG_2019_Mouse
UP	Adrenergic signaling in cardiomyocytes	2/148	0.255634	0.644161	0	0	2.07819	2.83466	SCN7A;SCN5A	KEGG_2019_Mouse
UP	Gastric cancer	2/150	0.260523	0.644161	0	0	2.0499	2.75724	SMAD4;WNT5A	KEGG_2019_Mouse
UP	Cushing syndrome	2/159	0.282527	0.644161	0	0	1.9315	2.44139	WNT5A;CACNA1H	KEGG_2019_Mouse
UP	Hippo signaling pathway	2/159	0.282527	0.644161	0	0	1.9315	2.44139	SMAD4;WNT5A	KEGG_2019_Mouse
UP	Pathways in cancer	5/535	0.278877	0.644161	0	0	1.43649	1.83437	GNGT1;SMAD4;WNT5A;FN1;PGF	KEGG_2019_Mouse
UP	Protein processing in endoplasmic reticulum	2/163	0.292294	0.653362	0	0	1.88313	2.31625	HSPA1B;HSPA1A	KEGG_2019_Mouse
UP	Hepatocellular carcinoma	2/171	0.311772	0.675827	0	0	1.79326	2.09002	SMAD4;WNT5A	KEGG_2019_Mouse
UP	cGMP-PKG signaling pathway	2/172	0.3142	0.675827	0	0	1.78262	2.06379	MYLK2;KCNMB1	KEGG_2019_Mouse
UP	Basal cell carcinoma	1/63	0.341524	0.677285	0	0	2.43856	2.61984	WNT5A	KEGG_2019_Mouse
UP	Amphetamine addiction	1/68	0.363038	0.677285	0	0	2.25601	2.2859	ARC	KEGG_2019_Mouse
UP	Fc epsilon RI signaling pathway	1/68	0.363038	0.677285	0	0	2.25601	2.2859	FYN	KEGG_2019_Mouse
UP	Type I diabetes mellitus	1/69	0.367256	0.677285	0	0	2.22272	2.22649	GAD2	KEGG_2019_Mouse
UP	Cortisol synthesis and secretion	1/69	0.367256	0.677285	0	0	2.22272	2.22649	CACNA1H	KEGG_2019_Mouse
UP	Bacterial invasion of epithelial cells	1/74	0.387935	0.677285	0	0	2.06996	1.96008	FN1	KEGG_2019_Mouse
UP	Glioma	1/75	0.39199	0.677285	0	0	2.04188	1.91226	CAMK1G	KEGG_2019_Mouse
UP	Pancreatic cancer	1/75	0.39199	0.677285	0	0	2.04188	1.91226	SMAD4	KEGG_2019_Mouse
UP	Axon guidance	2/180	0.333552	0.677285	0	0	1.70182	1.86852	WNT5A;FYN	KEGG_2019_Mouse
UP	Phagosome	2/180	0.333552	0.677285	0	0	1.70182	1.86852	TUBB6;TUBB3	KEGG_2019_Mouse
UP	Chronic myeloid leukemia	1/76	0.396018	0.677285	0	0	2.01455	1.86607	SMAD4	KEGG_2019_Mouse
UP	Renin secretion	1/76	0.396018	0.677285	0	0	2.01455	1.86607	KCNJ2	KEGG_2019_Mouse
UP	Salmonella infection	1/78	0.403995	0.677285	0	0	1.96203	1.77829	FLNC	KEGG_2019_Mouse
UP	Chemokine signaling pathway	2/197	0.374114	0.677285	0	0	1.55211	1.52603	GNGT1;CXCL14	KEGG_2019_Mouse
UP	Rap1 signaling pathway	2/209	0.402151	0.677285	0	0	1.46124	1.33108	PRKD1;PGF	KEGG_2019_Mouse
UP	ECM-receptor interaction	1/83	0.423482	0.684961	0	0	1.84193	1.58267	FN1	KEGG_2019_Mouse
UP	ErbB signaling pathway	1/84	0.427303	0.684961	0	0	1.81964	1.54718	EREG	KEGG_2019_Mouse
UP	Insulin secretion	1/86	0.434869	0.684961	0	0	1.77665	1.47943	KCNMB1	KEGG_2019_Mouse
UP	Viral myocarditis	1/87	0.438615	0.684961	0	0	1.7559	1.4471	FYN	KEGG_2019_Mouse
UP	Regulation of actin cytoskeleton	2/217	0.420517	0.684961	0	0	1.4063	1.21823	MYLK2;FN1	KEGG_2019_Mouse
UP	Morphine addiction	1/92	0.456978	0.685468	0	0	1.65901	1.2992	GNGT1	KEGG_2019_Mouse
UP	Small cell lung cancer	1/92	0.456978	0.685468	0	0	1.65901	1.2992	FN1	KEGG_2019_Mouse
UP	Ras signaling pathway	2/233	0.456365	0.685468	0	0	1.30783	1.02594	GNGT1;PGF	KEGG_2019_Mouse
UP	Hematopoietic cell lineage	1/94	0.464156	0.687192	0	0	1.62316	1.24583	CD34	KEGG_2019_Mouse
UP	Melanogenesis	1/100	0.485128	0.701008	0	0	1.52433	1.10261	WNT5A	KEGG_2019_Mouse
UP	T cell receptor signaling pathway	1/101	0.488543	0.701008	0	0	1.50901	1.08094	FYN	KEGG_2019_Mouse
UP	Th17 cell differentiation	1/102	0.491936	0.701008	0	0	1.49399	1.05985	SMAD4	KEGG_2019_Mouse
UP	Pancreatic secretion	1/105	0.50198	0.702469	0	0	1.45068	0.999797	TRY4	KEGG_2019_Mouse
UP	Amoebiasis	1/106	0.505285	0.702469	0	0	1.43679	0.980799	FN1	KEGG_2019_Mouse
UP	Insulin resistance	1/110	0.518286	0.706451	0	0	1.38378	0.909461	GFPT2	KEGG_2019_Mouse
UP	C-type lectin receptor signaling pathway	1/112	0.524658	0.706451	0	0	1.35871	0.876379	LSP1	KEGG_2019_Mouse
UP	Ribosome biogenesis in eukaryotes	1/115	0.534061	0.706451	0	0	1.32275	0.829691	RPP25	KEGG_2019_Mouse
UP	Natural killer cell mediated cytotoxicity	1/118	0.543279	0.706451	0	0	1.28864	0.786242	FYN	KEGG_2019_Mouse
UP	Cell cycle	1/123	0.558241	0.706451	0	0	1.23551	0.72026	SMAD4	KEGG_2019_Mouse
UP	Endocytosis	2/269	0.532147	0.706451	0	0	1.12942	0.712476	HSPA1B;HSPA1A	KEGG_2019_Mouse
UP	Sphingolipid signaling pathway	1/124	0.561175	0.706451	0	0	1.22541	0.707946	FYN	KEGG_2019_Mouse
UP	Inflammatory mediator regulation of TRP channels	1/127	0.56986	0.706451	0	0	1.19605	0.672615	TRPV2	KEGG_2019_Mouse
UP	Osteoclast differentiation	1/128	0.572718	0.706451	0	0	1.18657	0.661351	FYN	KEGG_2019_Mouse
UP	FoxO signaling pathway	1/132	0.583959	0.706451	0	0	1.15011	0.618672	SMAD4	KEGG_2019_Mouse
UP	Serotonergic synapse	1/132	0.583959	0.706451	0	0	1.15011	0.618672	GNGT1	KEGG_2019_Mouse
UP	Dopaminergic synapse	1/135	0.592196	0.706451	0	0	1.12419	0.588981	GNGT1	KEGG_2019_Mouse
UP	Purine metabolism	1/136	0.594906	0.706451	0	0	1.1158	0.579495	AK5	KEGG_2019_Mouse
UP	Cytokine-cytokine receptor interaction	2/292	0.576697	0.706451	0	0	1.03862	0.571697	INHBB;CXCL14	KEGG_2019_Mouse
UP	Breast cancer	1/147	0.62356	0.726628	0	0	1.03116	0.487029	WNT5A	KEGG_2019_Mouse
UP	Phospholipase D signaling pathway	1/149	0.628549	0.726628	0	0	1.01712	0.472293	FYN	KEGG_2019_Mouse
UP	Retrograde endocannabinoid signaling	1/150	0.631019	0.726628	0	0	1.01025	0.465137	GNGT1	KEGG_2019_Mouse
UP	mTOR signaling pathway	1/154	0.640737	0.73044	0	0	0.983635	0.437852	WNT5A	KEGG_2019_Mouse
UP	Hepatitis B	1/163	0.661683	0.743788	0	0	0.928565	0.383468	SMAD4	KEGG_2019_Mouse
UP	RNA transport	1/167	0.6706	0.743788	0	0	0.906006	0.362025	RPP25	KEGG_2019_Mouse
UP	Neuroactive ligand-receptor interaction	2/348	0.672019	0.743788	0	0	0.86803	0.345015	TRY4;APLN	KEGG_2019_Mouse
UP	Alzheimer disease	1/175	0.687738	0.746307	0	0	0.863999	0.323436	LRP1	KEGG_2019_Mouse
UP	Human papillomavirus infection	2/360	0.690052	0.746307	0	0	0.838419	0.311044	WNT5A;FN1	KEGG_2019_Mouse
UP	Tuberculosis	1/178	0.693934	0.746307	0	0	0.849226	0.310289	LSP1	KEGG_2019_Mouse
UP	Transcriptional misregulation in cancer	1/183	0.703991	0.750047	0	0	0.825686	0.289807	EYA1	KEGG_2019_Mouse
UP	Alcoholism	1/199	0.734021	0.7748	0	0	0.758347	0.234494	GNGT1	KEGG_2019_Mouse
UP	NOD-like receptor signaling pathway	1/205	0.744485	0.778636	0	0	0.735818	0.217112	TRPV2	KEGG_2019_Mouse
UP	Kaposi sarcoma-associated herpesvirus infection	1/216	0.762619	0.790351	0	0	0.697781	0.189096	GNGT1	KEGG_2019_Mouse
UP	Human immunodeficiency virus 1 infection	1/238	0.795143	0.816634	0	0	0.632299	0.144944	GNGT1	KEGG_2019_Mouse
UP	Human T-cell leukemia virus 1 infection	1/245	0.804533	0.8189	0	0	0.613941	0.133528	SMAD4	KEGG_2019_Mouse
UP	Human cytomegalovirus infection	1/255	0.817211	0.824443	0	0	0.589469	0.118989	GNGT1	KEGG_2019_Mouse
UP	MicroRNAs in cancer	1/281	0.846481	0.846481	0	0	0.534024	0.0890044	IGF2BP1	KEGG_2019_Mouse

## Sheet: Panc_D14_DN_KEGG
Type	Term	Overlap	P.value	Adjusted.P.value	Old.P.value	Old.Adjusted.P.value	Odds.Ratio	Combined.Score	Genes	dbs
DN	Metabolism of xenobiotics by cytochrome P450	13/66	1.84025e-10	3.88293e-08	0	0	13.5668	304.112	UGT2B34;UGT2B36;UGT2B35;GSTT3;GSTT1;UGT1A7C;GSTA4;GSTA3;ALDH3B1;CYP2S1;UGT2B5;UGT2A3;GSTM5	KEGG_2019_Mouse
DN	Drug metabolism	15/114	2.72079e-09	2.87043e-07	0	0	8.40823	165.83	UGT2B34;UGT2B36;UGT2B35;GSTT3;GSTT1;UGT1A7C;CES2A;CES2C;GSTA4;GSTA3;ALDH3B1;CES2G;UGT2B5;UGT2A3;GSTM5	KEGG_2019_Mouse
DN	Chemical carcinogenesis	13/94	1.70643e-08	1.20019e-06	0	0	8.86434	158.55	UGT2B34;UGT2B36;UGT2B35;GSTT3;GSTT1;UGT1A7C;GSTA4;GSTA3;CYP2C65;ALDH3B1;UGT2B5;UGT2A3;GSTM5	KEGG_2019_Mouse
DN	Ascorbate and aldarate metabolism	6/27	7.82973e-06	0.000366757	0	0	15.522	182.501	UGT2B34;UGT2B36;UGT2B35;UGT2B5;UGT2A3;UGT1A7C	KEGG_2019_Mouse
DN	Porphyrin and chlorophyll metabolism	7/41	8.69092e-06	0.000366757	0	0	11.2086	130.616	UGT2B34;UGT2B36;UGT2B35;UGT2B5;UGT2A3;CP;UGT1A7C	KEGG_2019_Mouse
DN	Pentose and glucuronate interconversions	6/34	3.19199e-05	0.00112252	0	0	11.6373	120.473	UGT2B34;UGT2B36;UGT2B35;UGT2B5;UGT2A3;UGT1A7C	KEGG_2019_Mouse
DN	Fluid shear stress and atherosclerosis	11/143	6.81192e-05	0.00205331	0	0	4.56484	43.7962	GSTA4;GSTA3;TRPV4;GSTT3;GSTT1;CALML4;TNF;PRKCZ;MMP9;ICAM1;GSTM5	KEGG_2019_Mouse
DN	Steroid hormone biosynthesis	8/89	0.000230784	0.00516086	0	0	5.379	45.0439	UGT2B34;UGT2B36;CYP11A1;UGT2B35;CYP2C65;UGT2B5;UGT2A3;UGT1A7C	KEGG_2019_Mouse
DN	ABC transporters	6/48	0.00023466	0.00516086	0	0	7.75267	64.792	ABCC4;ABCG5;ABCA8A;ABCC8;ABCA8B;CFTR	KEGG_2019_Mouse
DN	Protein digestion and absorption	8/90	0.000249317	0.00516086	0	0	5.31313	44.0819	COL1A2;KCNE3;KCNQ1;COL4A4;COL4A3;ATP1A2;SLC16A10;ATP1B1	KEGG_2019_Mouse
DN	Retinol metabolism	8/91	0.00026905	0.00516086	0	0	5.24885	43.1488	UGT2B34;UGT2B36;UGT2B35;CYP2C65;CYP2S1;UGT2B5;UGT2A3;UGT1A7C	KEGG_2019_Mouse
DN	Gastric acid secretion	7/74	0.000414432	0.0072871	0	0	5.67836	44.2265	SLC9A4;KCNQ1;KCNJ15;ATP1A2;CALML4;ATP1B1;CFTR	KEGG_2019_Mouse
DN	Pertussis	7/76	0.000487977	0.00792024	0	0	5.5132	42.0395	C4BP;C1RA;C1S1;CALML4;HC;TNF;CXCL5	KEGG_2019_Mouse
DN	ECM-receptor interaction	7/83	0.000830841	0.012522	0	0	5.00362	35.491	COMP;COL1A2;COL4A4;ITGA1;COL4A3;ITGA11;ITGA8	KEGG_2019_Mouse
DN	Glutathione metabolism	6/64	0.00112139	0.0151608	0	0	5.60942	38.1058	GCLC;GSTA4;GSTA3;GSTT3;GSTT1;GSTM5	KEGG_2019_Mouse
DN	Complement and coagulation cascades	7/88	0.00117516	0.0151608	0	0	4.69355	31.6643	C4BP;SERPINA1B;C1RA;C1S1;CFI;HC;F5	KEGG_2019_Mouse
DN	Mineral absorption	5/44	0.00122149	0.0151608	0	0	6.93937	46.5471	SLC40A1;ATP1A2;MT2;SLC26A9;ATP1B1	KEGG_2019_Mouse
DN	Type II diabetes mellitus	5/48	0.0018142	0.0212665	0	0	6.29256	39.7193	KCNJ11;PKLR;ABCC8;PRKCZ;TNF	KEGG_2019_Mouse
DN	Bile secretion	5/72	0.0103828	0.113926	0	0	4.03356	18.4237	ABCC4;ABCG5;ATP1A2;ATP1B1;CFTR	KEGG_2019_Mouse
DN	AGE-RAGE signaling pathway in diabetic complications	6/101	0.0107987	0.113926	0	0	3.41822	15.4788	COL1A2;COL4A4;COL4A3;TNF;PRKCZ;ICAM1	KEGG_2019_Mouse
DN	Malaria	4/49	0.0123464	0.124052	0	0	4.79657	21.078	COMP;HBB-BT;TNF;ICAM1	KEGG_2019_Mouse
DN	Amoebiasis	6/106	0.0134798	0.129283	0	0	3.24648	13.9812	SERPINB1A;COL1A2;COL4A4;COL4A3;SERPINB9G;TNF	KEGG_2019_Mouse
DN	Salivary secretion	5/78	0.0143412	0.131565	0	0	3.7009	15.7089	ATP1A2;CALML4;ADRA1B;ATP1B1;MUC5B	KEGG_2019_Mouse
DN	Insulin secretion	5/86	0.0210381	0.18496	0	0	3.33402	12.874	KCNJ11;ABCC8;ATP1A2;ATP1B1;RAPGEF4	KEGG_2019_Mouse
DN	IL-17 signaling pathway	5/91	0.0261125	0.220389	0	0	3.13937	11.4441	MUC5B;TNF;MMP9;CXCL5;MUC5AC	KEGG_2019_Mouse
DN	Hippo signaling pathway	7/159	0.0276597	0.221398	0	0	2.49209	8.94106	WNT5B;WWC1;RASSF6;PRKCZ;LLGL2;WNT4;GLI2	KEGG_2019_Mouse
DN	Staphylococcus aureus infection	5/95	0.0306903	0.221398	0	0	2.99923	10.4488	C1RA;C1S1;CFI;HC;ICAM1	KEGG_2019_Mouse
DN	Aldosterone-regulated sodium reabsorption	3/38	0.0322017	0.221398	0	0	4.61491	15.8556	SCNN1A;ATP1A2;ATP1B1	KEGG_2019_Mouse
DN	Pyruvate metabolism	3/38	0.0322017	0.221398	0	0	4.61491	15.8556	PKLR;LDHD;ACSS1	KEGG_2019_Mouse
DN	PI3K-Akt signaling pathway	12/357	0.0328637	0.221398	0	0	1.88982	6.45448	COMP;COL1A2;ERBB3;COL4A4;COL4A3;ITGA11;ITGA1;ITGA8;FGFR4;PIK3AP1;FGFR3;FGFR2	KEGG_2019_Mouse
DN	African trypanosomiasis	3/39	0.0344245	0.221398	0	0	4.48649	15.1149	HBB-BT;TNF;ICAM1	KEGG_2019_Mouse
DN	Glycolysis / Gluconeogenesis	4/67	0.0346317	0.221398	0	0	3.42297	11.5114	PKLR;ALDH3B1;ALDOB;ACSS1	KEGG_2019_Mouse
DN	Human papillomavirus infection	12/360	0.0346959	0.221398	0	0	1.87324	6.29621	COMP;COL1A2;WNT5B;COL4A4;COL4A3;ITGA11;ITGA1;ITGA8;PRKCZ;TNF;LLGL2;WNT4	KEGG_2019_Mouse
DN	Ferroptosis	3/40	0.0367247	0.221398	0	0	4.36501	14.4233	GCLC;SLC40A1;CP	KEGG_2019_Mouse
DN	Glycine, serine and threonine metabolism	3/40	0.0367247	0.221398	0	0	4.36501	14.4233	GLDC;CHDH;PIPOX	KEGG_2019_Mouse
DN	Hepatocellular carcinoma	7/171	0.0387322	0.226048	0	0	2.30832	7.50453	WNT5B;GSTA4;GSTA3;GSTT3;GSTT1;WNT4;GSTM5	KEGG_2019_Mouse
DN	cAMP signaling pathway	8/211	0.0414353	0.226048	0	0	2.13291	6.79037	ABCC4;PPP1R1B;PDE3A;ATP1A2;CALML4;ATP1B1;CFTR;RAPGEF4	KEGG_2019_Mouse
DN	Pantothenate and CoA biosynthesis	2/18	0.0423354	0.226048	0	0	6.71815	21.2437	VNN1;VNN3	KEGG_2019_Mouse
DN	Insulin signaling pathway	6/139	0.0433114	0.226048	0	0	2.43684	7.65007	PYGB;PPP1R3C;PKLR;CALML4;PRKCZ;PPARGC1A	KEGG_2019_Mouse
DN	Arrhythmogenic right ventricular cardiomyopathy (ARVC)	4/72	0.0433377	0.226048	0	0	3.17047	9.95128	ITGA1;ITGA11;ITGA8;DSC2	KEGG_2019_Mouse
DN	Cytokine-cytokine receptor interaction	10/292	0.043924	0.226048	0	0	1.92214	6.00727	BMP3;CXCL9;CXCL17;TNFRSF11B;PPBP;CCL28;TNF;IL18R1;CXCL15;CXCL5	KEGG_2019_Mouse
DN	Glycosphingolipid biosynthesis	3/45	0.049367	0.248011	0	0	3.84439	11.5657	FUT9;FUT2;B4GALT4	KEGG_2019_Mouse
DN	Insulin resistance	5/110	0.0521533	0.255915	0	0	2.5688	7.58712	PYGB;PPP1R3C;TNF;PRKCZ;PPARGC1A	KEGG_2019_Mouse
DN	Adrenergic signaling in cardiomyocytes	6/148	0.0556032	0.266643	0	0	2.28134	6.59196	KCNQ1;ATP1A2;CALML4;ATP1B1;ADRA1B;RAPGEF4	KEGG_2019_Mouse
DN	Leukocyte transendothelial migration	5/115	0.06085	0.279548	0	0	2.45141	6.86233	CLDN9;CLDN2;MMP9;ICAM1;RAPGEF4	KEGG_2019_Mouse
DN	Proximal tubule bicarbonate reclamation	2/22	0.0609442	0.279548	0	0	5.37342	15.0337	ATP1A2;ATP1B1	KEGG_2019_Mouse
DN	Pathways in cancer	15/535	0.0697106	0.312956	0	0	1.5663	4.17168	WNT5B;GSTT3;GSTT1;CALML4;MMP9;GLI2;GSTA4;GSTA3;COL4A4;COL4A3;FGFR4;FGFR3;FGFR2;GSTM5;WNT4	KEGG_2019_Mouse
DN	Hypertrophic cardiomyopathy (HCM)	4/86	0.0736213	0.316321	0	0	2.62729	6.85414	ITGA1;ITGA11;ITGA8;TNF	KEGG_2019_Mouse
DN	Focal adhesion	7/199	0.0747531	0.316321	0	0	1.96885	5.10634	COMP;COL1A2;COL4A4;COL4A3;ITGA11;ITGA1;ITGA8	KEGG_2019_Mouse
DN	Hepatitis C	6/160	0.0749575	0.316321	0	0	2.10228	5.44665	RSAD2;CLDN9;OAS2;OAS1A;CLDN2;TNF	KEGG_2019_Mouse
DN	Dilated cardiomyopathy (DCM)	4/90	0.0838229	0.346797	0	0	2.50458	6.20898	ITGA1;ITGA11;ITGA8;TNF	KEGG_2019_Mouse
DN	Maturity onset diabetes of the young	2/27	0.0872874	0.354185	0	0	4.29764	10.48	HHEX;PKLR	KEGG_2019_Mouse
DN	Influenza A	6/168	0.0897392	0.354708	0	0	1.99764	4.81601	RSAD2;OAS2;OAS1A;TMPRSS2;TNF;ICAM1	KEGG_2019_Mouse
DN	Cell adhesion molecules (CAMs)	6/170	0.0936659	0.354708	0	0	1.97308	4.67229	CDH3;CLDN9;ITGA8;VTCN1;CLDN2;ICAM1	KEGG_2019_Mouse
DN	Relaxin signaling pathway	5/131	0.0938226	0.354708	0	0	2.13836	5.06011	COL1A2;COL4A4;COL4A3;PRKCZ;MMP9	KEGG_2019_Mouse
DN	Inflammatory bowel disease (IBD)	3/59	0.0941405	0.354708	0	0	2.88123	6.80825	RORC;TNF;IL18R1	KEGG_2019_Mouse
DN	cGMP-PKG signaling pathway	6/172	0.0976838	0.361601	0	0	1.9491	4.53365	OPRD1;PDE3A;ATP1A2;CALML4;ATP1B1;ADRA1B	KEGG_2019_Mouse
DN	Signaling pathways regulating pluripotency of stem cells	5/137	0.108136	0.388008	0	0	2.04054	4.5389	WNT5B;FGFR4;FGFR3;FGFR2;WNT4	KEGG_2019_Mouse
DN	Basal cell carcinoma	3/63	0.10918	0.388008	0	0	2.6886	5.9546	WNT5B;GLI2;WNT4	KEGG_2019_Mouse
DN	Glyoxylate and dicarboxylate metabolism	2/31	0.110334	0.388008	0	0	3.70411	8.16475	GLDC;ACSS1	KEGG_2019_Mouse
DN	Aldosterone synthesis and secretion	4/102	0.118237	0.408985	0	0	2.19655	4.68977	CYP11A1;ATP1A2;CALML4;ATP1B1	KEGG_2019_Mouse
DN	Pancreatic secretion	4/105	0.127669	0.434488	0	0	2.13098	4.38621	KCNQ1;ATP1A2;ATP1B1;CFTR	KEGG_2019_Mouse
DN	TNF signaling pathway	4/110	0.144058	0.48248	0	0	2.02994	3.93308	TNF;MMP9;IL18R1;ICAM1	KEGG_2019_Mouse
DN	Thyroid hormone synthesis	3/73	0.150344	0.495665	0	0	2.30334	4.36443	TTR;ATP1A2;ATP1B1	KEGG_2019_Mouse
DN	Sulfur metabolism	1/9	0.153561	0.496148	0	0	6.70253	12.5582	PAPSS2	KEGG_2019_Mouse
DN	Chemokine signaling pathway	6/197	0.155193	0.496148	0	0	1.69181	3.15199	CXCL9;PPBP;PRKCZ;CCL28;CXCL15;CXCL5	KEGG_2019_Mouse
DN	Thyroid hormone signaling pathway	4/115	0.161222	0.507727	0	0	1.938	3.53681	SLC16A10;ATP1A2;ATP1B1;WNT4	KEGG_2019_Mouse
DN	Proteoglycans in cancer	6/203	0.170837	0.529833	0	0	1.63978	2.89756	COL1A2;WNT5B;ERBB3;TNF;MMP9;WNT4	KEGG_2019_Mouse
DN	Bladder cancer	2/41	0.173263	0.529833	0	0	2.75293	4.82574	MMP9;FGFR3	KEGG_2019_Mouse
DN	Carbohydrate digestion and absorption	2/43	0.186471	0.548328	0	0	2.61838	4.39751	ATP1A2;ATP1B1	KEGG_2019_Mouse
DN	Intestinal immune network for IgA production	2/43	0.186471	0.548328	0	0	2.61838	4.39751	PIGR;CCL28	KEGG_2019_Mouse
DN	Rap1 signaling pathway	6/209	0.187107	0.548328	0	0	1.59082	2.66633	CALML4;FGFR4;PRKCZ;FGFR3;FGFR2;RAPGEF4	KEGG_2019_Mouse
DN	Tight junction	5/167	0.19349	0.552687	0	0	1.6601	2.72676	CLDN9;CLDN2;PRKCZ;CFTR;LLGL2	KEGG_2019_Mouse
DN	Sphingolipid signaling pathway	4/124	0.193833	0.552687	0	0	1.79183	2.93995	OPRD1;TNF;PRKCZ;SGPP2	KEGG_2019_Mouse
DN	Rheumatoid arthritis	3/84	0.200263	0.563405	0	0	1.98942	3.19923	TNF;CXCL5;ICAM1	KEGG_2019_Mouse
DN	Inflammatory mediator regulation of TRP channels	4/127	0.205133	0.569515	0	0	1.74786	2.76877	CYP2J5;CYP2C65;TRPV4;CALML4	KEGG_2019_Mouse
DN	Regulation of actin cytoskeleton	6/217	0.209689	0.574602	0	0	1.52987	2.38986	ITGA11;ITGA1;ITGA8;FGFR4;FGFR3;FGFR2	KEGG_2019_Mouse
DN	Sphingolipid metabolism	2/48	0.220022	0.595187	0	0	2.33317	3.53249	NEU2;SGPP2	KEGG_2019_Mouse
DN	Arachidonic acid metabolism	3/89	0.224118	0.598177	0	0	1.87327	2.80164	CYP2J5;CYP2C65;EPHX2	KEGG_2019_Mouse
DN	Cholesterol metabolism	2/49	0.226797	0.598177	0	0	2.28342	3.3879	ABCG5;ANGPTL4	KEGG_2019_Mouse
DN	Estrogen signaling pathway	4/134	0.232198	0.601058	0	0	1.65315	2.41387	TFF1;CALML4;KRT20;MMP9	KEGG_2019_Mouse
DN	Linoleic acid metabolism	2/50	0.233587	0.601058	0	0	2.23573	3.2512	CYP2J5;CYP2C65	KEGG_2019_Mouse
DN	Purine metabolism	4/136	0.240089	0.610346	0	0	1.62793	2.32265	PKLR;ENTPD6;PDE3A;PAPSS2	KEGG_2019_Mouse
DN	Ras signaling pathway	6/233	0.25743	0.633451	0	0	1.42087	1.92813	RASGRF2;RASAL1;CALML4;FGFR4;FGFR3;FGFR2	KEGG_2019_Mouse
DN	Prostate cancer	3/97	0.263303	0.633451	0	0	1.71315	2.28611	TMPRSS2;MMP9;FGFR2	KEGG_2019_Mouse
DN	Endocrine and other factor-regulated calcium reabsorption	2/55	0.26766	0.633451	0	0	2.0243	2.6681	ATP1A2;ATP1B1	KEGG_2019_Mouse
DN	Systemic lupus erythematosus	4/143	0.268156	0.633451	0	0	1.5454	2.03403	C1RA;C1S1;HC;TNF	KEGG_2019_Mouse
DN	Phosphatidylinositol signaling system	3/98	0.268265	0.633451	0	0	1.69503	2.23028	PIK3C2G;CALML4;PIK3C2B	KEGG_2019_Mouse
DN	Nitrogen metabolism	1/17	0.270192	0.633451	0	0	3.3499	4.38375	CAR8	KEGG_2019_Mouse
DN	Selenocompound metabolism	1/17	0.270192	0.633451	0	0	3.3499	4.38375	PAPSS2	KEGG_2019_Mouse
DN	Melanogenesis	3/100	0.278221	0.643427	0	0	1.65991	2.12358	WNT5B;CALML4;WNT4	KEGG_2019_Mouse
DN	Ovarian steroidogenesis	2/57	0.2813	0.643427	0	0	1.95049	2.47387	CYP2J5;CYP11A1	KEGG_2019_Mouse
DN	Other glycan degradation	1/18	0.283596	0.643427	0	0	3.15268	3.97303	NEU2	KEGG_2019_Mouse
DN	Glucagon signaling pathway	3/102	0.288212	0.646945	0	0	1.62621	2.0231	PYGB;CALML4;PPARGC1A	KEGG_2019_Mouse
DN	Central carbon metabolism in cancer	2/64	0.328772	0.730219	0	0	1.72965	1.92405	FGFR3;FGFR2	KEGG_2019_Mouse
DN	Wnt signaling pathway	4/160	0.338216	0.74337	0	0	1.37579	1.49145	RNF43;SFRP2;WNT5B;WNT4	KEGG_2019_Mouse
DN	Mannose type O-glycan biosynthesis	1/23	0.347018	0.747152	0	0	2.43554	2.57773	FUT9	KEGG_2019_Mouse
DN	Phenylalanine metabolism	1/23	0.347018	0.747152	0	0	2.43554	2.57773	ALDH3B1	KEGG_2019_Mouse
DN	Amphetamine addiction	2/68	0.355534	0.75002	0	0	1.62449	1.67994	PPP1R1B;CALML4	KEGG_2019_Mouse
DN	Histidine metabolism	1/24	0.359014	0.75002	0	0	2.32953	2.38636	ALDH3B1	KEGG_2019_Mouse
DN	Vitamin digestion and absorption	1/24	0.359014	0.75002	0	0	2.32953	2.38636	RBP2	KEGG_2019_Mouse
DN	Asthma	1/25	0.37079	0.767027	0	0	2.23235	2.21476	TNF	KEGG_2019_Mouse
DN	Adipocytokine signaling pathway	2/71	0.375355	0.768932	0	0	1.55362	1.52237	TNF;PPARGC1A	KEGG_2019_Mouse
DN	Folate biosynthesis	1/26	0.382351	0.775731	0	0	2.14295	2.06027	TPH1	KEGG_2019_Mouse
DN	Inositol phosphate metabolism	2/73	0.388431	0.776361	0	0	1.5097	1.42764	PIK3C2G;PIK3C2B	KEGG_2019_Mouse
DN	Butanoate metabolism	1/27	0.393699	0.776361	0	0	2.06042	1.92066	ACSM3	KEGG_2019_Mouse
DN	Phototransduction	1/27	0.393699	0.776361	0	0	2.06042	1.92066	CALML4	KEGG_2019_Mouse
DN	Renin secretion	2/76	0.407812	0.796744	0	0	1.44828	1.29903	PDE3A;CALML4	KEGG_2019_Mouse
DN	Cardiac muscle contraction	2/78	0.420566	0.800709	0	0	1.41002	1.22129	ATP1A2;ATP1B1	KEGG_2019_Mouse
DN	Axon guidance	4/180	0.421226	0.800709	0	0	1.21819	1.05323	EPHA4;WNT5B;PRKCZ;WNT4	KEGG_2019_Mouse
DN	Phagosome	4/180	0.421226	0.800709	0	0	1.21819	1.05323	COMP;COLEC12;C1RA;SFTPD	KEGG_2019_Mouse
DN	Circadian rhythm	1/30	0.426513	0.802619	0	0	1.84699	1.57385	RORC	KEGG_2019_Mouse
DN	Transcriptional misregulation in cancer	4/183	0.43352	0.802619	0	0	1.19759	1.00097	HOXA10;HHEX;TMPRSS2;MMP9	KEGG_2019_Mouse
DN	Propanoate metabolism	1/31	0.437052	0.802619	0	0	1.78534	1.47773	ACSS1	KEGG_2019_Mouse
DN	Serotonergic synapse	3/132	0.437446	0.802619	0	0	1.2461	1.03028	TPH1;CYP2J5;CYP2C65	KEGG_2019_Mouse
DN	Pentose phosphate pathway	1/32	0.447398	0.805236	0	0	1.72766	1.38957	ALDOB	KEGG_2019_Mouse
DN	beta-Alanine metabolism	1/32	0.447398	0.805236	0	0	1.72766	1.38957	ALDH3B1	KEGG_2019_Mouse
DN	MAPK signaling pathway	6/294	0.454101	0.805236	0	0	1.1164	0.881327	ERBB3;RASGRF2;FGFR4;TNF;FGFR3;FGFR2	KEGG_2019_Mouse
DN	Starch and sucrose metabolism	1/33	0.457555	0.805236	0	0	1.67358	1.30851	PYGB	KEGG_2019_Mouse
DN	Peroxisome	2/84	0.457954	0.805236	0	0	1.30645	1.02032	EPHX2;PIPOX	KEGG_2019_Mouse
DN	Prion diseases	1/34	0.467525	0.81377	0	0	1.62279	1.23381	HC	KEGG_2019_Mouse
DN	Vascular smooth muscle contraction	3/140	0.475585	0.81377	0	0	1.17286	0.871679	RAMP3;CALML4;ADRA1B	KEGG_2019_Mouse
DN	Fructose and mannose metabolism	1/35	0.477312	0.81377	0	0	1.57498	1.16483	ALDOB	KEGG_2019_Mouse
DN	Apoptosis	3/141	0.48027	0.81377	0	0	1.1643	0.853905	CTSH;SEPT4;TNF	KEGG_2019_Mouse
DN	Taste transduction	2/88	0.482091	0.81377	0	0	1.24543	0.908692	GABRA2;SCNN1A	KEGG_2019_Mouse
DN	TGF-beta signaling pathway	2/91	0.499754	0.830711	0	0	1.20326	0.83463	FMOD;TNF	KEGG_2019_Mouse
DN	Morphine addiction	2/92	0.505556	0.830711	0	0	1.18983	0.811581	GABRA2;PDE3A	KEGG_2019_Mouse
DN	Small cell lung cancer	2/92	0.505556	0.830711	0	0	1.18983	0.811581	COL4A4;COL4A3	KEGG_2019_Mouse
DN	Hematopoietic cell lineage	2/94	0.517027	0.830711	0	0	1.16385	0.767744	ITGA1;TNF	KEGG_2019_Mouse
DN	Gastric cancer	3/150	0.521504	0.830711	0	0	1.09251	0.711265	WNT5B;FGFR2;WNT4	KEGG_2019_Mouse
DN	Fat digestion and absorption	1/40	0.523623	0.830711	0	0	1.37271	0.888117	ABCG5	KEGG_2019_Mouse
DN	Nicotine addiction	1/40	0.523623	0.830711	0	0	1.37271	0.888117	GABRA2	KEGG_2019_Mouse
DN	Tyrosine metabolism	1/40	0.523623	0.830711	0	0	1.37271	0.888117	ALDH3B1	KEGG_2019_Mouse
DN	Glycerophospholipid metabolism	2/97	0.5339	0.840693	0	0	1.12692	0.707196	ACHE;GPD1	KEGG_2019_Mouse
DN	mTOR signaling pathway	3/154	0.539252	0.842831	0	0	1.06335	0.656696	WNT5B;TNF;WNT4	KEGG_2019_Mouse
DN	Toll-like receptor signaling pathway	2/99	0.544922	0.845431	0	0	1.10357	0.669992	CXCL9;TNF	KEGG_2019_Mouse
DN	Hedgehog signaling pathway	1/44	0.557707	0.851762	0	0	1.24476	0.72684	GLI2	KEGG_2019_Mouse
DN	Cushing syndrome	3/159	0.560898	0.851762	0	0	1.029	0.594987	WNT5B;CYP11A1;WNT4	KEGG_2019_Mouse
DN	NF-kappa B signaling pathway	2/102	0.561113	0.851762	0	0	1.0703	0.618455	TNF;ICAM1	KEGG_2019_Mouse
DN	Ether lipid metabolism	1/47	0.581664	0.875738	0	0	1.1634	0.630402	ENPP2	KEGG_2019_Mouse
DN	Cocaine addiction	1/48	0.589359	0.875738	0	0	1.13859	0.601994	PPP1R1B	KEGG_2019_Mouse
DN	Tryptophan metabolism	1/48	0.589359	0.875738	0	0	1.13859	0.601994	TPH1	KEGG_2019_Mouse
DN	Cysteine and methionine metabolism	1/50	0.604327	0.888139	0	0	1.092	0.549977	GCLC	KEGG_2019_Mouse
DN	Epstein-Barr virus infection	4/229	0.608328	0.888139	0	0	0.950499	0.472437	OAS2;OAS1A;TNF;ICAM1	KEGG_2019_Mouse
DN	C-type lectin receptor signaling pathway	2/112	0.612073	0.888139	0	0	0.972503	0.477406	CALML4;TNF	KEGG_2019_Mouse
DN	Cholinergic synapse	2/113	0.616913	0.888139	0	0	0.963692	0.46549	ACHE;KCNQ1	KEGG_2019_Mouse
DN	Amyotrophic lateral sclerosis (ALS)	1/52	0.618751	0.888139	0	0	1.04907	0.50361	TNF	KEGG_2019_Mouse
DN	Glycosaminoglycan biosynthesis	1/53	0.625765	0.892138	0	0	1.02885	0.482303	B4GALT4	KEGG_2019_Mouse
DN	Natural killer cell mediated cytotoxicity	2/118	0.640419	0.906903	0	0	0.921918	0.410836	TNF;ICAM1	KEGG_2019_Mouse
DN	Legionellosis	1/58	0.658952	0.917291	0	0	0.938357	0.391393	TNF	KEGG_2019_Mouse
DN	Pyrimidine metabolism	1/58	0.658952	0.917291	0	0	0.938357	0.391393	ENTPD6	KEGG_2019_Mouse
DN	Lysine degradation	1/59	0.665228	0.917291	0	0	0.922131	0.375884	PIPOX	KEGG_2019_Mouse
DN	Platelet activation	2/125	0.671404	0.917291	0	0	0.869139	0.346252	COL1A2;PRKCZ	KEGG_2019_Mouse
DN	AMPK signaling pathway	2/126	0.675649	0.917291	0	0	0.862086	0.338008	PPARGC1A;CFTR	KEGG_2019_Mouse
DN	Calcium signaling pathway	3/189	0.677069	0.917291	0	0	0.861707	0.33605	ERBB3;CALML4;ADRA1B	KEGG_2019_Mouse
DN	Osteoclast differentiation	2/128	0.684007	0.917291	0	0	0.848315	0.322179	TNFRSF11B;TNF	KEGG_2019_Mouse
DN	Allograft rejection	1/63	0.689203	0.917291	0	0	0.862463	0.321026	TNF	KEGG_2019_Mouse
DN	Graft-versus-host disease	1/64	0.694924	0.917291	0	0	0.848729	0.308898	TNF	KEGG_2019_Mouse
DN	Leishmaniasis	1/67	0.711465	0.917291	0	0	0.810026	0.275757	TNF	KEGG_2019_Mouse
DN	Long-term potentiation	1/67	0.711465	0.917291	0	0	0.810026	0.275757	CALML4	KEGG_2019_Mouse
DN	Dopaminergic synapse	2/135	0.711877	0.917291	0	0	0.803378	0.273028	PPP1R1B;CALML4	KEGG_2019_Mouse
DN	Fc epsilon RI signaling pathway	1/68	0.716777	0.917291	0	0	0.797896	0.265692	TNF	KEGG_2019_Mouse
DN	RIG-I-like receptor signaling pathway	1/68	0.716777	0.917291	0	0	0.797896	0.265692	TNF	KEGG_2019_Mouse
DN	Cortisol synthesis and secretion	1/69	0.721992	0.917291	0	0	0.786122	0.256072	CYP11A1	KEGG_2019_Mouse
DN	Type I diabetes mellitus	1/69	0.721992	0.917291	0	0	0.786122	0.256072	TNF	KEGG_2019_Mouse
DN	Apelin signaling pathway	2/138	0.723178	0.917291	0	0	0.785536	0.254592	CALML4;PPARGC1A	KEGG_2019_Mouse
DN	NOD-like receptor signaling pathway	3/205	0.729033	0.917291	0	0	0.7928	0.250553	OAS2;OAS1A;TNF	KEGG_2019_Mouse
DN	Endocytosis	4/269	0.730355	0.917291	0	0	0.805364	0.253066	FGFR4;PRKCZ;FGFR3;FGFR2	KEGG_2019_Mouse
DN	B cell receptor signaling pathway	1/72	0.737069	0.920246	0	0	0.75279	0.229657	PIK3AP1	KEGG_2019_Mouse
DN	Measles	2/144	0.744661	0.920664	0	0	0.752113	0.221743	OAS2;OAS1A	KEGG_2019_Mouse
DN	Bacterial invasion of epithelial cells	1/74	0.746664	0.920664	0	0	0.732091	0.213873	ARHGEF26	KEGG_2019_Mouse
DN	Glioma	1/75	0.75133	0.920664	0	0	0.722161	0.206473	CALML4	KEGG_2019_Mouse
DN	Breast cancer	2/147	0.754857	0.920664	0	0	0.736438	0.207106	WNT5B;WNT4	KEGG_2019_Mouse
DN	Non-alcoholic fatty liver disease (NAFLD)	2/151	0.767905	0.926334	0	0	0.716521	0.189225	PKLR;TNF	KEGG_2019_Mouse
DN	Neuroactive ligand-receptor interaction	5/348	0.768287	0.926334	0	0	0.776783	0.204754	OPRD1;GABRA2;NPW;HC;ADRA1B	KEGG_2019_Mouse
DN	ErbB signaling pathway	1/84	0.789649	0.941227	0	0	0.643558	0.151987	ERBB3	KEGG_2019_Mouse
DN	PPAR signaling pathway	1/85	0.793526	0.941227	0	0	0.635864	0.147056	ANGPTL4	KEGG_2019_Mouse
DN	Viral myocarditis	1/87	0.801066	0.941227	0	0	0.621013	0.137748	ICAM1	KEGG_2019_Mouse
DN	Hepatitis B	2/163	0.803486	0.941227	0	0	0.662707	0.144997	TNF;MMP9	KEGG_2019_Mouse
DN	Antigen processing and presentation	1/90	0.811864	0.941227	0	0	0.599988	0.125051	TNF	KEGG_2019_Mouse
DN	GABAergic synapse	1/90	0.811864	0.941227	0	0	0.599988	0.125051	GABRA2	KEGG_2019_Mouse
DN	GnRH signaling pathway	1/90	0.811864	0.941227	0	0	0.599988	0.125051	CALML4	KEGG_2019_Mouse
DN	Alzheimer disease	2/175	0.834146	0.945996	0	0	0.616359	0.111775	CALML4;TNF	KEGG_2019_Mouse
DN	Necroptosis	2/176	0.836496	0.945996	0	0	0.612785	0.109403	PYGB;TNF	KEGG_2019_Mouse
DN	Circadian entrainment	1/99	0.840875	0.945996	0	0	0.544636	0.094392	CALML4	KEGG_2019_Mouse
DN	Tuberculosis	2/178	0.841105	0.945996	0	0	0.60576	0.10482	CALML4;TNF	KEGG_2019_Mouse
DN	T cell receptor signaling pathway	1/101	0.84669	0.945996	0	0	0.533689	0.0888168	TNF	KEGG_2019_Mouse
DN	Longevity regulating pathway	1/102	0.849517	0.945996	0	0	0.528377	0.0861714	PPARGC1A	KEGG_2019_Mouse
DN	Th17 cell differentiation	1/102	0.849517	0.945996	0	0	0.528377	0.0861714	RORC	KEGG_2019_Mouse
DN	Chagas disease (American trypanosomiasis)	1/103	0.852293	0.945996	0	0	0.52317	0.0836157	TNF	KEGG_2019_Mouse
DN	Cellular senescence	2/185	0.856328	0.945996	0	0	0.582379	0.0903282	TRPV4;CALML4	KEGG_2019_Mouse
DN	Toxoplasmosis	1/108	0.865423	0.951064	0	0	0.498596	0.0720654	TNF	KEGG_2019_Mouse
DN	Alcoholism	2/199	0.882851	0.961521	0	0	0.540602	0.0673587	PPP1R1B;CALML4	KEGG_2019_Mouse
DN	Oocyte meiosis	1/116	0.884053	0.961521	0	0	0.463721	0.0571483	CALML4	KEGG_2019_Mouse
DN	MicroRNAs in cancer	3/281	0.891826	0.962812	0	0	0.57381	0.065692	ERBB3;FGFR3;MMP9	KEGG_2019_Mouse
DN	Neurotrophin signaling pathway	1/121	0.894366	0.962812	0	0	0.444285	0.0496001	CALML4	KEGG_2019_Mouse
DN	Lysosome	1/124	0.900109	0.964076	0	0	0.433382	0.0456087	CTSH	KEGG_2019_Mouse
DN	Kaposi sarcoma-associated herpesvirus infection	2/216	0.908962	0.965594	0	0	0.497222	0.047461	CALML4;ICAM1	KEGG_2019_Mouse
DN	Autophagy	1/130	0.910679	0.965594	0	0	0.413098	0.0386516	PRAP1	KEGG_2019_Mouse
DN	Human immunodeficiency virus 1 infection	2/238	0.934719	0.972759	0	0	0.45036	0.0304033	CALML4;TNF	KEGG_2019_Mouse
DN	Phospholipase D signaling pathway	1/149	0.93733	0.972759	0	0	0.359714	0.0232805	RAPGEF4	KEGG_2019_Mouse
DN	Retrograde endocannabinoid signaling	1/150	0.938489	0.972759	0	0	0.357282	0.0226817	GABRA2	KEGG_2019_Mouse
DN	Human T-cell leukemia virus 1 infection	2/245	0.941353	0.972759	0	0	0.437229	0.0264249	TNF;ICAM1	KEGG_2019_Mouse
DN	Oxytocin signaling pathway	1/154	0.942914	0.972759	0	0	0.34787	0.020448	CALML4	KEGG_2019_Mouse
DN	Human cytomegalovirus infection	2/255	0.949729	0.972759	0	0	0.41973	0.0216492	CALML4;TNF	KEGG_2019_Mouse
DN	Protein processing in endoplasmic reticulum	1/163	0.951743	0.972759	0	0	0.328392	0.0162425	SVIP	KEGG_2019_Mouse
DN	Ribosome	1/170	0.957656	0.972759	0	0	0.314676	0.0136149	RPL23A	KEGG_2019_Mouse
DN	Herpes simplex virus 1 infection	4/433	0.958928	0.972759	0	0	0.493273	0.0206874	OAS2;OAS1A;HC;TNF	KEGG_2019_Mouse
DN	Huntington disease	1/192	0.971931	0.981232	0	0	0.278116	0.00791797	PPARGC1A	KEGG_2019_Mouse
DN	Thermogenesis	1/231	0.986473	0.991171	0	0	0.230494	0.00313912	PPARGC1A	KEGG_2019_Mouse
DN	Olfactory transduction	1/1133	0.999996	0.999996	0	0	0.0446548	1.88964e-07	CALML4	KEGG_2019_Mouse

## Sheet: Panc_D7_UP_HALLMARKS
Type	Term	Overlap	P.value	Adjusted.P.value	Old.P.value	Old.Adjusted.P.value	Odds.Ratio	Combined.Score	Genes	dbs
UP	G2-M Checkpoint	8/200	1.97774e-06	4.15326e-05	0	0	10.8136	142.021	PLK4;PBK;MYBL2;TTK;KIF11;KNL1;KIF20B;BUB1	MSigDB_Hallmark_2020
UP	Mitotic Spindle	5/199	0.00151553	0.0108453	0	0	6.43416	41.7705	ANLN;TTK;KIF11;KIF20B;BUB1	MSigDB_Hallmark_2020
UP	Epithelial Mesenchymal Transition	5/200	0.00154933	0.0108453	0	0	6.40084	41.413	FBN2;GJA1;PRSS2;FBLN2;PTHLH	MSigDB_Hallmark_2020
UP	KRAS Signaling Dn	4/200	0.0100519	0.0527723	0	0	5.03061	23.1408	CPA2;EDN1;CPB1;GP2	MSigDB_Hallmark_2020
UP	mTORC1 Signaling	3/200	0.0520826	0.156248	0	0	3.70728	10.9547	SDF2L1;TRIB3;BUB1	MSigDB_Hallmark_2020
UP	E2F Targets	3/200	0.0520826	0.156248	0	0	3.70728	10.9547	PLK4;KIF18B;MYBL2	MSigDB_Hallmark_2020
UP	Inflammatory Response	3/200	0.0520826	0.156248	0	0	3.70728	10.9547	EDN1;STAB1;CXCR6	MSigDB_Hallmark_2020
UP	Spermatogenesis	2/135	0.110386	0.289762	0	0	3.62791	7.9951	TTK;BUB1	MSigDB_Hallmark_2020
UP	Hedgehog Signaling	1/36	0.140712	0.328328	0	0	6.84372	13.4208	L1CAM	MSigDB_Hallmark_2020
UP	Myc Targets V2	1/58	0.216874	0.455435	0	0	4.19763	6.41582	PLK4	MSigDB_Hallmark_2020
UP	Cholesterol Homeostasis	1/74	0.268037	0.511706	0	0	3.27496	4.31192	TRIB3	MSigDB_Hallmark_2020
UP	PI3K/AKT/mTOR Signaling	1/105	0.357946	0.570869	0	0	2.29518	2.35801	TRIB3	MSigDB_Hallmark_2020
UP	Unfolded Protein Response	1/113	0.379319	0.570869	0	0	2.13038	2.06514	CHAC1	MSigDB_Hallmark_2020
UP	UV Response Dn	1/144	0.4557	0.570869	0	0	1.66594	1.30929	GJA1	MSigDB_Hallmark_2020
UP	TNF-alpha Signaling via NF-kB	1/200	0.570869	0.570869	0	0	1.19374	0.669206	EDN1	MSigDB_Hallmark_2020
UP	p53 Pathway	1/200	0.570869	0.570869	0	0	1.19374	0.669206	TRIB3	MSigDB_Hallmark_2020
UP	Estrogen Response Early	1/200	0.570869	0.570869	0	0	1.19374	0.669206	GJA1	MSigDB_Hallmark_2020
UP	Estrogen Response Late	1/200	0.570869	0.570869	0	0	1.19374	0.669206	PLK4	MSigDB_Hallmark_2020
UP	Allograft Rejection	1/200	0.570869	0.570869	0	0	1.19374	0.669206	STAB1	MSigDB_Hallmark_2020
UP	KRAS Signaling Up	1/200	0.570869	0.570869	0	0	1.19374	0.669206	TSPAN1	MSigDB_Hallmark_2020
UP	Complement	1/200	0.570869	0.570869	0	0	1.19374	0.669206	KLK1	MSigDB_Hallmark_2020

## Sheet: Panc_D7_DN_HALLMARKS
Type	Term	Overlap	P.value	Adjusted.P.value	Old.P.value	Old.Adjusted.P.value	Odds.Ratio	Combined.Score	Genes	dbs
DN	Epithelial Mesenchymal Transition	12/200	8.96979e-07	2.78064e-05	0	0	6.6231	92.2216	TGFBR3;MFAP5;COL3A1;VCAN;LAMA2;ABI3BP;MGP;COL8A2;TIMP3;FBLN1;ENO2;NID2	MSigDB_Hallmark_2020
DN	Wnt-beta Catenin Signaling	4/42	0.000821909	0.0127396	0	0	10.5589	75.0092	WNT5B;HDAC11;AXIN2;NKD1	MSigDB_Hallmark_2020
DN	UV Response Dn	5/144	0.0152618	0.122777	0	0	3.60813	15.0907	TGFBR3;COL3A1;IGFBP5;AMPH;CDON	MSigDB_Hallmark_2020
DN	KRAS Signaling Up	6/200	0.0158421	0.122777	0	0	3.10944	12.8889	HSD11B1;PIGR;TMEM158;APOD;ANGPTL4;MMP9	MSigDB_Hallmark_2020
DN	Apoptosis	5/161	0.0234769	0.145557	0	0	3.21216	12.0512	TGFBR3;CASP4;TIMP3;IGFBP6;ENO2	MSigDB_Hallmark_2020
DN	Hedgehog Signaling	2/36	0.0506478	0.160384	0	0	5.84245	17.4272	ADGRG1;GLI1	MSigDB_Hallmark_2020
DN	Angiogenesis	2/36	0.0506478	0.160384	0	0	5.84245	17.4272	VCAN;COL3A1	MSigDB_Hallmark_2020
DN	Myogenesis	5/200	0.0517369	0.160384	0	0	2.56463	7.59535	COL3A1;LAMA2;FXYD1;APOD;IGF1	MSigDB_Hallmark_2020
DN	Glycolysis	5/200	0.0517369	0.160384	0	0	2.56463	7.59535	VCAN;TFF3;ALDOB;ANGPTL4;ENO2	MSigDB_Hallmark_2020
DN	KRAS Signaling Dn	5/200	0.0517369	0.160384	0	0	2.56463	7.59535	THRB;TFF2;GPRC5C;FGFR3;SLC29A3	MSigDB_Hallmark_2020
DN	TNF-alpha Signaling via NF-kB	4/200	0.142859	0.340664	0	0	2.03077	3.95166	NR4A1;NR4A3;DRAM1;FJX1	MSigDB_Hallmark_2020
DN	Estrogen Response Late	4/200	0.142859	0.340664	0	0	2.03077	3.95166	CYP26B1;SCNN1A;TFF3;FGFR3	MSigDB_Hallmark_2020
DN	Xenobiotic Metabolism	4/200	0.142859	0.340664	0	0	2.03077	3.95166	HSD11B1;ITIH4;FBLN1;IGF1	MSigDB_Hallmark_2020
DN	Coagulation	3/138	0.162075	0.35888	0	0	2.20696	4.01599	CTSK;TIMP3;MMP9	MSigDB_Hallmark_2020
DN	Notch Signaling	1/32	0.276372	0.531958	0	0	3.18839	4.10029	NOTCH3	MSigDB_Hallmark_2020
DN	IL-2/STAT5 Signaling	3/199	0.323291	0.531958	0	0	1.51538	1.71118	IL10;PENK;HOPX	MSigDB_Hallmark_2020
DN	Hypoxia	3/200	0.326039	0.531958	0	0	1.50761	1.68964	ANGPTL4;ALDOB;ENO2	MSigDB_Hallmark_2020
DN	Estrogen Response Early	3/200	0.326039	0.531958	0	0	1.50761	1.68964	CYP26B1;SCNN1A;TFF3	MSigDB_Hallmark_2020
DN	Apical Junction	3/200	0.326039	0.531958	0	0	1.50761	1.68964	VCAN;NEGR1;MMP9	MSigDB_Hallmark_2020
DN	Apical Surface	1/44	0.359123	0.55664	0	0	2.29721	2.35255	SCUBE1	MSigDB_Hallmark_2020
DN	Fatty Acid Metabolism	2/158	0.472862	0.640767	0	0	1.26549	0.947795	ENO2;CBR3	MSigDB_Hallmark_2020
DN	UV Response Up	2/158	0.472862	0.640767	0	0	1.26549	0.947795	NR4A1;ENO2	MSigDB_Hallmark_2020
DN	Cholesterol Homeostasis	1/74	0.527083	0.640767	0	0	1.3511	0.865238	ANXA13	MSigDB_Hallmark_2020
DN	Adipogenesis	2/200	0.599427	0.640767	0	0	0.994924	0.509184	ENPP2;ANGPTL4	MSigDB_Hallmark_2020
DN	Interferon Gamma Response	2/200	0.599427	0.640767	0	0	0.994924	0.509184	CASP4;METTL7B	MSigDB_Hallmark_2020
DN	Complement	2/200	0.599427	0.640767	0	0	0.994924	0.509184	CPM;CASP4	MSigDB_Hallmark_2020
DN	Inflammatory Response	2/200	0.599427	0.640767	0	0	0.994924	0.509184	IL10;CSF3	MSigDB_Hallmark_2020
DN	p53 Pathway	2/200	0.599427	0.640767	0	0	0.994924	0.509184	DRAM1;CTSF	MSigDB_Hallmark_2020
DN	Allograft Rejection	2/200	0.599427	0.640767	0	0	0.994924	0.509184	IL10;MMP9	MSigDB_Hallmark_2020
DN	mTORC1 Signaling	1/200	0.868708	0.868708	0	0	0.492462	0.0693135	IGFBP5	MSigDB_Hallmark_2020
DN	heme Metabolism	1/200	0.868708	0.868708	0	0	0.492462	0.0693135	PDZK1IP1	MSigDB_Hallmark_2020

## Sheet: Panc_D14_UP_HALLMARKS
Type	Term	Overlap	P.value	Adjusted.P.value	Old.P.value	Old.Adjusted.P.value	Odds.Ratio	Combined.Score	Genes	dbs
UP	Epithelial Mesenchymal Transition	13/200	7.6857e-10	1.92143e-08	0	0	11.4975	241.291	FOXC2;LRRC15;LRP1;WNT5A;FN1;FBLN2;LOXL2;FSTL3;ACTA2;BMP1;COL7A1;DPYSL3;CRLF1	MSigDB_Hallmark_2020
UP	Coagulation	5/138	0.00223302	0.0279128	0	0	5.84187	35.6611	BMP1;LRP1;FN1;FYN;MMP10	MSigDB_Hallmark_2020
UP	Apical Junction	5/200	0.0105838	0.0661488	0	0	3.97194	18.0661	CNN2;BMP1;ZYX;FLNC;CD34	MSigDB_Hallmark_2020
UP	Inflammatory Response	5/200	0.0105838	0.0661488	0	0	3.97194	18.0661	RGS16;HAS2;NDP;KCNJ2;EREG	MSigDB_Hallmark_2020
UP	Pancreas Beta Cells	2/40	0.0286355	0.143177	0	0	8.02834	28.5256	PAX6;SYT13	MSigDB_Hallmark_2020
UP	Complement	4/200	0.0436861	0.156022	0	0	3.13648	9.81945	LRP1;FN1;FYN;HSPA1A	MSigDB_Hallmark_2020
UP	KRAS Signaling Up	4/200	0.0436861	0.156022	0	0	3.13648	9.81945	GFPT2;RGS16;MMP10;EREG	MSigDB_Hallmark_2020
UP	Hypoxia	3/200	0.146183	0.406065	0	0	2.32216	4.46526	HAS1;NOCT;PGF	MSigDB_Hallmark_2020
UP	Myogenesis	3/200	0.146183	0.406065	0	0	2.32216	4.46526	NCAM1;LSP1;CACNA1H	MSigDB_Hallmark_2020
UP	Notch Signaling	1/32	0.191087	0.45378	0	0	4.88476	8.08439	WNT5A	MSigDB_Hallmark_2020
UP	UV Response Dn	2/144	0.245863	0.45378	0	0	2.13716	2.9984	HAS2;FYN	MSigDB_Hallmark_2020
UP	Apical Surface	1/44	0.25299	0.45378	0	0	3.51944	4.83714	MDGA1	MSigDB_Hallmark_2020
UP	Reactive Oxygen Species Pathway	1/49	0.277373	0.45378	0	0	3.15204	4.04214	LSP1	MSigDB_Hallmark_2020
UP	Apoptosis	2/161	0.287412	0.45378	0	0	1.90701	2.37774	FEZ1;EREG	MSigDB_Hallmark_2020
UP	TGF-beta Signaling	1/54	0.300967	0.45378	0	0	2.85395	3.4269	LTBP2	MSigDB_Hallmark_2020
UP	IL-2/STAT5 Signaling	2/199	0.378825	0.45378	0	0	1.5362	1.49116	ADAM19;RGS16	MSigDB_Hallmark_2020
UP	Estrogen Response Early	2/200	0.381175	0.45378	0	0	1.52836	1.4741	GREB1;INHBB	MSigDB_Hallmark_2020
UP	Glycolysis	2/200	0.381175	0.45378	0	0	1.52836	1.4741	ARTN;CACNA1H	MSigDB_Hallmark_2020
UP	p53 Pathway	2/200	0.381175	0.45378	0	0	1.52836	1.4741	RGS16;INHBB	MSigDB_Hallmark_2020
UP	Allograft Rejection	2/200	0.381175	0.45378	0	0	1.52836	1.4741	INHBB;EREG	MSigDB_Hallmark_2020
UP	KRAS Signaling Dn	2/200	0.381175	0.45378	0	0	1.52836	1.4741	KLHDC8A;KCNMB1	MSigDB_Hallmark_2020
UP	PI3K/AKT/mTOR Signaling	1/105	0.50198	0.570432	0	0	1.45068	0.999797	GNGT1	MSigDB_Hallmark_2020
UP	Fatty Acid Metabolism	1/158	0.650201	0.70674	0	0	0.95838	0.412558	GAD2	MSigDB_Hallmark_2020
UP	TNF-alpha Signaling via NF-kB	1/200	0.735794	0.735794	0	0	0.754498	0.231484	GFPT2	MSigDB_Hallmark_2020
UP	Estrogen Response Late	1/200	0.735794	0.735794	0	0	0.754498	0.231484	CXCL14	MSigDB_Hallmark_2020

## Sheet: Panc_D14_DN_HALLMARKS
Type	Term	Overlap	P.value	Adjusted.P.value	Old.P.value	Old.Adjusted.P.value	Odds.Ratio	Combined.Score	Genes	dbs
DN	Estrogen Response Early	11/200	0.00121464	0.0236855	0	0	3.17882	21.3404	CLIC3;PODXL;ESRP2;WWC1;ALDH3B1;SCNN1A;TFF3;KAZN;TFF1;PAPSS2;TTC39A	MSigDB_Hallmark_2020
DN	Xenobiotic Metabolism	11/200	0.00121464	0.0236855	0	0	3.17882	21.3404	CRP;ITIH4;RBP4;GCLC;VNN1;GSTA3;CYP2S1;FBLN1;SPINT2;PAPSS2;HGFAC	MSigDB_Hallmark_2020
DN	Estrogen Response Late	10/200	0.00397361	0.0516569	0	0	2.86643	15.8459	CLIC3;TSPAN13;ALDH3B1;SCNN1A;TFF3;AGR2;TFF1;FGFR3;PAPSS2;LLGL2	MSigDB_Hallmark_2020
DN	KRAS Signaling Up	9/200	0.0118187	0.0921856	0	0	2.55898	11.3569	PIGR;RBP4;TPH1;TSPAN13;CFHR2;APOD;PPBP;ANGPTL4;MMP9	MSigDB_Hallmark_2020
DN	KRAS Signaling Dn	9/200	0.0118187	0.0921856	0	0	2.55898	11.3569	RSAD2;NRIP2;IGFBP2;TFF2;TFCP2L1;CDH16;GPRC5C;FGFR3;SLC29A3	MSigDB_Hallmark_2020
DN	Interferon Gamma Response	8/200	0.0317339	0.137514	0	0	2.25638	7.78536	CXCL9;RSAD2;OAS2;ST8SIA4;TRIM14;METTL7B;USP18;ICAM1	MSigDB_Hallmark_2020
DN	Apical Junction	8/200	0.0317339	0.137514	0	0	2.25638	7.78536	GRB7;CDH3;CLDN9;WNK4;TNFRSF11B;ADRA1B;MMP9;ICAM1	MSigDB_Hallmark_2020
DN	Epithelial Mesenchymal Transition	8/200	0.0317339	0.137514	0	0	2.25638	7.78536	COMP;COL1A2;IGFBP2;COL8A2;FBLN1;TNFRSF11B;FMOD;NID2	MSigDB_Hallmark_2020
DN	Glycolysis	8/200	0.0317339	0.137514	0	0	2.25638	7.78536	PYGB;GCLC;CLDN9;TFF3;ALDOB;ANGPTL4;DSC2;B4GALT4	MSigDB_Hallmark_2020
DN	Myogenesis	7/200	0.0763134	0.297622	0	0	1.95855	5.03916	ACHE;EFS;PPP1R3C;ERBB3;APOD;SOD3;SPDEF	MSigDB_Hallmark_2020
DN	Androgen Response	4/100	0.112125	0.397534	0	0	2.24254	4.90699	ABCC4;TMPRSS2;HSD17B14;SPDEF	MSigDB_Hallmark_2020
DN	Hedgehog Signaling	2/36	0.141028	0.406376	0	0	3.15858	6.18701	ACHE;ADGRG1	MSigDB_Hallmark_2020
DN	Bile Acid Metabolism	4/112	0.150835	0.406376	0	0	1.99214	3.76828	TTR;EPHX2;PIPOX;TFCP2L1	MSigDB_Hallmark_2020
DN	Hypoxia	6/200	0.162934	0.406376	0	0	1.66539	3.0217	PPP1R3C;PKLR;ANGPTL4;ALDOB;PPARGC1A;CP	MSigDB_Hallmark_2020
DN	Allograft Rejection	6/200	0.162934	0.406376	0	0	1.66539	3.0217	ACHE;CXCL9;ST8SIA4;TNF;MMP9;ICAM1	MSigDB_Hallmark_2020
DN	Pancreas Beta Cells	2/40	0.166718	0.406376	0	0	2.82552	5.06178	PKLR;ABCC8	MSigDB_Hallmark_2020
DN	IL-6/JAK/STAT3 Signaling	3/87	0.214506	0.491393	0	0	1.91807	2.95272	CXCL9;TNF;IL18R1	MSigDB_Hallmark_2020
DN	Reactive Oxygen Species Pathway	2/49	0.226797	0.491393	0	0	2.28342	3.3879	HHEX;GCLC	MSigDB_Hallmark_2020
DN	Coagulation	4/138	0.24804	0.509135	0	0	1.60347	2.2355	COMP;CFI;CTSH;MMP9	MSigDB_Hallmark_2020
DN	Interferon Alpha Response	3/97	0.263303	0.513441	0	0	1.71315	2.28611	RSAD2;TRIM14;USP18	MSigDB_Hallmark_2020
DN	Pperoxisome	3/104	0.29823	0.553856	0	0	1.59384	1.92837	TTR;ABCC8;EPHX2	MSigDB_Hallmark_2020
DN	Fatty Acid Metabolism	4/158	0.329895	0.559387	0	0	1.3938	1.54569	VNN1;ACSM3;GPD1;ACSS1	MSigDB_Hallmark_2020
DN	UV Response Up	4/158	0.329895	0.559387	0	0	1.3938	1.54569	PTPRD;IGFBP2;RAB27A;ICAM1	MSigDB_Hallmark_2020
DN	Cholesterol Homeostasis	2/74	0.394923	0.64175	0	0	1.48866	1.38306	GLDC;ANXA13	MSigDB_Hallmark_2020
DN	Angiogenesis	1/36	0.48692	0.752344	0	0	1.5299	1.101	PGLYRP1	MSigDB_Hallmark_2020
DN	Inflammatory Response	4/200	0.501563	0.752344	0	0	1.09276	0.754037	CXCL9;ROS1;IL18R1;ICAM1	MSigDB_Hallmark_2020
DN	Wnt-beta Catenin Signaling	1/42	0.540981	0.765722	0	0	1.30561	0.80213	WNT5B	MSigDB_Hallmark_2020
DN	Apical Surface	1/44	0.557707	0.765722	0	0	1.24476	0.72684	SCUBE1	MSigDB_Hallmark_2020
DN	Apoptosis	3/161	0.569383	0.765722	0	0	1.01587	0.572142	ERBB3;IGFBP6;TNF	MSigDB_Hallmark_2020
DN	Adipogenesis	3/200	0.713538	0.869624	0	0	0.813131	0.274448	EPHX2;ENPP2;ANGPTL4	MSigDB_Hallmark_2020
DN	Complement	3/200	0.713538	0.869624	0	0	0.813131	0.274448	CTSH;CP;F5	MSigDB_Hallmark_2020
DN	heme Metabolism	3/200	0.713538	0.869624	0	0	0.813131	0.274448	GCLC;EPB41;PDZK1IP1	MSigDB_Hallmark_2020
DN	UV Response Dn	2/144	0.744661	0.880053	0	0	0.752113	0.221743	COL1A2;IGFBP5	MSigDB_Hallmark_2020
DN	IL-2/STAT5 Signaling	2/199	0.882851	0.958274	0	0	0.540602	0.0673587	IRF6;IL18R1	MSigDB_Hallmark_2020
DN	TNF-alpha Signaling via NF-kB	2/200	0.884561	0.958274	0	0	0.537844	0.0659741	TNF;ICAM1	MSigDB_Hallmark_2020
DN	mTORC1 Signaling	2/200	0.884561	0.958274	0	0	0.537844	0.0659741	GCLC;IGFBP5	MSigDB_Hallmark_2020
DN	Spermatogenesis	1/135	0.918629	0.968284	0	0	0.397582	0.033744	CFTR	MSigDB_Hallmark_2020
DN	Mitotic Spindle	1/199	0.975376	0.975832	0	0	0.268187	0.00668657	EPB41	MSigDB_Hallmark_2020
DN	Oxidative Phosphorylation	1/200	0.975832	0.975832	0	0	0.266826	0.00652781	ATP1B1	MSigDB_Hallmark_2020

## Sheet: Liv_D7_UP_KEGG
Type	Term	Overlap	P.value	Adjusted.P.value	Odds.Ratio	Combined.Score	Genes	dbs
UP	Proteoglycans in cancer	30/203	1.01412e-07	2.57587e-05	3.36213	54.1439	ITGB1;SDC2;ITGB3;TWIST2;TWIST1;HIF1A;FGF2;THBS1;IGF1R;WNT11;CTSL;GPC1;CASP3;AKT3;FLNA;FLNC;TGFB1;FZD4;CAV1;RDX;WNT5A;FN1;MSN;ANK1;HSPG2;MAPK11;MRAS;KRAS;ITGA5;FGFR1	KEGG_2019_Mouse
UP	Glycosaminoglycan biosynthesis	14/53	2.18007e-07	2.76869e-05	6.8958	105.773	B4GALT2;CSGALNACT1;HS6ST2;HS2ST1;CHST11;CHSY1;DSE;NDST3;UST;CHST1;CHSY3;CHST14;CHST2;ST3GAL2	KEGG_2019_Mouse
UP	Focal adhesion	25/199	2.16483e-05	0.00183289	2.77125	29.7649	ITGB1;MYLK2;FLT1;ITGB3;RASGRF1;TNC;PDGFA;ILK;THBS1;IGF1R;AKT3;CAPN2;FLNA;TNR;FYN;FLNC;CAV1;FN1;VEGFC;LAMB1;PARVB;PGF;COL6A1;ZYX;ITGA5	KEGG_2019_Mouse
UP	AGE-RAGE signaling pathway in diabetic complications	14/101	0.000498254	0.0243979	3.08339	23.4474	SMAD4;TGFB1;TGFB3;SERPINE1;FN1;VEGFC;NFATC1;SELE;MAPK11;CASP3;AKT3;CCL2;KRAS;PLCD1	KEGG_2019_Mouse
UP	Dilated cardiomyopathy (DCM)	13/90	0.000523737	0.0243979	3.23342	24.427	ITGB1;TGFB1;TPM4;TGFB3;ITGB3;TNNC1;TPM1;ADCY3;ADCY7;SGCB;TNNT2;LMNA;ITGA5	KEGG_2019_Mouse
UP	Malaria	9/49	0.000640093	0.0243979	4.30018	31.6231	KLRA4;TGFB1;GYPC;TGFB3;SDC2;ITGB2;CCL2;THBS1;SELE	KEGG_2019_Mouse
UP	HIF-1 signaling pathway	14/104	0.000672382	0.0243979	2.98014	21.769	EGLN1;FLT1;SERPINE1;ENO1B;ENO1;ENO3;HIF1A;IGF1R;LDHA;AKT3;PGK1;HMOX1;TIMP1;GAPDH	KEGG_2019_Mouse
UP	MAPK signaling pathway	28/294	0.000868914	0.027588	2.02661	14.2841	FLT1;RASGRF1;PDGFA;FGF2;CACNA1H;IGF1R;PPP3CC;RPS6KA2;CASP3;AKT3;FLNA;FLNC;MAP4K4;DUSP2;TGFB1;GADD45A;TGFB3;BDNF;VEGFC;NFATC1;NGF;PGF;EREG;MAPK11;MRAS;KRAS;PTPN5;FGFR1	KEGG_2019_Mouse
UP	Gap junction	12/86	0.00115766	0.0294044	3.10305	20.9809	TUBB6;GJA1;TUBA1B;TUBB2B;TUBB5;TUBA1A;TUBB3;PRKG2;ADCY3;PDGFA;KRAS;ADCY7	KEGG_2019_Mouse
UP	Hypertrophic cardiomyopathy (HCM)	12/86	0.00115766	0.0294044	3.10305	20.9809	ITGB1;TGFB1;ACE;TPM4;SGCB;TGFB3;ITGB3;TNNC1;TNNT2;TPM1;LMNA;ITGA5	KEGG_2019_Mouse
UP	Rap1 signaling pathway	21/209	0.00191234	0.0441577	2.14411	13.4209	ITGB1;FLT1;ITGB3;F2R;ITGB2;PDGFA;ADCY3;VEGFC;ARAP3;NGF;ADCY7;FGF2;THBS1;PGF;IGF1R;MAPK11;MRAS;AKT3;KRAS;RAPGEF3;FGFR1	KEGG_2019_Mouse
UP	ECM-receptor interaction	11/83	0.00277914	0.0588252	2.92083	17.1909	ITGB1;ITGB3;COL6A1;TNC;FN1;TNR;LAMB1;ITGA5;NPNT;HSPG2;THBS1	KEGG_2019_Mouse
UP	Arginine and proline metabolism	8/50	0.00316346	0.0602156	3.63631	20.9309	GAMT;GATM;P4HA1;P4HA2;P4HA3;CARNS1;AZIN2;L3HYPDH	KEGG_2019_Mouse
UP	Cytokine-cytokine receptor interaction	26/292	0.00331897	0.0602156	1.87799	10.7198	IL4RA;IL5RA;IL27RA;GHR;IL1RL1;IL18RAP;CCL7;TNFSF11;CCL2;IL12RB1;RELT;ACVR1;IL11;IL33;GDF11;TGFB1;TNFRSF12A;TGFB3;IL34;TNFRSF9;LIFR;INHBA;NGF;BMP7;BMP2;ACKR3	KEGG_2019_Mouse
UP	Axon guidance	18/180	0.00408709	0.0687473	2.1292	11.7104	ITGB1;SEMA7A;UNC5B;SEMA6D;SEMA3A;WNT5A;SEMA4C;ILK;SEMA3E;SEMA4F;BMP7;ROBO1;PPP3CC;DPYSL2;FYN;KRAS;SRGAP3;PLXNA4	KEGG_2019_Mouse
UP	Central carbon metabolism in cancer	9/64	0.00439813	0.0687473	3.12493	16.9576	SLC7A5;LDHA;PKM;PGAM1;AKT3;KRAS;SLC16A3;HIF1A;FGFR1	KEGG_2019_Mouse
UP	Pathways in cancer	41/535	0.0046012	0.0687473	1.59983	8.6094	ITGB1;HHIP;IL4RA;PDGFA;ADCY3;IL5RA;HIF1A;ADCY7;FGF2;KNG2;ETS1;GLI3;IGF1R;CKS1B;WNT11;CASP3;AKT3;E2F1;HMOX1;IL12RB1;EGLN1;SMAD4;TCF7L1;TGFB1;FZD4;GADD45A;TGFB3;F2R;WNT5A;FN1;VEGFC;LAMB1;TRAF1;GNG11;PGF;AR;BMP2;GNB4;BIRC5;KRAS;FGFR1	KEGG_2019_Mouse
UP	Fluid shear stress and atherosclerosis	15/143	0.00539266	0.0726998	2.24285	11.7137	ACVR1;SDC2;CAV1;ITGB3;PDGFA;PLAT;SELE;KLF2;CDH5;MAPK11;CTSL;GPC1;AKT3;HMOX1;CCL2	KEGG_2019_Mouse
UP	Cellular senescence	18/185	0.00543817	0.0726998	2.0649	10.767	TGFB1;TGFB3;GADD45A;IGFBP3;SERPINE1;NFATC1;FOXM1;ETS1;MAPK11;CCNB1;PPP3CC;MRAS;AKT3;CAPN2;E2F1;KRAS;SLC25A4;RAD9A	KEGG_2019_Mouse
UP	Glycolysis / Gluconeogenesis	9/67	0.00597868	0.0738414	2.96282	15.1683	ALDH1A3;LDHA;PKM;PGAM1;ENO1B;PGK1;ENO1;ENO3;GAPDH	KEGG_2019_Mouse
UP	Hippo signaling pathway	16/159	0.00617452	0.0738414	2.14189	10.8965	WWTR1;SMAD4;TCF7L1;TGFB1;TGFB3;FZD4;SERPINE1;WNT5A;ITGB2;BMP7;BMP2;FRMD6;WNT11;DLG4;BIRC5;TEAD2	KEGG_2019_Mouse
UP	FoxO signaling pathway	14/132	0.00639571	0.0738414	2.26962	11.4664	CDKN2D;SMAD4;TGFB1;TGFB3;GADD45A;BNIP3;KLF2;IGF1R;MAPK11;CCNB1;AKT3;HOMER3;KRAS;SGK1	KEGG_2019_Mouse
UP	PI3K-Akt signaling pathway	29/357	0.00730008	0.0806183	1.69834	8.35563	ITGB1;FLT1;PKN3;ITGB3;TNC;IL4RA;PDGFA;FGF2;THBS1;PIK3R5;IGF1R;GHR;AKT3;TNR;BDNF;F2R;FN1;VEGFC;LAMB1;NGF;GNG11;PGF;EREG;COL6A1;GNB4;KRAS;ITGA5;SGK1;FGFR1	KEGG_2019_Mouse
UP	Prostate cancer	11/97	0.00911904	0.0965098	2.44354	11.4783	AR;TCF7L1;ZEB1;AKT3;MMP3;E2F1;PDGFA;PLAT;KRAS;IGF1R;FGFR1	KEGG_2019_Mouse
UP	Adherens junction	9/72	0.00954302	0.096957	2.72696	12.6857	TCF7L1;SMAD4;PTPRB;SNAI1;PTPRM;FYN;WASF1;IGF1R;FGFR1	KEGG_2019_Mouse
UP	Colorectal cancer	10/88	0.0124169	0.116811	2.4478	10.7426	TCF7L1;SMAD4;TGFB1;TGFB3;GADD45A;CASP3;AKT3;BIRC5;KRAS;EREG	KEGG_2019_Mouse
UP	Complement and coagulation cascades	10/88	0.0124169	0.116811	2.4478	10.7426	PROCR;SERPINB2;SERPIND1;PROS1;SERPINE1;ITGB2;F2R;F13A1;PLAT;KNG2	KEGG_2019_Mouse
UP	Basal cell carcinoma	8/63	0.0129274	0.11727	2.77492	12.0665	TCF7L1;BMP2;WNT11;FZD4;GADD45A;HHIP;WNT5A;GLI3	KEGG_2019_Mouse
UP	TGF-beta signaling pathway	10/91	0.0154779	0.135565	2.35677	9.82381	ACVR1;SMAD4;BMP2;TGFB1;TGFB3;FST;INHBA;THBS1;LTBP1;BMP7	KEGG_2019_Mouse
UP	Adrenergic signaling in cardiomyocytes	14/148	0.016581	0.140386	1.99693	8.18641	TPM4;TNNC1;TPM1;ADCY3;ADRA1D;ADCY7;PIK3R5;MAPK11;TNNT2;AKT3;SCN7A;SCN5A;SCN1B;RAPGEF3	KEGG_2019_Mouse
UP	Signaling pathways regulating pluripotency of stem cells	13/137	0.019999	0.163863	2.00287	7.83535	ACVR1;SMAD4;FZD4;WNT5A;LIFR;INHBA;FGF2;IGF1R;MAPK11;WNT11;AKT3;KRAS;FGFR1	KEGG_2019_Mouse
UP	Apelin signaling pathway	13/138	0.0211058	0.167527	1.98674	7.66525	MYLK2;SMAD4;SERPINE1;ADCY3;PLAT;GNG11;ADCY7;KLF2;PIK3R5;MRAS;AKT3;GNB4;KRAS	KEGG_2019_Mouse
UP	Cell adhesion molecules (CAMs)	15/170	0.0238035	0.179255	1.84951	6.91331	ITGB1;SDC2;ITGB2;PTPRM;SELE;SPN;CDH5;NFASC;CDH2;CLDN9;NCAM1;CDH15;TIGIT;JAM2;CD276	KEGG_2019_Mouse
UP	Rheumatoid arthritis	9/84	0.024378	0.179255	2.28919	8.50224	IL11;FLT1;TGFB1;CTSL;TGFB3;ITGB2;MMP3;TNFSF11;CCL2	KEGG_2019_Mouse
UP	Apoptosis	13/141	0.0247006	0.179255	1.93986	7.1793	GADD45A;CTSW;TRAF1;NGF;TUBA1B;TUBA1A;CTSL;CASP3;AKT3;LMNA;CAPN2;BIRC5;KRAS	KEGG_2019_Mouse
UP	Arrhythmogenic right ventricular cardiomyopathy (ARVC)	8/72	0.0270573	0.185744	2.38356	8.60417	ITGB1;GJA1;TCF7L1;CDH2;SGCB;ITGB3;LMNA;ITGA5	KEGG_2019_Mouse
UP	Melanoma	8/72	0.0270573	0.185744	2.38356	8.60417	GADD45A;AKT3;E2F1;PDGFA;KRAS;FGF2;IGF1R;FGFR1	KEGG_2019_Mouse
UP	Natural killer cell mediated cytotoxicity	11/118	0.0344125	0.224463	1.96179	6.60991	RAET1D;KLRA4;RAET1E;PPP3CC;CASP3;ITGB2;NFATC1;FYN;KRAS;KLRC1;ULBP1	KEGG_2019_Mouse
UP	Chronic myeloid leukemia	8/76	0.0358842	0.224463	2.24288	7.46308	SMAD4;TGFB1;TGFB3;GADD45A;AKT3;E2F1;KRAS;GAB2	KEGG_2019_Mouse
UP	Progesterone-mediated oocyte maturation	9/90	0.0360096	0.224463	2.11895	7.04333	MAPK11;CCNB1;RPS6KA2;AKT3;ADCY3;KRAS;ADCY7;BUB1;IGF1R	KEGG_2019_Mouse
UP	Thiamine metabolism	3/15	0.0362322	0.224463	4.75626	15.7804	AK1;AK4;AK5	KEGG_2019_Mouse
UP	Gastric cancer	13/150	0.0381849	0.230928	1.81156	5.91533	SMAD4;TCF7L1;TGFB1;TGFB3;FZD4;GADD45A;WNT5A;FGF2;WNT11;AKT3;E2F1;KRAS;ABCB1B	KEGG_2019_Mouse
UP	Small cell lung cancer	9/92	0.0406106	0.239886	2.06767	6.62426	ITGB1;GADD45A;CASP3;AKT3;E2F1;FN1;LAMB1;TRAF1;CKS1B	KEGG_2019_Mouse
UP	Transcriptional misregulation in cancer	15/183	0.0417844	0.24121	1.70521	5.41444	FLT1;GADD45A;IGFBP3;MMP3;PDGFA;HMGA2;SIX1;PLAT;TRAF1;ETV4;RUNX2;IGF1R;ZEB1;SIX4;NUPR1	KEGG_2019_Mouse
UP	Ras signaling pathway	18/233	0.0454469	0.251723	1.59981	4.94535	FLT1;BDNF;RASGRF1;PDGFA;VEGFC;GAB2;NGF;GNG11;FGF2;ETS1;PGF;IGF1R;MRAS;RASA3;AKT3;GNB4;KRAS;FGFR1	KEGG_2019_Mouse
UP	Regulation of actin cytoskeleton	17/217	0.0455876	0.251723	1.6239	5.01479	ITGB1;MYLK2;ITGB3;RDX;F2R;ITGB2;FN1;PDGFA;MSN;FGF2;KNG2;FGD1;MRAS;KRAS;ITGA5;WASF1;FGFR1	KEGG_2019_Mouse
UP	Platelet activation	11/125	0.0489584	0.264583	1.84064	5.55283	ITGB1;MYLK2;MAPK11;ITGB3;AKT3;F2R;PRKG2;ADCY3;FYN;ADCY7;PIK3R5	KEGG_2019_Mouse
UP	Renal cell carcinoma	7/68	0.0530224	0.280577	2.18633	6.42135	EGLN1;TGFB1;TGFB3;AKT3;KRAS;ETS1;HIF1A	KEGG_2019_Mouse
UP	Wnt signaling pathway	13/160	0.0585175	0.303336	1.68743	4.78966	SMAD4;TCF7L1;FZD4;CTNNBIP1;WNT5A;NFATC1;PRICKLE1;DKK2;SFRP4;PPP3CC;WNT11;ROR2;LGR6	KEGG_2019_Mouse
UP	Breast cancer	12/147	0.0653689	0.321036	1.69545	4.62469	TCF7L1;WNT11;FZD4;GADD45A;AKT3;WNT5A;E2F1;TNFSF11;KRAS;FGF2;IGF1R;FGFR1	KEGG_2019_Mouse
UP	Hedgehog signaling pathway	5/44	0.0674922	0.321036	2.44053	6.57905	EVC;DHH;HHIP;GAS1;GLI3	KEGG_2019_Mouse
UP	Prolactin signaling pathway	7/72	0.06812	0.321036	2.05135	5.51093	SOCS2;MAPK11;SOCS1;AKT3;TNFSF11;KRAS;SOCS5	KEGG_2019_Mouse
UP	Phagosome	14/180	0.0682574	0.321036	1.60925	4.31997	ITGB1;ITGB3;ITGB2;THBS1;TUBB6;TUBA1B;TUBB2B;TUBB5;TUBA1A;TUBB3;CTSL;OLR1;ITGA5;DYNC1I1	KEGG_2019_Mouse
UP	JAK-STAT signaling pathway	13/164	0.0683762	0.321036	1.64238	4.40607	IL11;IL4RA;IL5RA;PDGFA;LIFR;IL27RA;SOCS2;GHR;SOCS1;AKT3;AOX1;IL12RB1;SOCS5	KEGG_2019_Mouse
UP	Th17 cell differentiation	9/102	0.0695157	0.321036	1.84437	4.91746	MAPK11;SMAD4;TGFB1;PPP3CC;IL4RA;NFATC1;IL12RB1;HIF1A;IL27RA	KEGG_2019_Mouse
UP	Phospholipase D signaling pathway	12/149	0.0708319	0.321273	1.67052	4.42262	MRAS;AKT3;F2R;PDGFA;ADCY3;FYN;KRAS;GAB2;PLPP3;ADCY7;RAPGEF3;PIK3R5	KEGG_2019_Mouse
UP	MicroRNAs in cancer	20/281	0.0724591	0.322888	1.46367	3.84175	ITGB3;RDX;TPM1;TNC;PDGFA;HMGA2;THBS1;ZEB2;ZEB1;SOCS1;MMP16;CASP3;E2F1;HMOX1;TNR;KRAS;ITGA5;VIM;ZFPM2;ABCB1B	KEGG_2019_Mouse
UP	Inflammatory bowel disease (IBD)	6/59	0.0738019	0.323202	2.15561	5.61831	IL18RAP;TGFB1;TGFB3;IL4RA;NFATC1;IL12RB1	KEGG_2019_Mouse
UP	Bacterial invasion of epithelial cells	7/74	0.0765415	0.329518	1.98991	5.11391	ITGB1;SEPT11;CAV1;FN1;ILK;ITGA5;WASF1	KEGG_2019_Mouse
UP	Pancreatic cancer	7/75	0.0809705	0.342775	1.96054	4.92816	SMAD4;TGFB1;TGFB3;GADD45A;AKT3;E2F1;KRAS	KEGG_2019_Mouse
UP	Parathyroid hormone synthesis, secretion and action	9/107	0.087817	0.358887	1.7498	4.2564	MMP14;MMP24;MMP16;TNFSF11;ADCY3;ADCY7;RUNX2;PTHLH;FGFR1	KEGG_2019_Mouse
UP	Hepatocellular carcinoma	13/171	0.088123	0.358887	1.56904	3.81123	SMAD4;TCF7L1;TGFB1;TGFB3;FZD4;GADD45A;WNT5A;IGF1R;WNT11;AKT3;E2F1;HMOX1;KRAS	KEGG_2019_Mouse
UP	Cell cycle	10/123	0.0890152	0.358887	1.68651	4.07957	CDKN1C;CDKN2D;CCNB1;SMAD4;TGFB1;CDC45;TGFB3;GADD45A;E2F1;BUB1	KEGG_2019_Mouse
UP	Toxoplasmosis	9/108	0.0917899	0.364291	1.73204	4.13655	ITGB1;MAPK11;SOCS1;TGFB1;TGFB3;CASP3;AKT3;LAMB1;PIK3R5	KEGG_2019_Mouse
UP	Other types of O-glycan biosynthesis	3/22	0.094937	0.370985	3.00285	7.07033	B4GALT2;B3GLCT;GXYLT2	KEGG_2019_Mouse
UP	Osteoclast differentiation	10/128	0.108499	0.417557	1.61462	3.58608	MAPK11;SOCS1;TGFB1;PPP3CC;ITGB3;AKT3;TNFSF11;NFATC1;FYN;GAB2	KEGG_2019_Mouse
UP	Alanine, aspartate and glutamate metabolism	4/37	0.112012	0.422848	2.30583	5.0478	GFPT2;ADSSL1;GAD2;NAT8L	KEGG_2019_Mouse
UP	Cholinergic synapse	9/113	0.113203	0.422848	1.64833	3.591	AKT3;GNB4;ADCY3;KCNQ5;FYN;KRAS;GNG11;ADCY7;PIK3R5	KEGG_2019_Mouse
UP	Glutamatergic synapse	9/114	0.117792	0.428142	1.63255	3.49175	PPP3CC;DLG4;GRIK5;GNB4;ADCY3;HOMER3;GNG11;SHANK3;ADCY7	KEGG_2019_Mouse
UP	Leishmaniasis	6/67	0.117992	0.428142	1.87211	4.00097	ITGB1;MAPK11;MARCKSL1;TGFB1;TGFB3;ITGB2	KEGG_2019_Mouse
UP	Pyruvate metabolism	4/38	0.120517	0.431147	2.23789	4.73529	LDHA;PKM;ACOT12;HAGH	KEGG_2019_Mouse
UP	p53 signaling pathway	6/71	0.144089	0.501804	1.75654	3.40299	CCNB1;GADD45A;CASP3;IGFBP3;SERPINE1;THBS1	KEGG_2019_Mouse
UP	Chagas disease (American trypanosomiasis)	8/103	0.144219	0.501804	1.60314	3.10435	MAPK11;TGFB1;ACE;TGFB3;SERPINE1;AKT3;CCL2;KNG2	KEGG_2019_Mouse
UP	Fatty acid biosynthesis	2/14	0.153188	0.522773	3.16767	5.94283	ACSL6;ACSBG1	KEGG_2019_Mouse
UP	cGMP-PKG signaling pathway	12/172	0.154362	0.522773	1.42864	2.66935	MYLK2;RGS2;PPP3CC;AKT3;PRKG2;ADCY3;NFATC1;ADRA1D;KNG2;SLC25A4;ADCY7;PIK3R5	KEGG_2019_Mouse
UP	Mucin type O-glycan biosynthesis	3/28	0.162894	0.534292	2.28144	4.14003	GALNT15;GALNT1;ST3GAL2	KEGG_2019_Mouse
UP	Endometrial cancer	5/58	0.163758	0.534292	1.79454	3.24698	TCF7L1;GADD45A;AKT3;ILK;KRAS	KEGG_2019_Mouse
UP	GABAergic synapse	7/90	0.164074	0.534292	1.60496	2.90086	PLCL1;GNB4;ADCY3;GAD2;GABRE;ADCY7;GNG11	KEGG_2019_Mouse
UP	Glioma	6/75	0.172565	0.554829	1.65436	2.90668	GADD45A;AKT3;E2F1;PDGFA;KRAS;IGF1R	KEGG_2019_Mouse
UP	TNF signaling pathway	8/110	0.185842	0.586047	1.49257	2.51178	MAPK11;MMP14;CASP3;AKT3;MMP3;CCL2;TRAF1;SELE	KEGG_2019_Mouse
UP	Glycosphingolipid biosynthesis	4/45	0.186889	0.586047	1.85513	3.11149	B4GALT2;ST6GALNAC4;ST3GAL2;ST6GALNAC6	KEGG_2019_Mouse
UP	Hepatitis B	11/163	0.194367	0.597715	1.3777	2.25669	MAPK11;SMAD4;TGFB1;TGFB3;CASP3;AKT3;E2F1;BIRC5;NFATC1;KRAS;HSPG2	KEGG_2019_Mouse
UP	Salmonella infection	6/78	0.195316	0.597715	1.58518	2.58881	MAPK11;PKN3;FLNA;FLNC;WASF1;DYNC1I1	KEGG_2019_Mouse
UP	Autophagy	9/130	0.203955	0.613264	1.41547	2.2504	SH3GLB1;MRAS;CTSL;BNIP3;AKT3;WIPI1;KRAS;HIF1A;IGF1R	KEGG_2019_Mouse
UP	Mitophagy	5/63	0.206924	0.613264	1.6394	2.58272	MRAS;BNIP3;E2F1;KRAS;HIF1A	KEGG_2019_Mouse
UP	Ether lipid metabolism	4/47	0.207675	0.613264	1.76865	2.77994	LPCAT2;LPCAT1;PLPP3;PLA2G7	KEGG_2019_Mouse
UP	Relaxin signaling pathway	9/131	0.210055	0.613264	1.4038	2.19046	MAPK11;TGFB1;AKT3;GNB4;ADCY3;VEGFC;KRAS;GNG11;ADCY7	KEGG_2019_Mouse
UP	beta-Alanine metabolism	3/32	0.214211	0.615951	1.96635	3.02974	ALDH1A3;CARNS1;GAD2	KEGG_2019_Mouse
UP	Tight junction	11/167	0.215825	0.615951	1.34209	2.05781	ITGB1;TUBA1B;TUBA1A;CLDN9;RDX;MSN;MYL6B;AMOTL1;SYNPO;MPDZ;JAM2	KEGG_2019_Mouse
UP	Leukocyte transendothelial migration	8/115	0.218358	0.616254	1.42244	2.16442	ITGB1;CDH5;MAPK11;CLDN9;ITGB2;MSN;RAPGEF3;JAM2	KEGG_2019_Mouse
UP	Oocyte meiosis	8/116	0.225105	0.619679	1.4092	2.10138	AR;CCNB1;PPP3CC;RPS6KA2;ADCY3;ADCY7;BUB1;IGF1R	KEGG_2019_Mouse
UP	Pantothenate and CoA biosynthesis	2/18	0.226788	0.619679	2.37525	3.52425	ENPP1;BCAT1	KEGG_2019_Mouse
UP	Choline metabolism in cancer	7/99	0.22689	0.619679	1.44726	2.1467	PCYT1B;AKT3;PDGFA;KRAS;PLPP3;WASF1;HIF1A	KEGG_2019_Mouse
UP	Melanogenesis	7/100	0.234338	0.63321	1.43162	2.07727	TCF7L1;WNT11;FZD4;WNT5A;ADCY3;KRAS;ADCY7	KEGG_2019_Mouse
UP	One carbon pool by folate	2/19	0.245632	0.653192	2.23541	3.13834	MTHFD1L;ALDH1L2	KEGG_2019_Mouse
UP	Human T-cell leukemia virus 1 infection	15/245	0.246876	0.653192	1.24145	1.73662	SMAD4;TGFB1;MSX3;TGFB3;ITGB2;ADCY3;NFATC1;ADCY7;ETS1;PPP3CC;AKT3;E2F1;KRAS;MSX1;SLC25A4	KEGG_2019_Mouse
UP	Fc epsilon RI signaling pathway	5/68	0.253309	0.663305	1.50889	2.07193	MAPK11;AKT3;FYN;KRAS;GAB2	KEGG_2019_Mouse
UP	Phosphonate and phosphinate metabolism	1/6	0.265169	0.677236	3.7988	5.04248	PCYT1B	KEGG_2019_Mouse
UP	Nicotinate and nicotinamide metabolism	3/36	0.268353	0.677236	1.72764	2.27263	ENPP1;AOX1;NMNAT2	KEGG_2019_Mouse
UP	Fc gamma R-mediated phagocytosis	6/87	0.269295	0.677236	1.40838	1.84772	MARCKSL1;BIN1;AKT3;GAB2;PLPP3;WASF1	KEGG_2019_Mouse
UP	Th1 and Th2 cell differentiation	6/87	0.269295	0.677236	1.40838	1.84772	MAPK11;PPP3CC;IL4RA;NFATC1;IL12RB1;RUNX3	KEGG_2019_Mouse
UP	Thyroid cancer	3/37	0.282147	0.702602	1.67674	2.12162	TCF7L1;GADD45A;KRAS	KEGG_2019_Mouse
UP	B cell receptor signaling pathway	5/72	0.292073	0.720257	1.41851	1.74583	IFITM1;PPP3CC;AKT3;NFATC1;KRAS	KEGG_2019_Mouse
UP	Protein digestion and absorption	6/90	0.295379	0.721405	1.35786	1.65591	COL18A1;COL5A3;COL7A1;COL6A1;PRSS2;TRY5	KEGG_2019_Mouse
UP	Regulation of lipolysis in adipocytes	4/56	0.307412	0.743644	1.46185	1.72435	AKT3;PRKG2;ADCY3;ADCY7	KEGG_2019_Mouse
UP	Glycine, serine and threonine metabolism	3/40	0.323805	0.770305	1.54054	1.73713	GAMT;GATM;PGAM1	KEGG_2019_Mouse
UP	C-type lectin receptor signaling pathway	7/112	0.328763	0.770305	1.2672	1.40966	MAPK11;PPP3CC;MRAS;AKT3;NFATC1;KRAS;LSP1	KEGG_2019_Mouse
UP	VEGF signaling pathway	4/58	0.330359	0.770305	1.40756	1.55897	MAPK11;PPP3CC;AKT3;KRAS	KEGG_2019_Mouse
UP	Pertussis	5/76	0.331763	0.770305	1.33831	1.4766	ITGB1;MAPK11;CASP3;ITGB2;ITGA5	KEGG_2019_Mouse
UP	Riboflavin metabolism	1/8	0.336907	0.770305	2.71314	2.95176	ENPP1	KEGG_2019_Mouse
UP	Bladder cancer	3/41	0.337717	0.770305	1.49992	1.62824	E2F1;KRAS;THBS1	KEGG_2019_Mouse
UP	Histidine metabolism	2/24	0.339662	0.770305	1.72691	1.86472	ALDH1A3;CARNS1	KEGG_2019_Mouse
UP	Salivary secretion	5/78	0.351805	0.786587	1.30151	1.35965	PRKG2;ADCY3;ADRA1D;AQP5;ADCY7	KEGG_2019_Mouse
UP	Glycerophospholipid metabolism	6/97	0.357801	0.786587	1.25295	1.28775	PLA2G15;PCYT1B;LPCAT2;LPCAT1;MBOAT2;PLPP3	KEGG_2019_Mouse
UP	Oxytocin signaling pathway	9/154	0.365448	0.786587	1.17969	1.18751	MYLK2;RGS2;PPP3CC;ADCY3;NFATC1;MYL6B;KRAS;ADCY7;PIK3R5	KEGG_2019_Mouse
UP	mTOR signaling pathway	9/154	0.365448	0.786587	1.17969	1.18751	SLC7A5;WNT11;FZD4;RPS6KA2;AKT3;WNT5A;KRAS;SGK1;IGF1R	KEGG_2019_Mouse
UP	Vasopressin-regulated water reabsorption	3/43	0.365469	0.786587	1.42477	1.43414	ADCY3;AQP2;DYNC1I1	KEGG_2019_Mouse
UP	cAMP signaling pathway	12/211	0.366732	0.786587	1.14628	1.14986	GLP1R;HCN4;BDNF;HHIP;AKT3;F2R;ADCY3;ARAP3;NFATC1;ADCY7;GLI3;RAPGEF3	KEGG_2019_Mouse
UP	Vitamin B6 metabolism	1/9	0.370108	0.786587	2.37387	2.35954	AOX1	KEGG_2019_Mouse
UP	Purine metabolism	8/136	0.371616	0.786587	1.18775	1.17575	PKM;AK1;ADSSL1;ENPP1;ADCY3;AK4;AK5;ADCY7	KEGG_2019_Mouse
UP	Circadian entrainment	6/99	0.375847	0.788967	1.22587	1.19961	GNB4;PRKG2;ADCY3;GNG11;ADCY7;CACNA1H	KEGG_2019_Mouse
UP	T cell receptor signaling pathway	6/101	0.393912	0.820111	1.19994	1.1179	MAPK11;PPP3CC;AKT3;NFATC1;FYN;KRAS	KEGG_2019_Mouse
UP	Kaposi sarcoma-associated herpesvirus infection	12/216	0.397384	0.820615	1.11788	1.03164	MAPK11;PPP3CC;CASP3;AKT3;GNB4;E2F1;NFATC1;KRAS;HIF1A;GNG11;FGF2;PIK3R5	KEGG_2019_Mouse
UP	Cushing syndrome	9/159	0.401345	0.82211	1.14006	1.0408	TCF7L1;WNT11;FZD4;WNT5A;E2F1;ADCY3;ADCY7;KCNK2;CACNA1H	KEGG_2019_Mouse
UP	PPAR signaling pathway	5/85	0.422032	0.847406	1.18719	1.02415	ACSL6;ILK;OLR1;ACSBG1;SCD1	KEGG_2019_Mouse
UP	Non-small cell lung cancer	4/66	0.422181	0.847406	1.22542	1.0567	GADD45A;AKT3;E2F1;KRAS	KEGG_2019_Mouse
UP	Sphingolipid signaling pathway	7/124	0.427682	0.847406	1.13651	0.965326	MAPK11;AKT3;FYN;KRAS;GAB2;S1PR2;KNG2	KEGG_2019_Mouse
UP	Taurine and hypotaurine metabolism	1/11	0.431611	0.847406	1.8989	1.59551	GAD2	KEGG_2019_Mouse
UP	Long-term potentiation	4/67	0.433505	0.847406	1.2059	1.00796	PPP3CC;RPS6KA2;KRAS;RAPGEF3	KEGG_2019_Mouse
UP	Type II diabetes mellitus	3/48	0.433712	0.847406	1.26613	1.0577	SOCS2;SOCS1;PKM	KEGG_2019_Mouse
UP	Amoebiasis	6/106	0.438912	0.850341	1.13964	0.938442	TGFB1;TGFB3;CASP3;ITGB2;FN1;LAMB1	KEGG_2019_Mouse
UP	Viral myocarditis	5/87	0.441909	0.850341	1.15811	0.945769	SGCB;CASP3;CAV1;ITGB2;FYN	KEGG_2019_Mouse
UP	Cortisol synthesis and secretion	4/69	0.45596	0.870782	1.16868	0.917818	ADCY3;ADCY7;KCNK2;CACNA1H	KEGG_2019_Mouse
UP	GnRH signaling pathway	5/90	0.471398	0.890414	1.11706	0.840086	MAPK11;MMP14;ADCY3;KRAS;ADCY7	KEGG_2019_Mouse
UP	Calcium signaling pathway	10/189	0.474683	0.890414	1.06095	0.790518	MYLK2;PPP3CC;TNNC1;F2R;ADCY3;ADRA1D;SLC25A4;ADCY7;CACNA1H;PLCD1	KEGG_2019_Mouse
UP	Biosynthesis of unsaturated fatty acids	2/32	0.480716	0.890414	1.26587	0.927221	ACOT7;SCD1	KEGG_2019_Mouse
UP	IL-17 signaling pathway	5/91	0.48112	0.890414	1.10401	0.807737	MAPK11;CCL7;CASP3;MMP3;CCL2	KEGG_2019_Mouse
UP	Amyotrophic lateral sclerosis (ALS)	3/52	0.486286	0.890414	1.16253	0.838135	MAPK11;PPP3CC;CASP3	KEGG_2019_Mouse
UP	Bile secretion	4/72	0.489053	0.890414	1.11694	0.79893	ADCY3;ADCY7;ABCB1B;AQP1	KEGG_2019_Mouse
UP	Morphine addiction	5/92	0.490779	0.890414	1.09126	0.776717	GNB4;ADCY3;GABRE;ADCY7;GNG11	KEGG_2019_Mouse
UP	Hematopoietic cell lineage	5/94	0.509897	0.905412	1.06663	0.718423	IL11;ITGB3;IL4RA;IL5RA;ITGA5	KEGG_2019_Mouse
UP	Gastric acid secretion	4/74	0.510647	0.905412	1.08491	0.729143	MYLK2;ADCY3;ADCY7;KCNK2	KEGG_2019_Mouse
UP	Prion diseases	2/34	0.513051	0.905412	1.18662	0.79193	NCAM1;FYN	KEGG_2019_Mouse
UP	Human cytomegalovirus infection	13/255	0.513305	0.905412	1.01985	0.680121	ITGB3;ADCY3;NFATC1;GNG11;ADCY7;MAPK11;PPP3CC;CASP3;AKT3;GNB4;E2F1;CCL2;KRAS	KEGG_2019_Mouse
UP	Renin secretion	4/76	0.531817	0.931596	1.05466	0.665974	PPP3CC;ACE;PRKG2;AQP1	KEGG_2019_Mouse
UP	Human papillomavirus infection	18/360	0.536332	0.933071	0.998929	0.622334	ITGB1;TCF7L1;FZD4;ITGB3;WNT5A;FN1;TNC;LAMB1;THBS1;PKM;WNT11;CASP3;AKT3;COL6A1;E2F1;TNR;KRAS;ITGA5	KEGG_2019_Mouse
UP	Synaptic vesicle cycle	4/77	0.54223	0.933668	1.04016	0.636646	SNAP25;UNC13C;CPLX2;STX2	KEGG_2019_Mouse
UP	Renin-angiotensin system	2/36	0.544027	0.933668	1.1167	0.679801	ACE;KLK1	KEGG_2019_Mouse
UP	Ovarian steroidogenesis	3/57	0.548469	0.93476	1.05461	0.633423	ADCY3;ADCY7;IGF1R	KEGG_2019_Mouse
UP	Cardiac muscle contraction	4/78	0.552523	0.93476	1.02605	0.608715	TPM4;TNNC1;TNNT2;TPM1	KEGG_2019_Mouse
UP	Vascular smooth muscle contraction	7/140	0.555704	0.93476	0.998941	0.586898	MYLK2;CALD1;ADCY3;MYL6B;ADRA1D;ADCY7;RAMP1	KEGG_2019_Mouse
UP	Legionellosis	3/58	0.560366	0.936402	1.03538	0.599655	CASP3;BNIP3;ITGB2	KEGG_2019_Mouse
UP	Neurotrophin signaling pathway	6/121	0.568104	0.937402	0.990203	0.559911	MAPK11;BDNF;RPS6KA2;AKT3;KRAS;NGF	KEGG_2019_Mouse
UP	Lysine degradation	3/59	0.572071	0.937402	1.01684	0.567895	SUV39H1;PLOD2;PLOD1	KEGG_2019_Mouse
UP	Aldosterone-regulated sodium reabsorption	2/38	0.573602	0.937402	1.05455	0.586141	KRAS;SGK1	KEGG_2019_Mouse
UP	Nitrogen metabolism	1/17	0.582403	0.937402	1.18644	0.64138	CAR5B	KEGG_2019_Mouse
UP	Glucagon signaling pathway	5/102	0.583108	0.937402	0.978243	0.527647	LDHA;PPP3CC;PKM;PGAM1;AKT3	KEGG_2019_Mouse
UP	Longevity regulating pathway	5/102	0.583108	0.937402	0.978243	0.527647	AKT3;ADCY3;KRAS;ADCY7;IGF1R	KEGG_2019_Mouse
UP	African trypanosomiasis	2/39	0.587857	0.939092	1.026	0.545084	KNG2;SELE	KEGG_2019_Mouse
UP	Long-term depression	3/61	0.594891	0.943491	0.98167	0.509856	PRKG2;KRAS;IGF1R	KEGG_2019_Mouse
UP	Ferroptosis	2/40	0.601754	0.943491	0.998946	0.507371	ACSL6;HMOX1	KEGG_2019_Mouse
UP	Tyrosine metabolism	2/40	0.601754	0.943491	0.998946	0.507371	ALDH1A3;AOX1	KEGG_2019_Mouse
UP	Inflammatory mediator regulation of TRP channels	6/127	0.615617	0.959305	0.940803	0.456412	MAPK11;TRPA1;ADCY3;NGF;KNG2;ADCY7	KEGG_2019_Mouse
UP	Steroid biosynthesis	1/19	0.623193	0.965189	1.0545	0.498673	SOAT1	KEGG_2019_Mouse
UP	Insulin secretion	4/86	0.630138	0.970031	0.925557	0.427437	GLP1R;SNAP25;ADCY3;ADCY7	KEGG_2019_Mouse
UP	Chemokine signaling pathway	9/197	0.657784	0.999994	0.907789	0.380254	CCL7;AKT3;GNB4;ADCY3;CCL2;KRAS;GNG11;ADCY7;PIK3R5	KEGG_2019_Mouse
UP	Tuberculosis	8/178	0.672211	0.999994	0.892317	0.354413	MAPK11;TGFB1;PPP3CC;TGFB3;CASP3;AKT3;ITGB2;LSP1	KEGG_2019_Mouse
UP	Proximal tubule bicarbonate reclamation	1/22	0.677037	0.999994	0.903714	0.352475	AQP1	KEGG_2019_Mouse
UP	Acute myeloid leukemia	3/69	0.67796	0.999994	0.862316	0.335153	TCF7L1;AKT3;KRAS	KEGG_2019_Mouse
UP	Thyroid hormone signaling pathway	5/115	0.688177	0.999994	0.862039	0.322153	ITGB3;AKT3;KRAS;HIF1A;PLCD1	KEGG_2019_Mouse
UP	Mannose type O-glycan biosynthesis	1/23	0.693219	0.999994	0.862591	0.316062	B4GALT2	KEGG_2019_Mouse
UP	Phenylalanine metabolism	1/23	0.693219	0.999994	0.862591	0.316062	ALDH1A3	KEGG_2019_Mouse
UP	Adipocytokine signaling pathway	3/71	0.696636	0.999994	0.836865	0.30252	AKT3;ACSL6;ACSBG1	KEGG_2019_Mouse
UP	Endocytosis	12/269	0.699645	0.999994	0.884846	0.316051	SH3GLB1;EHD2;DAB2;RAB31;ACAP1;WIPF1;BIN1;SH3KBP1;CAV1;ARAP3;IGF1R;EPN2	KEGG_2019_Mouse
UP	Cocaine addiction	2/48	0.700246	0.999994	0.824868	0.29392	BDNF;DLG4	KEGG_2019_Mouse
UP	Thyroid hormone synthesis	3/73	0.71448	0.999994	0.812869	0.273287	GPX8;ADCY3;ADCY7	KEGG_2019_Mouse
UP	Cysteine and methionine metabolism	2/50	0.721468	0.999994	0.790415	0.258045	LDHA;BCAT1	KEGG_2019_Mouse
UP	Fatty acid degradation	2/50	0.721468	0.999994	0.790415	0.258045	ACSL6;ACSBG1	KEGG_2019_Mouse
UP	Lysosome	5/124	0.749494	0.999994	0.796463	0.229665	PLA2G15;AP3M2;CTSL;AP1S2;CTSW	KEGG_2019_Mouse
UP	Butanoate metabolism	1/27	0.750242	0.999994	0.729731	0.209695	GAD2	KEGG_2019_Mouse
UP	Human immunodeficiency virus 1 infection	10/238	0.758051	0.999994	0.830766	0.230126	MAPK11;CCNB1;PPP3CC;CASP3;AKT3;AP1S2;GNB4;NFATC1;KRAS;GNG11	KEGG_2019_Mouse
UP	Retrograde endocannabinoid signaling	6/150	0.767414	0.999994	0.789573	0.209023	MAPK11;GNB4;ADCY3;GABRE;GNG11;ADCY7	KEGG_2019_Mouse
UP	Fatty acid elongation	1/29	0.774649	0.999994	0.677536	0.173005	ACOT7	KEGG_2019_Mouse
UP	Pancreatic secretion	4/105	0.777017	0.999994	0.750688	0.189393	ADCY3;PRSS2;ADCY7;TRY5	KEGG_2019_Mouse
UP	Valine, leucine and isoleucine degradation	2/56	0.777634	0.999994	0.702369	0.176646	AOX1;BCAT1	KEGG_2019_Mouse
UP	Circadian rhythm	1/30	0.785945	0.999994	0.654138	0.157562	BHLHE41	KEGG_2019_Mouse
UP	RNA degradation	3/83	0.79167	0.999994	0.710884	0.166071	ENO1B;ENO1;ENO3	KEGG_2019_Mouse
UP	Serotonergic synapse	5/132	0.796068	0.999994	0.745976	0.170136	CASP3;GNB4;KRAS;GNG11;RAPGEF3	KEGG_2019_Mouse
UP	Propanoate metabolism	1/31	0.796674	0.999994	0.6323	0.143728	LDHA	KEGG_2019_Mouse
UP	ErbB signaling pathway	3/84	0.79834	0.999994	0.702071	0.158121	AKT3;KRAS;EREG	KEGG_2019_Mouse
UP	Estrogen signaling pathway	5/134	0.806584	0.999994	0.734333	0.157843	GPER1;AKT3;ADCY3;KRAS;ADCY7	KEGG_2019_Mouse
UP	Galactose metabolism	1/32	0.806866	0.999994	0.611871	0.131306	B4GALT2	KEGG_2019_Mouse
UP	Dopaminergic synapse	5/135	0.811679	0.999994	0.728645	0.152032	MAPK11;PPP3CC;AKT3;GNB4;GNG11	KEGG_2019_Mouse
UP	SNARE interactions in vesicular transport	1/33	0.816548	0.999994	0.592719	0.120126	STX2	KEGG_2019_Mouse
UP	Starch and sucrose metabolism	1/33	0.816548	0.999994	0.592719	0.120126	ENPP1	KEGG_2019_Mouse
UP	Glycerolipid metabolism	2/61	0.816606	0.999994	0.642677	0.130205	MBOAT2;PLPP3	KEGG_2019_Mouse
UP	Neuroactive ligand-receptor interaction	14/348	0.834266	0.999994	0.79267	0.143634	CHRNA1;GLP1R;NPY4R;GRIK5;F2R;ADRA1D;KNG2;GHR;GLRB;UCN2;S1PR2;GABRE;PRSS2;TRY5	KEGG_2019_Mouse
UP	Glutathione metabolism	2/64	0.836946	0.999994	0.611482	0.108841	GGCT;GPX8	KEGG_2019_Mouse
UP	Influenza A	6/168	0.85126	0.999994	0.701173	0.112915	IL33;MAPK11;AKT3;CCL2;PRSS2;TRY5	KEGG_2019_Mouse
UP	Type I diabetes mellitus	2/69	0.866348	0.999994	0.5657	0.0811603	PTPRN;GAD2	KEGG_2019_Mouse
UP	Fat digestion and absorption	1/40	0.87202	0.999994	0.486154	0.0665751	PLPP3	KEGG_2019_Mouse
UP	Nicotine addiction	1/40	0.87202	0.999994	0.486154	0.0665751	GABRE	KEGG_2019_Mouse
UP	Alzheimer disease	6/175	0.876382	0.999994	0.67188	0.0886565	PPP3CC;CASP3;CAPN2;APBB1;GAPDH;RTN4	KEGG_2019_Mouse
UP	Porphyrin and chlorophyll metabolism	1/41	0.878439	0.999994	0.473975	0.0614316	HMOX1	KEGG_2019_Mouse
UP	Carbohydrate digestion and absorption	1/43	0.890326	0.999994	0.451357	0.052433	AKT3	KEGG_2019_Mouse
UP	Intestinal immune network for IgA production	1/43	0.890326	0.999994	0.451357	0.052433	TGFB1	KEGG_2019_Mouse
UP	Aldosterone synthesis and secretion	3/102	0.89074	0.999994	0.573875	0.0663987	ADCY3;ADCY7;CACNA1H	KEGG_2019_Mouse
UP	Mineral absorption	1/44	0.895827	0.999994	0.440837	0.0484956	HMOX1	KEGG_2019_Mouse
UP	Thermogenesis	8/231	0.896893	0.999994	0.678327	0.0738148	MAPK11;RPS6KA2;ACSL6;ADCY3;PRKG2;KRAS;ADCY7;FGFR1	KEGG_2019_Mouse
UP	Hepatitis C	5/160	0.907486	0.999994	0.610312	0.0592472	CLDN9;CASP3;AKT3;E2F1;KRAS	KEGG_2019_Mouse
UP	ABC transporters	1/48	0.915209	0.999994	0.403234	0.0357278	ABCB1B	KEGG_2019_Mouse
UP	Sphingolipid metabolism	1/48	0.915209	0.999994	0.403234	0.0357278	PLPP3	KEGG_2019_Mouse
UP	Tryptophan metabolism	1/48	0.915209	0.999994	0.403234	0.0357278	AOX1	KEGG_2019_Mouse
UP	Insulin resistance	3/110	0.917973	0.999994	0.530744	0.0454251	RPS6KA2;GFPT2;AKT3	KEGG_2019_Mouse
UP	Amino sugar and nucleotide sugar metabolism	1/49	0.919463	0.999994	0.394813	0.0331507	GFPT2	KEGG_2019_Mouse
UP	Cholesterol metabolism	1/49	0.919463	0.999994	0.394813	0.0331507	SOAT1	KEGG_2019_Mouse
UP	Notch signaling pathway	1/49	0.919463	0.999994	0.394813	0.0331507	NUMBL	KEGG_2019_Mouse
UP	Insulin signaling pathway	4/139	0.921994	0.999994	0.560615	0.045531	SOCS2;SOCS1;AKT3;KRAS	KEGG_2019_Mouse
UP	N-Glycan biosynthesis	1/50	0.923503	0.999994	0.386735	0.0307767	B4GALT2	KEGG_2019_Mouse
UP	Parkinson disease	4/144	0.933976	0.999994	0.54045	0.0369152	UCHL1;LRRK2;CASP3;SLC25A4	KEGG_2019_Mouse
UP	Alcoholism	6/199	0.937107	0.999994	0.58758	0.0381679	H2AFY2;BDNF;GNB4;KRAS;SLC29A1;GNG11	KEGG_2019_Mouse
UP	Endocrine and other factor-regulated calcium reabsorption	1/55	0.940864	0.999994	0.350833	0.0213856	KLK1	KEGG_2019_Mouse
UP	Antigen processing and presentation	2/90	0.943867	0.999994	0.430226	0.0248544	CTSL;KLRC1	KEGG_2019_Mouse
UP	Epstein-Barr virus infection	7/229	0.943997	0.999994	0.595641	0.0343283	MAPK11;GADD45A;CASP3;AKT3;E2F1;VIM;RUNX3	KEGG_2019_Mouse
UP	Pyrimidine metabolism	1/58	0.949329	0.999994	0.332316	0.0172805	ENPP1	KEGG_2019_Mouse
UP	AMPK signaling pathway	3/126	0.954749	0.999994	0.461313	0.0213621	AKT3;SCD1;IGF1R	KEGG_2019_Mouse
UP	Cytosolic DNA-sensing pathway	1/61	0.956582	0.999994	0.31565	0.0140112	IL33	KEGG_2019_Mouse
UP	Phosphatidylinositol signaling system	2/98	0.960105	0.999994	0.394207	0.0160492	IP6K3;PLCD1	KEGG_2019_Mouse
UP	Toll-like receptor signaling pathway	2/99	0.961786	0.999994	0.390122	0.0152006	MAPK11;AKT3	KEGG_2019_Mouse
UP	Graft-versus-host disease	1/64	0.962799	0.999994	0.300571	0.0113949	KLRC1	KEGG_2019_Mouse
UP	Protein processing in endoplasmic reticulum	4/163	0.965765	0.999994	0.475388	0.01656	BAG2;FBXO2;CAPN2;CKAP4	KEGG_2019_Mouse
UP	Huntington disease	5/192	0.966362	0.999994	0.505015	0.0172801	HIP1;BDNF;DLG4;CASP3;SLC25A4	KEGG_2019_Mouse
UP	NF-kappa B signaling pathway	2/102	0.966429	0.999994	0.378358	0.0129199	TNFSF11;TRAF1	KEGG_2019_Mouse
UP	Metabolism of xenobiotics by cytochrome P450	1/66	0.966441	0.999994	0.291292	0.00994338	ALDH1A3	KEGG_2019_Mouse
UP	Amphetamine addiction	1/68	0.969726	0.999994	0.282567	0.00868652	PPP3CC	KEGG_2019_Mouse
UP	RIG-I-like receptor signaling pathway	1/68	0.969726	0.999994	0.282567	0.00868652	MAPK11	KEGG_2019_Mouse
UP	Inositol phosphate metabolism	1/73	0.976602	0.999994	0.262875	0.00622383	PLCD1	KEGG_2019_Mouse
UP	Measles	3/144	0.977475	0.999994	0.402038	0.00915926	CASP3;AKT3;MSN	KEGG_2019_Mouse
UP	Necroptosis	4/176	0.978559	0.999994	0.439155	0.0095183	IL33;H2AFY2;CAPN2;SLC25A4	KEGG_2019_Mouse
UP	Drug metabolism	2/114	0.980127	0.999994	0.337605	0.00677663	ALDH1A3;AOX1	KEGG_2019_Mouse
UP	Non-alcoholic fatty liver disease (NAFLD)	3/151	0.982945	0.999994	0.382881	0.00658631	TGFB1;CASP3;AKT3	KEGG_2019_Mouse
UP	Peroxisome	1/84	0.986728	0.999994	0.227904	0.00304497	ACSL6	KEGG_2019_Mouse
UP	Taste transduction	1/88	0.989202	0.999994	0.217379	0.00236014	HCN4	KEGG_2019_Mouse
UP	Arachidonic acid metabolism	1/89	0.989744	0.999994	0.214898	0.00221532	GPX8	KEGG_2019_Mouse
UP	Retinol metabolism	1/91	0.990749	0.999994	0.2101	0.00195262	AOX1	KEGG_2019_Mouse
UP	Chemical carcinogenesis	1/94	0.992075	0.999994	0.20329	0.00161743	ALDH1A3	KEGG_2019_Mouse
UP	Staphylococcus aureus infection	1/95	0.992474	0.999994	0.201117	0.00151939	ITGB2	KEGG_2019_Mouse
UP	NOD-like receptor signaling pathway	4/205	0.992782	0.999994	0.375215	0.00271829	MAPK11;PSTPIP1;CCL2;ANTXR2	KEGG_2019_Mouse
UP	Ubiquitin mediated proteolysis	2/138	0.993203	0.999994	0.277675	0.00189383	SOCS1;FBXO2	KEGG_2019_Mouse
UP	Viral carcinogenesis	4/229	0.997179	0.999994	0.334764	0.000945844	PKM;CASP3;KRAS;TRAF1	KEGG_2019_Mouse
UP	Systemic lupus erythematosus	1/143	0.999367	0.999994	0.132796	8.41073e-05	H2AFY2	KEGG_2019_Mouse
UP	RNA transport	1/167	0.999815	0.999994	0.113452	2.09985e-05	TACC3	KEGG_2019_Mouse
UP	Herpes simplex virus 1 infection	8/433	0.999827	0.999994	0.352093	6.10448e-05	ZFP334;ZFP647;ITGB3;CASP3;AKT3;CCL2;ITGA5;ZFP9	KEGG_2019_Mouse
UP	Olfactory transduction	3/1133	0.999994	0.999994	0.0475349	2.70545e-07	RGS2;ADCY3;PRKG2	KEGG_2019_Mouse

[truncated: 16 more sheets: Liv_D7_DN_KEGG, Liv_D14_UP_KEGG, Liv_D14_DN_KEGG, Lung_D7_UP_KEGG, Lung_D7_DN_KEGG, Lung_D14_UP_KEGG, Lung_D14_DN_KEGG, Liv_D7_UP_HALLMARKS, Liv_D7_DN_HALLMARKS, Liv_D14_UP_HALLMARKS, Liv_D14_DN_HALLMARKS, Lung_D7_UP_HALLMARKS, Lung_D7_DN_HALLMARKS, Lung_D14_UP_HALLMARKS, Lung_D14_DN_HALLMARKS, InVitro_24h_UP_KEGG]
