# Supplementary material for: SMAD4 induces opposite effects on metastatic growth from pancreatic tumors depending on the organ of residence
Source: Nat Cancer. 2025 Sep 25;6(11):1839–56. doi: 10.1038/s43018-025-01047-5 (PMC12643927; doi:10.1038/s43018-025-01047-5)
Supplement: Supplementary file 5 — Complete list of differentially accessible peaks from bulk ATAC-seq data. [file 43018_2025_1047_MOESM5_ESM.xlsx]

## Sheet: Legend
Supplementary Table 3. Complete list of differentially accessible peaks from bulk ATAC-seq data.
Related fo Fig. 5a and ED Fig. 6a. Exact genome coordinates and corresponding number of reads are indicated. In vivo peaks are provided together or according to the four clusters shown in Fig. 5a. In vitro peaks are provided as pairwise comparisons.

## Sheet: InVivo_ALL_FC1.5_zscore2_FDR0.1
Genome coordinates (mm10)	Reads
chr11_94953388_94956222	1
chr1_119051310_119054303	1
chr18_63462359_63464134	2
chr18_63406053_63408118	2
chr13_40982555_40983479	2
chr1_71755304_71757598	2
chr1_119022123_119023216	1
chr16_31597200_31599562	2
chr17_65628939_65630417	4
chr1_119003911_119005324	4
chr7_112407490_112408703	2
chr7_34917624_34919344	4
chr1_90753769_90754777	2
chr17_44500025_44501174	2
chr3_117076305_117077962	2
chr15_80849825_80850529	4
chr4_9066391_9068542	2
chr10_60747797_60748394	4
chr13_95640135_95641848	2
chr1_119047579_119048628	1
chr17_3441283_3443842	2
chr4_64952546_64953247	4
chr13_113842074_113843044	1
chr13_40985219_40986612	2
chr1_136273179_136273890	2
chr3_130885815_130886660	2
chr3_132121527_132123404	2
chr6_91205421_91208281	3
chr8_68644029_68646362	2
chr1_39256092_39257430	2
chr11_68467373_68469375	2
chr1_87792545_87793501	2
chr6_8105533_8107493	3
chr8_120529137_120529549	4
chr8_10534697_10535548	2
chr5_72249620_72250959	2
chr1_88555287_88557101	2
chr10_21496901_21497648	3
chr13_17511008_17512112	2
chr18_63550263_63551206	2
chr14_48679174_48680220	2
chr9_107723192_107726063	1
chr7_126759178_126762085	1
chr17_84332336_84333610	2
chr8_122526168_122527022	1
chr11_88703245_88703958	1
chr8_79559302_79560250	2
chr11_104617724_104619999	2
chr12_9687515_9690300	2
chr10_77402175_77403601	2
chr8_35563976_35564685	2
chr18_63400205_63401592	2
chr2_137067080_137068455	2
chr3_59295713_59297162	3
chr10_116194109_116194900	4
chr2_22660772_22662016	2
chr16_43458239_43459623	2
chr1_193412720_193415105	2
chr18_24764940_24765686	3
chr11_119239475_119240213	1
chr10_120635216_120637670	2
chr10_128980625_128981483	4
chr12_91788165_91788862	1
chr19_36668063_36669242	1
chr16_6841485_6842813	2
chr1_90718373_90719611	2
chr10_21773470_21774245	2
chr13_29830586_29832416	2
chr19_36305408_36306499	2
chr3_135519276_135520088	3
chr8_121187286_121188399	2
chr2_107340972_107341833	2
chr17_46132094_46132725	1
chr2_173356725_173357826	2
chr6_91192331_91193420	3
chr1_129146247_129147599	1
chr15_89487957_89489085	2
chr14_13553474_13554361	2
chr1_136254881_136255842	2
chr1_136656317_136657176	2
chr13_38736033_38737113	2
chr17_75105371_75106300	2
chr3_57500911_57502790	3
chr1_71750800_71752917	2
chr10_51975017_51976538	2
chr15_50423226_50424006	2
chr8_128666424_128667464	2
chr4_9103415_9104861	2
chr15_61998726_61999473	3
chr12_16169963_16172180	2
chr4_9132999_9134109	2
chr2_107326975_107327739	2
chr2_144174274_144175012	4
chr18_63631683_63633079	2
chr8_61359647_61360364	1
chr10_93932909_93934458	2
chr11_68445729_68447139	2
chr3_84695199_84697089	3
chr10_81413665_81415222	1
chr10_25690971_25692093	2
chr1_90675793_90678476	2
chr1_36325250_36326753	2
chr1_72099163_72100014	2
chr16_17739463_17740911	3
chr2_102870529_102877396	2
chr3_81917326_81918677	2
chr4_139532050_139532755	1
chr6_94136341_94137318	4
chr15_86228150_86230690	1
chr1_193400165_193400980	2
chr1_178217053_178218999	2
chr9_78625649_78627061	2
chr13_6027060_6030645	2
chr1_92744638_92746258	2
chr4_129204394_129205388	2
chr16_6962686_6964101	2
chr2_103464422_103465064	2
chr11_19842765_19843622	2
chr3_88561798_88562595	1
chr1_71918689_71920622	2
chr10_77419302_77420874	3
chr1_158605451_158606626	3
chr3_34512315_34513381	2
chr2_33203039_33207430	2
chr2_133671322_133672308	2
chr1_105430276_105432623	3
chr10_25694996_25696567	3
chr3_57073920_57075438	2
chr6_134469030_134469570	1
chr7_16588564_16589484	2
chr1_6453562_6454787	2
chr13_52651285_52652620	2
chr17_75273056_75274850	2
chr10_110484701_110485612	2
chr9_111586673_111588196	2
chr13_42035150_42036143	2
chr18_66104096_66104715	2
chr3_127063372_127064644	3
chr2_131806885_131807251	3
chrX_96120839_96123660	3
chr17_49009070_49010333	1
chr16_93794756_93795559	1
chr2_137794710_137795309	1
chr1_193151046_193151673	2
chr11_101231075_101232478	1
chr4_67210107_67210794	2
chr10_12207212_12207935	2
chr6_8093321_8096810	3
chr12_70698101_70699032	2
chr9_75084965_75086088	3
chr15_13209944_13210708	3
chr7_134113801_134115889	2
chr15_87653932_87655416	4
chr10_9556979_9558251	3
chr10_21785556_21786287	2
chr9_78615269_78616548	2
chr1_21835843_21837030	2
chr17_71124077_71124719	2
chr9_41508661_41510252	3
chr18_90339110_90340006	4
chr1_120235585_120237260	3
chr14_11965001_11966323	2
chr1_135675390_135676361	3
chr4_64324008_64325381	2
chr18_70389989_70392501	2
chr11_99657587_99660093	2
chr19_58522421_58524739	2
chr4_150768963_150771263	3
chr1_184707297_184709198	2
chr16_31570499_31571262	3
chr2_45018683_45020645	2
chr6_119526430_119527127	4
chrX_142897113_142899121	3
chr19_16898088_16899463	2
chr8_122144246_122145786	2
chr10_77387139_77388832	2
chr16_17564017_17564792	2
chr18_38255662_38256132	1
chr18_67387101_67387866	2
chr3_60540464_60541650	2
chr3_126291742_126293984	2
chr1_157060426_157062916	2
chr8_122180752_122182530	3
chr14_18773606_18774940	2
chr1_118976411_118977246	3
chr18_63149391_63151176	2
chr14_46577824_46578979	2
chr17_75344434_75345637	2
chr5_110788450_110789110	1
chr3_155058935_155059738	2
chr10_28694829_28695995	2
chr12_16012064_16012665	2
chr15_58488436_58490688	2
chr9_95192553_95194454	2
chr6_82934465_82936889	4
chr18_25091319_25092567	3
chr7_24536928_24537675	1
chr15_68193706_68195098	2
chr18_75656696_75657955	1
chr2_94287429_94289631	2
chr1_87491934_87493132	2
chr17_47452739_47453681	1
chr3_81883813_81884412	3
chr3_102108144_102108943	2
chr8_24520619_24521858	2
chr9_95672271_95672878	2
chr2_73579870_73581283	2
chr4_56372821_56375211	2
chr10_25392271_25394103	4
chr7_82404419_82406169	2
chr4_155132595_155134684	2
chr1_151171376_151173436	2
chr1_156994914_156995843	4
chr14_66220773_66221803	2
chr3_52676862_52678052	2
chr4_32465945_32466532	3
chr8_122186144_122187832	3
chr3_151007520_151008448	4
chr18_68015601_68016273	2
chr2_110074550_110075328	3
chr6_5429120_5430434	2
chr11_87309283_87310927	2
chr5_91989121_91989768	3
chr11_76380011_76380453	1
chr15_37030003_37032336	2
chr8_90799072_90799995	1
chr8_18782398_18783412	1
chr14_46172101_46173619	3
chr2_70129246_70130102	3
chr8_126743127_126743855	2
chr18_66523677_66524082	3
chr9_40746865_40747845	2
chr2_33360821_33361789	1
chr6_129422075_129424011	1
chr15_3905149_3907104	2
chr2_173384887_173386264	3
chr7_110716922_110717664	2
chr1_162508651_162510356	2
chr1_193398534_193399509	2
chr3_155056229_155058360	3
chr10_86100154_86101240	2
chr9_54637310_54638428	2
chr14_13551005_13551632	2
chr11_95159461_95161088	2
chr14_11574905_11575895	1
chr15_44175847_44176548	3
chr10_6827016_6828137	1
chr18_63595409_63597255	2
chr10_67360486_67361705	2
chr14_33275636_33277013	4
chr18_43468352_43470176	3
chr2_167552353_167553750	2
chr1_181393753_181395790	2
chr5_113918673_113919386	1
chr2_102956018_102958282	3
chr19_7172229_7172759	1
chr5_107447447_107448725	1
chr1_135490499_135492986	3
chr1_163111849_163115150	2
chr13_63092330_63094066	2
chr1_72079201_72080000	2
chr2_169629837_169630999	4
chr1_135593728_135594827	2
chr16_57526617_57527516	3
chr3_130950786_130951864	3
chr19_42014691_42015651	3
chr11_121653973_121655672	4
chrX_92786205_92787608	3
chr6_114414028_114414967	4
chr1_93181896_93182762	2
chr14_67623878_67624719	3
chr18_12610852_12611927	2
chr18_12584898_12585798	2
chr7_58454502_58456846	2
chr10_13571932_13572861	2
chr7_113146360_113149360	3
chr9_65233000_65233685	1
chr1_135015134_135015912	2
chr16_8795643_8796477	2
chr9_56869498_56873724	3
chr13_56664244_56665117	2
chr13_102583827_102584747	3
chr15_51173920_51174916	2
chr8_35567012_35568081	2
chr1_80641234_80642558	2
chr4_139722795_139723425	4
chr13_37107823_37111027	2
chr1_186515883_186516757	2
chr6_72509952_72511336	1
chr14_120340913_120343345	2
chr8_61155087_61157339	2
chr17_87848872_87852085	2
chr3_66079056_66082239	3
chr12_35733402_35735379	2
chr15_90431019_90432854	3
chr1_62721579_62722493	2
chr2_168458436_168459228	2
chr10_24738789_24739929	3
chr7_49252728_49253500	2
chr17_66750443_66751480	3
chr3_129940681_129941720	3
chr5_66641892_66642969	2
chr7_46628264_46629132	2
chr13_16456032_16456989	3
chr12_118701672_118702346	3
chr3_60240423_60241172	2
chr13_36529341_36531296	3
chr15_67780145_67781550	2
chr11_81908573_81909915	3
chr5_105636517_105637633	2
chr4_141643360_141643957	1
chrX_143030717_143032447	2
chr14_110013019_110014064	2
chr16_56655194_56655769	4
chr19_37985061_37986021	4
chr3_126919086_126922445	2
chr4_8498798_8499898	2
chr8_38914739_38915265	3
chr1_17007716_17009084	2
chr1_58909248_58910321	2
chr18_63416487_63418322	2
chr12_39830292_39831907	3
chr13_103386801_103387577	3
chr7_118507159_118509779	2
chr13_96010665_96012060	2
chr15_95183308_95184053	2
chr19_10763228_10763986	2
chr5_123416004_123417068	1
chr6_17875610_17877419	3
chr6_91200653_91203332	3
chr1_131689975_131692057	3
chr2_65195081_65196396	4
chr9_62284255_62284677	2
chr11_43075099_43076255	2
chr3_122343097_122344641	3
chr10_43751926_43752551	1
chr14_17409421_17410008	3
chr8_70723232_70724193	1
chr1_58855809_58858308	3
chr13_75788856_75790079	3
chr10_5181486_5182647	2
chr12_73547691_73549376	1
chr1_12942221_12942883	3
chr10_68008011_68008755	3
chr1_71970163_71971200	4
chr11_54726660_54727800	4
chr4_40820620_40822208	2
chr10_27828340_27828991	3
chr18_63056823_63057863	2
chr13_34371730_34372704	3
chr17_31182996_31184888	1
chr2_93510197_93511188	3
chr4_135929244_135930354	1
chr13_27026546_27029301	2
chr18_63381428_63382680	2
chr9_34538439_34539416	2
chr9_123815550_123816615	2
chr10_91092189_91093303	2
chr19_6871407_6872419	1
chr6_17353219_17355197	2
chr16_26210770_26212158	2
chr3_144679027_144680327	3
chr10_59917975_59918647	2
chr1_164974993_164978010	2
chr18_75562212_75563738	2
chr18_5509703_5510911	2
chr7_134230677_134232128	3
chr9_32708230_32712200	2
chr11_32676115_32678792	2
chr2_170403629_170404461	2
chr1_39888203_39890263	2
chr7_83504961_83506328	2
chr10_21783468_21784294	4
chr13_3749614_3751410	1
chr7_92703009_92704281	2
chr1_131123441_131124414	2
chr12_35562586_35563526	2
chr2_34030754_34031778	2
chr1_131703360_131703896	2
chr11_104622371_104623035	2
chr17_3418780_3420432	2
chr13_52658654_52659908	2
chr3_108862597_108864121	2
chr13_56599570_56602104	3
chr18_44573312_44574926	4
chr5_12549135_12550861	2
chr1_135623076_135623657	3
chr14_58175375_58176517	1
chr19_57746739_57747397	1
chr2_22621962_22623505	2
chr2_155849946_155850742	3
chr6_98954436_98955000	2
chr7_99322604_99323288	3
chr11_64510986_64511564	3
chr16_95827058_95828128	3
chr2_131215836_131217140	1
chr6_72056070_72057144	2
chr12_16150958_16152798	3
chr9_49923708_49924890	3
chr3_81031825_81032554	3
chr9_87463629_87464669	3
chr2_58504883_58506696	2
chr1_160520093_160521677	3
chr3_117155081_117155914	2
chr1_184075626_184077431	3
chr13_34682862_34684182	2
chr17_49029520_49030355	1
chr1_118975412_118975770	4
chr11_7237585_7238348	2
chr7_125539084_125539858	3
chr9_108952400_108955586	2
chr2_163814660_163815326	2
chr5_66546715_66547560	2
chr10_84704480_84705269	3
chr5_135537223_135538519	2
chr10_120627768_120628710	2
chr9_58500758_58501435	2
chr19_32111669_32112791	1
chr9_50893647_50894086	2
chr9_120228406_120229302	2
chr7_75796266_75797033	2
chr10_60395474_60396200	2
chr18_11584668_11585709	2
chr19_53408088_53409116	2
chr5_110707760_110708474	4
chr1_136310531_136311922	2
chr19_55711190_55714442	2
chr11_19834477_19835997	3
chr16_85346196_85347350	2
chr19_16386300_16386994	2
chr10_28860069_28861146	2
chr2_108734568_108735254	2
chr11_79629942_79630895	1
chr5_24273500_24274736	2
chr7_66729245_66729704	2
chr6_42544751_42545691	2
chr1_90834110_90835372	2
chr13_52973203_52974083	2
chr15_59005100_59005988	1
chr10_66885198_66886332	2
chr2_128567656_128569153	2
chr3_137552043_137553610	3
chr7_64212544_64213466	1
chr9_58698380_58699072	2
chr1_80605748_80607007	2
chr13_46812250_46814064	2
chr2_9732276_9733890	2
chr3_130684647_130685500	3
chr6_91642957_91643714	3
chr9_90002129_90003376	1
chr9_103898413_103899995	2
chr2_58579562_58580947	2
chr1_181742177_181743687	3
chr13_49395981_49397377	4
chr2_166433299_166434131	2
chr9_37235758_37236634	3
chr8_13974279_13975208	1
chr14_60657554_60658358	2
chr1_71763446_71764124	3
chr17_75882146_75883691	2
chr4_9057165_9058850	2
chr9_58546793_58547938	3
chr3_87140636_87141247	3
chr9_64216541_64218241	4
chr15_41027417_41030137	2
chr4_64076057_64077162	3
chr10_41416925_41418231	4
chr12_109417330_109418968	3
chr9_76009976_76010718	2
chr5_135522025_135523078	3
chr10_18402221_18402870	1
chr3_101539036_101539676	1
chr8_22762973_22766933	2
chr11_81095879_81096635	2
chr2_13450667_13452367	3
chr3_132210883_132212045	2
chr13_104460109_104460921	2
chr15_98972903_98973648	1
chr17_45836088_45836957	1
chr2_166370807_166371393	3
chr3_123567082_123567989	2
chr3_65869664_65870216	2
chr1_70776619_70777896	2
chr2_51953464_51954519	2
chr13_17492747_17495190	3
chr12_10410524_10412020	2
chr15_39187539_39188458	2
chr9_51058730_51059742	3
chr13_90513143_90515023	2
chr10_8996854_8999195	2
chr1_24061311_24062280	1
chr3_92691498_92692503	2
chr10_40489125_40490693	1
chr12_71884849_71885899	3
chr19_17399942_17400978	1
chr5_81369818_81371079	1
chr16_78294452_78296005	1
chr17_25535997_25538065	1
chr16_34811986_34813134	1
chr5_24622593_24624591	1
chr13_6108542_6110235	2
chr16_22218678_22219568	2
chr15_51761670_51762546	2
chr15_59158411_59159704	2
chr8_64656652_64657609	1
chr18_14915848_14916409	4
chr1_71003150_71005327	2
chr3_89879980_89880757	2
chr7_66478991_66479821	2
chr9_65636752_65637810	2
chr13_28592135_28593176	3
chr13_38914197_38915375	3
chr13_28749636_28751545	2
chr4_64237572_64238678	2
chr3_102141412_102143593	2
chrX_131286651_131288838	2
chr10_60209112_60210845	3
chr9_83101451_83104419	2
chr3_146674936_146676588	3
chr10_77277306_77278341	2
chr8_11822454_11823407	2
chr18_66307981_66309615	2
chr3_75929768_75931192	2
chr1_40393096_40393742	2
chr17_27131067_27131975	2
chr6_67080859_67082210	2
chr7_66653579_66654340	3
chr12_109628110_109630142	2
chr18_26205286_26205994	2
chr18_5045569_5048298	4
chr12_72843798_72844692	1
chr4_6369782_6372345	1
chr5_22119982_22120898	2
chr3_131967171_131968146	2
chr10_56781949_56784576	3
chr1_78584965_78585680	2
chr17_26605455_26606215	2
chr7_66177891_66181412	3
chr2_50249310_50252094	2
chr9_13889653_13890550	1
chr13_16009085_16010260	2
chr13_56761075_56761801	2
chr13_83651790_83653078	3
chr14_60682237_60683153	1
chr17_62504441_62505394	2
chr18_62201768_62204476	2
chr2_13404723_13405880	2
chr16_38350162_38351159	1
chr2_107555604_107556532	2
chr2_173320977_173321992	1
chr14_33257509_33259142	2
chr1_135567974_135569163	2
chr7_49440450_49441057	2
chr11_104640829_104641378	2
chr8_120190403_120191613	1
chr10_21833578_21834408	3
chr10_110565633_110566639	2
chr4_63118909_63119292	1
chr11_54216020_54218302	2
chr8_126683745_126685907	2
chr10_93342747_93344254	2
chr10_120640394_120641495	4
chr12_8025179_8025718	1
chr17_14339869_14340650	2
chr6_99446589_99447710	3
chr13_21417391_21418125	3
chr15_34419491_34421116	3
chr2_114658647_114659415	3
chr5_74920742_74922479	4
chr7_82363163_82363976	2
chr8_34523498_34526083	3
chr8_122179034_122180019	2
chr7_67283025_67284288	2
chr7_67535875_67537668	3
chr18_11015617_11016600	2
chr2_102947718_102949886	2
chr3_133624560_133625546	2
chr6_39191359_39191924	1
chr6_141774341_141776316	1
chr9_35007174_35008714	1
chr18_14988402_14991088	4
chr15_103369844_103372343	2
chr1_70821124_70822155	2
chr1_139179505_139181138	2
chr3_146607059_146607956	2
chr12_86693040_86694948	2
chr10_66891799_66892261	2
chr17_83525984_83527962	4
chr18_69704073_69705226	2
chr9_57254406_57255662	1
chr10_12878467_12879131	3
chr2_58747555_58748506	1
chr15_56484420_56487103	3
chr17_64092878_64094639	2
chr1_182503395_182504813	2
chr11_35932462_35934190	1
chr12_54487598_54489058	3
chr2_168547735_168549946	3
chr2_60699684_60701516	2
chr1_58739372_58740112	3
chr7_55539777_55540555	3
chr9_108977720_108978924	2
chr1_135016469_135022508	2
chr1_92769075_92770169	2
chr18_43432316_43434229	3
chr1_34073484_34075398	2
chr13_13572420_13574078	3
chr15_36920897_36922008	2
chr18_8161181_8162389	3
chr4_137500724_137501484	2
chrX_16954540_16955418	2
chr10_71265928_71266823	2
chr12_17220329_17221014	2
chr2_6594014_6595115	3
chr9_34947490_34948508	3
chr1_92712036_92713380	2
chr4_84201978_84202860	3
chr4_119662053_119663663	2
chr9_107735718_107736608	1
chr8_25465367_25466681	2
chr1_91219478_91220590	2
chr11_12532245_12532819	1
chr10_77229552_77230553	2
chr19_36736308_36737258	1
chr11_119151756_119152864	2
chr2_145593591_145594310	1
chr15_87650998_87651598	4
chr4_107564845_107565904	2
chr11_44948169_44949512	3
chr3_28734546_28735350	2
chr10_89618769_89620295	2
chr2_122718834_122719903	2
chr3_136431265_136432925	2
chr18_39799993_39800813	3
chr7_105501252_105502882	2
chr2_70089346_70092875	3
chr14_20902868_20903770	2
chr3_137149810_137151969	3
chr1_133765062_133765975	2
chr5_124919700_124920428	2
chr9_9112124_9113228	3
chr16_44951200_44952470	2
chr13_56581263_56583211	3
chr16_23158901_23160446	2
chr3_65842823_65845752	2
chr7_111986796_111987448	2
chr13_17212046_17213546	3
chrX_48042941_48044580	2
chr13_34109347_34110190	1
chr9_111937934_111938919	2
chr10_119111195_119112421	2
chr2_73607105_73609986	4
chr7_83438146_83439379	2
chr14_99897358_99899250	2
chr6_31176363_31177101	1
chr7_92826035_92826851	3
chr9_23566722_23567825	2
chr1_164887618_164888521	2
chr9_14588525_14589692	2
chr6_86678171_86678994	4
chr13_42102584_42103715	1
chr5_3870039_3870706	2
chr7_29844351_29845733	3
chr16_92777796_92779202	3
chr3_63556493_63557223	2
chr18_75319080_75320072	2
chr19_9127496_9128535	2
chr17_75199178_75200245	2
chr5_115160668_115161786	1
chr13_3678447_3680791	2
chr18_80660166_80662128	3
chr10_79711813_79713215	1
chr11_64502631_64503578	3
chr15_50399873_50401934	3
chr2_94241501_94244194	4
chr4_56393374_56394704	2
chr1_33501198_33501725	2
chr4_95000179_95001994	2
chr9_83109349_83110131	3
chr13_24734837_24736459	4
chr10_20040125_20041037	1
chr10_109883471_109885501	4
chr15_56841048_56842096	2
chr10_21801182_21802338	2
chr10_27249408_27250529	4
chr12_14415294_14416482	2
chr18_66328357_66329201	2
chr11_5294726_5295534	3
chr14_60427767_60429163	2
chr9_117151755_117153036	3
chr13_112063551_112064292	2
chr1_138595882_138597203	2
chr12_90164857_90166822	2
chr1_136194143_136195447	2
chr2_31041288_31043436	3
chr3_108536100_108537805	1
chr1_88360907_88361808	3
chr1_90751434_90751998	3
chr10_95630525_95632166	2
chr14_54067738_54068378	2
chr12_69542184_69543512	3
chr14_25208105_25208988	1
chr19_32316553_32317783	2
chr2_103669876_103670780	3
chr17_43279249_43280222	3
chr8_116078550_116080060	2
chr5_151376396_151377427	2
chr1_71880283_71881104	2
chr4_64077944_64078649	2
chr1_88525730_88527002	3
chr2_137654123_137655161	2
chr13_16659075_16660531	2
chr1_36432858_36433653	2
chr11_104624609_104626418	3
chr15_102105217_102106123	1
chr1_82183857_82185663	1
chr15_95378150_95379270	2
chr2_50265208_50266450	2
chr2_131386091_131387240	4
chr6_115332796_115333600	4
chr3_57093064_57094172	2
chr19_43560151_43560960	3
chr10_21788713_21791504	2
chr5_118612776_118614079	2
chr1_151226769_151229264	3
chr13_95450326_95452009	3
chr4_55253426_55254711	2
chr1_88470388_88471172	4
chr6_41522691_41523701	2
chr10_6968295_6970047	1
chr6_91209741_91214463	3
chr7_84546507_84547337	2
chr10_13738671_13740953	3
chr12_70614179_70615204	3
chr13_35476109_35476746	2
chrX_157079399_157080574	2
chr10_40456865_40458010	2
chr2_173351310_173354512	3
chr1_163562091_163562931	2
chr17_30026532_30028286	1
chr8_25211307_25212604	3
chr17_45794685_45795355	2
chr1_107608885_107610032	4
chr2_107322639_107324579	2
chr7_111976302_111977283	2
chr1_92806463_92807199	2
chr15_79931515_79933148	1
chr7_114706686_114707443	3
chr1_130998906_131001396	2
chr17_29818853_29819772	3
chr11_83623164_83624097	2
chr15_33906279_33907658	3
chr12_52782549_52783458	2
chr10_128950207_128950774	2
chr1_174031330_174032645	2
chr13_34083853_34084607	1
chr5_73870605_73871631	3
chr10_14306877_14308047	2
chr3_61441080_61442644	3
chr10_120716875_120717983	3
chr6_98775382_98776362	2
chrX_106085005_106086000	1
chr15_66877461_66878669	3
chr8_95012141_95013271	2
chr17_15510459_15511423	3
chr11_3536871_3537303	1
chr1_90260659_90261651	3
chr6_94994200_94994918	4
chr9_58669059_58669514	3
chr2_44956035_44957643	3
chr1_161375557_161376655	3
chr4_9079635_9083736	4
chrX_156108197_156108815	3
chr10_77374903_77376497	2
chr15_66806237_66807866	2
chr2_33219169_33222133	2
chr12_10422102_10422823	2
chr5_151173575_151174273	2
chr9_88712204_88713012	1
chr18_68052311_68053644	2
chr9_99645249_99646373	3
chr13_88799027_88799830	3
chr13_56476547_56477570	3
chr1_136261936_136262646	2
chr10_91094051_91095015	2
chr15_34412116_34415183	3
chr3_120123109_120123957	2
chr3_132124847_132126073	2
chr5_147108833_147109669	3
chr12_108453307_108454416	2
chr19_29822318_29823793	1
chr12_35472744_35473448	2
chr12_84011393_84012040	1
chr1_144085690_144086787	2
chr1_184451589_184452213	2
chr4_135801503_135802172	1
chr4_137344998_137346197	2
chr7_132824279_132825377	3
chr5_75934986_75935901	2
chrX_16952797_16953910	2
chr11_51891945_51893269	2
chr1_179041487_179043393	3
chr1_183803028_183804806	2
chr13_45004915_45005615	3
chr17_43269649_43270782	4
chr16_20428994_20430207	2
chr1_183573468_183574590	2
chr16_3727708_3729152	2
chr15_59584919_59586540	3
chr1_160878357_160879880	2
chr1_90272967_90274009	2
chr4_95035309_95035959	2
chr3_101551461_101552377	1
chr7_145190502_145191730	2
chr8_91544207_91546108	4
chr1_194687681_194688694	2
chr7_49520268_49520757	2
chr19_29886461_29888132	2
chr8_35870889_35871608	2
chr3_123754175_123755486	3
chr8_107457505_107458271	2
chr16_43252929_43253560	2
chr4_84203602_84204200	3
chr12_35209094_35210043	2
chr13_51891912_51892698	3
chr11_43919424_43920463	2
chr3_81504984_81505803	4
chr17_29053748_29054870	1
chr1_150042822_150043626	2
chr18_56195830_56196299	1
chr4_133449459_133450207	2
chr10_98332486_98333964	3
chr17_12275300_12276348	2
chr18_24751055_24752218	3
chr5_37442777_37443757	4
chr6_87152069_87153249	3
chr1_78586570_78588118	2
chr13_63117231_63121509	3
chr19_21819404_21820930	2
chr3_53203661_53206171	2
chr4_105936569_105938052	2
chr14_18468587_18469149	3
chr6_55162985_55163756	2
chr12_90780945_90782347	2
chr10_76648367_76649393	2
chr12_16154103_16154764	2
chr13_16215912_16216844	2
chr4_152260198_152261175	2
chr5_151703864_151705817	2
chr7_101761782_101762347	3
chr11_85799647_85800879	1
chr2_103869884_103870686	2
chr4_73047766_73048383	1
chr18_32342521_32343634	2
chr11_5497892_5500283	1
chr5_91973751_91974717	2
chr7_92478978_92480078	2
chr6_129497552_129498198	1
chr19_15457232_15458214	2
chr11_118346592_118347311	2
chr3_102471197_102471991	2
chrX_99530889_99531771	2
chr4_32174710_32175645	2
chr13_34232807_34233506	3
chr6_118365782_118368450	2
chr10_26576968_26577840	2
chr8_54216018_54216845	2
chr14_34139945_34140948	4
chr11_3832152_3833070	3
chr1_40847069_40848322	2
chr1_170008598_170009713	2
chr13_99829853_99831419	2
chr15_38593720_38595250	2
chr5_45127794_45128677	3
chr6_86188681_86189752	1
chr4_95003854_95005810	4
chr13_109715216_109715790	3
chr14_7883548_7884684	3
chr14_69911395_69912523	2
chr10_66813612_66814791	1
chr12_71882420_71883780	3
chr1_167278192_167280131	2
chr10_22143594_22144607	2
chr13_112018258_112019487	2
chr10_115742387_115743467	3
chr16_6889051_6890025	2
chr3_123558144_123558867	2
chr12_25220126_25221113	1
chr2_101986212_101986900	3
chr9_32594423_32595789	2
chr13_41337564_41338441	3
chr18_69546532_69549777	3
chr5_91987096_91988377	2
chr10_61130832_61131913	3
chr14_112942558_112943363	4
chr4_95025936_95026726	3
chr17_17844575_17846838	2
chr2_49796740_49798190	2
chr17_64333860_64334446	2
chr15_5507563_5508020	2
chr13_90559238_90560544	3
chr6_5623815_5625104	2
chr10_24391786_24392606	2
chr10_12893080_12894007	3
chr15_37607185_37608239	2
chr17_65643061_65643530	3
chr3_126847829_126849077	2
chr6_34734898_34735817	2
chr9_37232171_37233416	2
chr11_76283797_76284337	3
chr12_34074788_34077268	3
chr11_54491772_54492997	3
chr2_119313983_119315545	2
chr1_105930800_105931418	2
chr8_91998988_92000095	3
chr8_123750348_123750812	4
chr8_111781016_111782559	4
chr12_9838667_9840624	3
chr14_46357627_46358325	4
chr3_35404545_35405768	4
chr7_68033796_68034627	2
chr10_37335064_37336038	2
chr13_34394062_34396045	3
chr3_131802231_131804560	2
chr4_32329477_32331144	2
chr4_107458789_107459415	2
chr17_48355734_48356571	3
chr15_94902925_94903846	2
chr12_119385419_119388408	2
chr17_67123553_67126276	3
chr18_5077881_5078872	3
chr10_110398447_110399109	3
chr17_65607913_65609245	1
chr15_85319703_85320742	2
chr2_103657349_103658174	2
chr1_150825985_150827552	3
chr15_66888266_66889877	3
chr16_95844515_95845241	2
chr18_64970683_64972641	3
chr4_8935836_8936434	2
chr4_136441289_136442246	3
chr6_49577760_49579432	2
chr7_55852138_55853743	2
chr8_126881568_126882635	2
chr1_92751625_92752321	3
chr11_115321575_115322629	1
chr18_10842314_10843249	2
chr2_3238831_3239939	2
chr4_84199059_84200056	3
chr13_34369914_34370935	2
chr7_66292573_66293813	3
chr7_80742027_80746178	3
chr3_117265712_117266370	2
chr8_22688185_22688971	3
chr9_24425593_24426269	2
chr1_135625518_135626761	2
chr10_80668364_80670971	1
chr11_81262200_81263653	2
chr2_102904494_102906276	2
chr7_66575981_66576862	2
chr9_106377090_106378564	2
chr1_65388609_65390366	2
chr5_66588435_66590057	2
chr1_136247252_136247846	1
chr11_3764072_3764777	2
chr11_88111509_88112576	2
chr11_109530017_109530852	4
chr6_28789287_28790155	4
chr12_95491282_95492648	3
chr7_100013699_100014928	1
chr6_99056930_99057912	4
chr9_50957966_50958598	2
chr6_89064812_89065445	2
chr17_75936315_75937663	2
chr1_160150630_160151429	2
chr10_77406258_77407314	2
chr3_102667547_102669469	3
chr4_124400022_124401855	4
chr1_10871354_10873211	2
chr1_118364889_118365463	1
chr1_179476719_179478131	3
chr10_115331990_115334034	3
chr11_105867740_105868403	2
chr12_24677085_24677793	1
chr16_39135455_39137705	4
chr17_34910923_34912498	1
chr18_43421292_43422618	3
chr18_81830632_81831621	4
chr2_156089621_156090548	2
chr4_63530279_63530977	2
chr5_90745147_90745980	2
chr5_123908747_123909267	2
chr6_32528030_32528838	2
chr6_34971471_34972182	2
chr6_36830210_36831081	3
chr7_34321535_34322555	2
chr7_112332279_112333288	3
chr9_116342562_116343932	3
chrX_53166949_53167862	3
chr17_45745398_45747501	2
chr18_61785805_61787035	1
chr11_58243618_58244548	2
chr4_48488858_48489779	2
chr10_44150491_44151238	3
chr2_173705917_173706791	2
chr9_122378793_122379702	4
chr11_53460104_53460750	2
chr2_118034495_118035068	2
chr2_124763544_124764987	4
chr9_67318775_67319585	2
chr1_133855158_133856580	2
chr2_28132071_28132812	3
chr1_10853433_10854123	2
chr10_77021513_77023218	1
chr17_26571853_26573906	2
chr15_50503738_50505232	2
chr14_7869610_7874678	3
chr7_118989425_118991680	3
chr2_115605635_115606361	3
chr13_13551949_13552472	2
chr4_56418533_56420002	2
chr10_128964295_128966329	1
chr17_13717362_13717998	3
chr5_4322967_4323953	2
chr4_32568929_32570829	3
chr2_163800788_163801766	2
chr4_134998650_134999674	2
chr5_66061958_66063278	1
chr5_111059130_111060399	3
chr6_34274130_34275010	3
chr10_37206671_37207692	3
chr19_34212790_34214112	1
chr4_8944988_8945628	2
chr2_45775284_45777883	3
chr10_77530766_77532199	2
chr1_193625414_193626444	2
chr6_90995740_90998230	2
chr16_87036911_87037524	3
chr1_71012744_71014785	2
chr10_55461653_55462432	2
chr10_86171103_86171801	2
chr18_25171919_25172533	2
chr2_9971862_9972779	4
chr13_36052376_36054044	3
chr3_102474301_102475423	2
chr12_49476911_49477841	2
chr2_72351101_72352435	3
chr3_107814289_107815423	2
chr7_72441776_72443825	3
chr9_8730968_8732021	4
chr12_17756556_17757470	4
chr1_40294652_40295384	2
chr4_149527247_149528244	3
chr10_69776730_69777978	2
chr16_57671429_57672531	3
chr1_152536339_152536929	2
chr19_58496187_58496801	2
chr7_119959423_119961694	3
chr15_78416858_78417465	1
chr9_107698643_107700584	1
chr14_71230003_71231064	2
chr5_21496145_21499288	3
chr12_56680920_56681969	1
chr16_50578076_50578859	2
chr17_63993225_63993952	2
chr7_125536827_125537228	2
chr10_4395071_4395915	2
chr11_61559310_61560038	1
chr15_34335024_34336940	2
chr15_56832349_56833359	4
chr15_59167977_59170333	2
chr15_101375871_101377173	1
chr16_10842224_10842682	4
chr17_44501834_44502775	2
chr17_47144743_47145516	3
chr3_146257423_146258005	2
chr4_32363229_32364133	2
chr6_115943701_115944562	2
chr5_131855181_131856543	2
chr1_92075086_92076492	2
chr1_193966635_193967688	3
chr2_51985560_51987339	2
chr10_118180817_118181691	2
chr4_111777229_111777775	2
chr2_92627437_92628419	2
chr11_50439491_50442282	3
chr14_78473481_78474635	2
chr5_120647601_120649827	1
chr8_126522864_126523802	3
chr18_68230643_68231485	3
chr9_88324422_88325219	1
chr2_102052871_102053315	3
chr5_148894993_148896370	2
chr18_56620770_56622921	4
chr7_100026298_100027547	1
chr11_4606368_4606999	3
chr1_91361753_91362646	2
chr11_8443061_8446471	3
chr3_144602825_144604910	3
chr4_105897759_105898912	2
chr1_120756727_120759262	3
chr10_80281160_80283937	1
chr18_5802246_5804140	2
chr2_129165972_129167132	2
chr2_131696227_131696845	2
chr5_97505140_97506918	2
chr10_76260653_76263657	3
chr9_49815970_49816834	3
chr5_118637783_118639021	2
chr11_29704398_29706112	2
chr11_43140819_43141933	3
chr12_109616981_109617988	2
chr9_34091308_34092127	2
chr6_41556353_41560018	4
chr15_25369273_25370077	4
chr6_17387946_17388617	2
chr13_49583796_49585359	2
chr19_38608971_38610056	2
chr6_122689268_122690499	2
chr9_75194141_75196917	3
chr10_60207065_60207897	2
chr12_32734184_32736124	1
chr12_86786376_86787866	2
chr7_91902497_91903748	2
chr1_38038846_38039386	3
chr7_91689699_91690466	2
chr13_27148182_27149512	2
chr4_150447455_150448089	4
chr8_34614401_34615357	2
chr9_123817856_123819252	3
chr7_75647993_75650991	3
chr10_81382002_81382458	1
chr4_70311140_70312040	3
chr8_122227067_122228030	3
chr17_30821015_30821635	2
chr18_32335228_32336466	2
chr6_54326565_54328204	4
chr7_139298447_139298876	4
chr6_52196557_52197905	2
chr11_48918776_48920047	3
chr9_75124109_75125147	2
chr1_90654546_90655157	4
chr1_184065847_184067245	2
chr1_172240837_172243299	3
chr16_18860018_18860723	4
chr1_91944629_91945834	2
chr10_16989889_16990780	3
chr11_74482985_74484252	2
chr6_113133055_113133928	3
chr2_44968440_44969875	2
chr16_86138044_86138565	3
chr10_51945565_51947502	3
chr10_120623888_120625823	3
chr12_8259813_8260769	1
chr12_16161872_16162408	2
chr13_95630250_95631423	2
chr5_66516679_66517280	3
chr5_97396937_97398528	2
chr1_151066295_151066820	4
chr13_50960696_50961468	3
chr18_11417867_11419033	2
chr11_88693772_88695019	1
chr12_56905324_56906967	4
chr3_19447583_19448477	4
chr3_98147362_98148405	2
chr5_115068788_115070650	2
chr7_134107517_134108335	2
chr9_41487897_41488768	3
chr1_90050900_90051745	3
chr1_138935901_138936893	3
chr3_136094314_136095272	3
chr3_136166444_136167356	3
chr6_43337238_43338435	1
chr17_75880177_75880870	2
chr18_84681825_84682879	1
chr5_32342868_32343389	1
chr9_22089912_22090402	2
chr11_4196686_4198320	1
chr9_60335381_60336686	1
chr1_90729376_90729956	2
chr7_34347867_34349061	2
chr13_50957904_50958823	3
chr3_29774189_29774790	2
chr7_91916561_91917310	2
chr9_103372265_103372750	2
chr18_63335424_63336203	2
chr10_89464511_89465718	4
chr3_89895152_89897351	2
chr1_166043437_166046197	2
chr10_93138226_93139247	2
chr19_16558100_16559915	2
chr7_134185686_134186165	1
chr2_167550364_167550781	2
chr9_7261345_7263831	2
chr2_22651703_22652599	2
chr18_63385957_63387458	3
chr7_112140659_112141157	2
chr10_12890076_12890923	2
chr10_110331511_110332096	2
chr2_109402520_109402990	2
chr5_32051675_32052978	3
chr11_69333867_69335359	2
chr12_111186595_111187617	2
chr14_118767900_118769144	1
chr2_62651848_62652393	2
chr8_109142453_109143067	2
chr9_78633698_78634438	2
chr9_95628291_95628896	2
chr7_133085224_133086213	2
chr13_43378893_43380753	2
chr2_166399038_166399744	2
chr10_19077820_19078611	4
chr4_47050223_47051434	1
chr16_22839004_22840120	3
chr1_170731335_170733600	2
chr14_49463959_49465112	2
chr10_44889326_44889968	3
chr18_63434664_63435263	3
chr1_53939238_53942288	2
chr10_22412191_22414566	3
chr16_95440270_95441688	4
chr18_5464139_5465562	2
chr9_92383827_92385476	3
chr13_113201192_113204923	2
chr9_100303811_100305193	1
chr2_73013532_73014988	2
chr9_88538729_88540274	2
chr4_59572560_59573254	2
chr14_59633317_59634308	1
chr8_128703199_128705287	1
chr14_62991047_62992506	3
chr2_91156932_91157713	4
chr17_6164634_6165747	2
chr1_21231404_21232820	1
chr6_8802292_8803196	2
chr11_104606547_104606878	2
chr5_134974027_134974823	1
chr5_144897997_144899397	2
chr6_89631771_89632501	1
chr3_155051952_155052497	3
chr15_59046749_59048362	1
chr1_80602874_80603601	2
chr1_130879837_130880620	2
chr15_80413984_80414944	2
chr3_52443772_52444385	4
chr3_65296800_65297670	2
chr4_100285557_100287317	4
chr10_37234244_37235578	3
chr4_8942788_8944072	3
chr16_15070352_15071073	2
chr5_21491424_21494285	3
chr13_90981097_90982269	2
chr7_84521247_84521803	2
chr1_133771782_133772367	2
chr2_156272253_156273162	2
chr4_59894952_59895785	2
chr17_49020630_49021872	4
chr3_37779827_37780731	2
chr9_75087685_75088227	2
chr4_25258138_25258904	2
chrX_138620041_138620566	2
chr16_14884346_14885767	3
chr1_92709662_92710616	2
chrX_73465191_73466314	3
chr9_111700017_111700575	2
chr7_79880859_79882406	3
chr11_117941357_117942518	2
chr9_67611526_67612753	3
chr10_39434765_39435360	2
chr15_60630999_60631709	2
chr6_33582682_33583699	2
chr6_97446567_97447474	2
chr8_122224062_122225940	2
chr13_94132275_94133245	3
chr16_30396936_30398419	1
chr18_13064582_13065320	2
chr8_115854523_115855466	3
chr16_21352820_21353865	2
chr19_4481799_4482605	4
chr3_155077854_155078677	3
chr1_134232431_134236073	1
chr15_56685266_56686270	3
chr2_103654814_103656689	4
chr3_57397104_57397936	2
chr2_118287511_118289467	2
chr1_13303835_13305936	1
chr1_72144388_72145097	2
chr11_117352307_117353977	2
chr2_165643594_165644751	1
chr10_9461959_9464289	4
chr10_27117582_27118360	2
chr4_89008529_89009311	2
chr10_61636995_61637982	2
chr8_68739679_68741278	2
chr13_97678283_97679199	2
chr15_66875604_66876429	3
chr7_82070055_82072688	4
chr5_66545488_66546114	3
chr6_128494545_128495808	1
chr7_114777822_114779617	3
chr1_90163943_90164810	2
chr3_65924985_65925635	4
chr7_27255731_27256287	1
chr8_126710486_126711168	2
chr8_77494151_77495246	2
chr4_127349132_127350411	4
chr8_26722333_26723428	2
chr2_168465710_168466571	3
chr8_118538708_118539358	2
chr19_41850785_41851442	1
chr19_24993530_24995696	3
chr2_121621126_121622198	3
chr7_3450829_3451666	3
chr1_168133441_168134142	4
chr2_60632119_60633391	2
chr2_128207589_128212144	1
chr11_106195116_106196091	2
chr14_27069328_27070885	3
chr19_10561205_10562624	2
chr10_85486290_85487237	3
chr3_109164626_109166072	3
chr8_122084952_122085541	2
chr11_81371625_81372357	2
chr2_168607398_168608412	3
chr7_44866160_44866865	1
chr8_122010111_122011743	2
chr10_63189483_63190597	2
chr15_34332253_34332939	1
chr18_47666540_47668231	2
chr19_23909933_23912930	2
chr2_150839590_150840804	3
chr3_102363698_102366704	2
chr3_119915910_119917193	2
chr4_56867305_56868893	1
chr4_64235186_64236326	2
chr5_66561748_66562461	4
chr7_49075300_49076747	2
chr8_70568540_70569159	2
chr2_71651006_71652941	3
chr11_90355220_90355859	3
chr16_93149310_93151165	3
chr10_27829759_27830258	2
chr10_111570681_111571554	2
chr13_6023165_6023848	2
chr13_24521353_24522930	2
chr2_167267589_167269198	2
chr8_86772607_86773558	3
chr9_8732694_8733822	2
chr18_12185009_12185988	2
chr7_81807662_81808920	1
chr7_99026995_99028892	1
chr4_145329509_145330196	2
chr3_136450943_136451699	2
chr1_184695099_184696001	2
chr6_32567850_32568515	2
chr12_86398461_86399400	2
chr14_66340634_66341478	2
chr2_101083430_101085083	2
chr10_37803264_37803834	2
chr19_60495492_60496415	2
chr8_106880313_106880884	1
chr1_171544353_171545988	4
chr11_79129908_79130522	2
chr12_15831775_15833099	3
chr16_4029246_4030021	4
chr18_67983957_67986573	3
chr19_11120893_11121742	1
chr4_105170195_105170976	4
chr10_44986944_44987976	3
chr4_152258232_152258724	2
chr10_18081065_18082987	3
chr13_32721122_32722311	2
chr16_92788314_92789316	2
chr5_86243713_86245834	3
chr1_40173896_40174704	2
chr16_8810414_8811460	2
chr5_112253403_112256730	4
chr5_124969360_124970282	3
chr6_29288175_29289180	3
chr12_74266658_74267567	2
chr18_20157441_20158646	4
chr18_70244238_70245189	2
chr7_64060764_64061713	3
chr10_13786588_13790438	2
chr1_62733505_62734984	4
chr2_22679656_22680736	3
chr7_80715047_80716082	2
chr3_107935039_107935717	3
chr7_48887407_48889288	2
chr16_50600594_50601210	2
chr2_70505270_70507238	4
chr8_68734506_68735859	3
chr5_139229550_139230199	3
chr15_10815836_10819992	2
chr1_69460702_69461835	2
chr8_111623769_111624598	1
chr10_26895636_26896336	2
chr13_29057003_29057766	2
chr1_164986620_164988617	2
chr15_102230561_102231453	3
chr13_48990120_48990680	2
chr19_42249923_42250963	1
chr4_148469492_148470311	3
chr10_67376710_67378449	2
chr5_33121723_33122514	1
chr2_141799468_141801517	2
chr2_84549432_84550727	3
chr1_71644042_71644888	3
chr11_113534225_113534910	2
chr14_17403912_17404721	2
chr15_31091652_31092636	2
chr3_117139618_117140507	3
chr1_163563785_163564320	3
chr14_71199016_71200047	2
chr5_147131840_147132904	2
chr6_115222548_115223113	2
chr10_67755701_67757082	2
chrX_75818592_75819396	3
chr2_120518348_120519232	2
chr15_39731452_39732296	2
chr11_120703518_120704812	4
chr1_97918303_97919031	1
chr11_69684084_69687541	1
chr10_83149460_83152994	3
chr11_20252893_20254329	2
chr14_61161067_61162322	2
chr15_10758614_10760597	2
chr6_86074139_86075498	2
chr7_114520122_114520498	2
chr10_107662282_107663392	2
chr10_111739532_111742008	1
chr7_130804996_130805437	4
chr8_61269883_61271304	4
chr16_33580442_33582200	4
chr19_58436670_58437564	2
chr1_119033842_119034589	3
chr1_180930887_180931751	2
chr15_51621277_51621934	3
chr9_95637238_95641382	2
chr14_63128940_63129450	1
chr3_65434573_65436262	3
chr11_20340811_20341935	2
chr10_61160034_61161074	1
chr17_66719934_66720715	3
chr14_78375587_78376616	3
chr4_115086545_115087344	1
chr18_24753341_24754123	4
chr2_94258675_94259820	2
chr17_17854658_17858090	3
chr2_27842488_27843361	3
chr1_194089630_194090686	3
chr10_44462408_44463478	2
chr10_67606930_67608778	2
chr15_85965705_85966733	2
chr1_170664547_170665522	3
chr10_79625504_79626932	4
chr3_41126008_41127149	2
chr7_119800722_119801504	2
chr1_90258321_90259347	3
chr15_58554254_58556259	2
chr1_40444622_40445683	3
chr7_40897935_40900258	1
chr11_103985004_103985614	3
chr11_75736732_75737501	3
chr15_28080933_28081740	2
chr17_90606655_90608083	2
chr18_11406800_11408409	3
chr9_86623823_86625597	3
chr2_117999396_118000218	2
chr2_4445316_4446938	3
chr5_151251557_151254227	2
chr12_37072151_37073083	2
chr16_18795118_18796204	3
chr5_100706370_100707123	3
chr10_62418797_62419442	4
chr18_43463704_43464286	3
chr10_56581832_56582745	3
chr6_134298025_134299109	2
chr1_90838137_90839187	3
chr11_70217781_70218644	1
chr3_99674027_99674873	3
chr9_98313158_98314922	3
chr2_33359107_33359764	4
chr18_5402242_5403076	3
chr13_38533854_38534672	2
chr2_153542536_153543616	2
chr9_67584243_67585597	3
chr11_3908798_3909705	2
chr1_39281612_39282368	3
chr3_59304691_59305806	2
chr8_14680103_14680862	2
chr14_79999874_80000658	1
chr7_80077811_80079565	1
chr1_64191509_64192031	2
chr18_56722541_56724677	3
chr13_56792831_56795152	2
chr2_94142105_94142901	3
chr12_100355670_100356293	2
chr18_39741077_39742325	2
chr18_63200941_63201617	2
chr17_5987210_5987942	2
chr8_116082690_116083667	2
chr3_133626188_133627791	2
chr1_75392098_75393517	2
chr18_63161487_63162320	2
chr10_21838862_21840008	2
chr3_28527577_28528296	3
chr3_132021856_132022561	3
chr3_102174087_102174919	2
chr16_76149298_76150324	2
chr3_62433478_62434166	1
chr8_64437006_64438204	1
chr13_35452539_35452991	1
chr15_25365412_25366388	2
chr7_43480289_43481705	2
chr8_82296084_82296894	2
chr12_86014295_86015431	3
chr19_42668338_42668899	1
chr10_13831222_13834103	2
chr1_165848849_165850412	1
chr11_109413615_109414064	2
chr9_62438707_62441333	1
chr11_61119781_61120520	2
chr9_50899769_50901671	3
chr12_37018870_37019759	3
chr13_90229648_90231248	2
chr2_93927747_93929792	4
chr3_109196056_109196576	2
chr2_58545929_58547411	2
chr3_102103761_102104717	2
chr17_29164252_29167913	1
chr5_147702176_147702955	4
chr19_28673119_28674398	4
chr3_151459313_151460303	2
chr2_125472860_125473505	2
chr13_54280249_54280927	3
chr8_54546579_54548905	3
chr1_90804551_90805785	2
chr9_96867142_96867690	4
chr15_89168806_89170780	1
chr17_94001162_94003526	2
chr2_29711477_29712414	2
chr5_126537765_126539690	2
chr6_53993198_53993835	1
chr15_25348071_25349275	2
chr15_54854205_54855110	2
chr1_72069043_72071068	3
chr1_180312724_180313639	2
chr11_53314635_53315553	3
chr12_70890683_70891959	2
chr16_31601403_31601767	2
chr2_153121658_153122313	2
chr6_29298633_29299613	3
chr4_93881053_93881999	2
chr2_61206701_61207607	2
chr9_99431845_99432959	4
chr12_16167521_16168348	3
chr2_13384828_13386551	3
chr4_99491414_99492714	3
chr9_50986217_50987349	1
chr1_69657946_69658895	2
chr14_31901754_31902486	2
chr7_88198423_88200889	3
chr6_34796038_34798273	2
chr10_18078656_18079227	2
chrX_85256934_85258172	2
chr7_67706948_67707609	2
chr17_56360160_56360964	2
chr9_84353678_84354917	2
chr8_120407627_120408555	1
chr9_49927272_49928376	3
chr12_3371069_3372133	2
chr1_179047920_179048670	4
chr4_132143814_132145865	1
chr13_45806271_45806811	3
chr10_127585777_127586822	2
chr18_66140708_66141725	3
chr1_151091878_151093018	4
chr8_35919861_35920948	3
chr1_39656817_39657615	2
chr14_27520992_27522078	2
chr12_15838101_15838823	3
chr11_3471319_3472925	1
chr1_162132785_162133913	3
chr13_94183325_94185453	3
chr15_11573602_11574826	2
chr17_84334159_84336561	4
chr16_73411463_73412116	2
chrX_53974695_53976570	1
chr11_3373437_3375305	3
chr12_80164558_80165030	3
chr2_79982699_79983801	2
chr8_87182054_87183404	2
chr2_126302614_126303897	3
chr19_10985410_10986709	4
chr13_46955655_46956274	2
chr17_32022844_32023683	2
chr3_55887177_55888532	3
chr7_70016502_70017266	2
chr14_71103547_71105025	2
chr17_72157641_72159689	3
chr3_66240377_66241096	2
chr3_85284200_85284990	2
chr2_173234758_173238959	3
chr2_25660114_25661714	2
chr16_45038246_45039492	3
chr4_141422959_141423805	2
chr9_74911632_74913282	3
chr2_122297445_122299404	1
chr1_131042616_131043228	3
chr15_55513225_55514151	1
chr16_33666188_33667924	3
chr6_86051668_86052651	2
chr10_76632526_76634866	3
chr5_124922160_124923620	2
chr16_43463863_43465419	3
chr6_49538128_49539021	3
chr16_30527981_30528930	2
chr1_93173282_93174685	2
chr10_17347517_17348383	3
chr10_21411424_21412167	3
chr10_116304131_116305710	2
chr2_137510529_137512036	2
chr7_75666707_75667793	3
chr8_70460364_70462347	2
chr9_54655795_54656835	4
chr15_58927461_58928188	2
chr7_141460299_141462867	1
chr1_21468944_21469486	4
chr1_138289922_138290563	2
chr12_77647401_77648499	2
chr7_145194094_145195752	3
chr12_3729499_3730173	3
chr13_46958137_46959716	4
chr11_120335350_120336486	1
chr15_58545655_58547855	4
chr6_99402965_99404378	1
chr7_88467614_88469184	2
chr13_102942537_102943863	2
chr19_42248358_42249029	1
chr1_63776263_63777634	2
chr3_121616136_121616609	4
chr4_150056135_150056794	2
chr1_10491650_10492269	3
chr4_149874952_149878396	3
chr15_97820944_97823465	4
chr16_11619800_11620470	2
chr5_31634294_31635013	3
chr10_120060448_120062058	2
chr2_137714076_137716715	2
chr17_14610547_14611674	3
chr14_22814778_22816594	2
chr1_51064302_51066189	2
chr2_58561492_58563873	2
chr13_3886494_3887310	2
chr14_32113935_32114476	2
chr13_97538950_97540686	4
chr18_82825330_82826517	2
chr1_191029972_191031589	3
chr10_75789587_75790295	1
chr10_80504639_80505264	3
chr12_15969788_15970739	3
chr12_39938944_39939501	2
chr17_83057691_83058408	4
chr3_152507584_152508919	2
chr4_134985853_134986822	2
chr9_9141870_9143395	3
chr9_56106305_56107981	2
chr4_107011685_107012319	1
chr1_34043344_34045095	2
chr8_86520746_86521581	2
chr5_122704334_122705145	4
chr11_90352586_90353367	3
chr3_116954812_116955803	4
chr10_53929672_53930659	1
chr10_69944698_69945344	3
chr16_29754334_29755432	4
chr5_111227694_111230010	3
chr9_57625343_57626782	3
chr9_83588692_83589695	2
chr14_13360971_13361798	2
chr16_33793673_33811107	1
chr3_63494599_63495445	1
chr3_126968478_126969167	3
chr1_151235907_151237197	3
chr10_12705578_12706625	1
chr16_45903164_45904156	1
chr18_80529896_80530820	2
chr2_34029840_34030113	2
chr4_55251349_55252013	2
chr4_145323281_145323794	3
chr5_66371006_66371820	2
chr6_70869948_70870733	4
chr6_123971335_123973195	3
chr8_128164367_128165684	3
chr9_49950229_49950986	2
chr9_77171846_77172600	2
chr15_66867229_66867774	3
chr10_59820812_59821910	2
chr12_73818639_73819851	2
chr14_48277897_48278898	2
chr18_62584679_62585630	2
chr3_136609663_136611001	1
chr8_120015837_120016865	3
chr11_82115723_82116437	2
chr4_140597896_140599189	1
chr8_35613385_35614724	2
chr10_115866391_115867353	1
chr15_33915788_33916539	2
chr5_147788175_147788905	3
chr13_33140433_33142142	2
chr3_36540644_36541551	3
chr8_84336008_84337035	2
chr1_154064653_154066270	2
chr9_121793839_121795328	2
chr8_12995714_12997333	3
chr2_102038048_102039452	3
chr5_53934674_53935432	3
chr13_37052002_37053098	2
chr17_16590010_16590875	2
chr18_12809820_12811126	1
chr19_28623433_28625724	4
chr4_139422268_139423206	2
chr6_108676825_108678360	2
chr1_84881193_84882670	2
chr10_75555980_75556783	4
chr1_51217004_51217818	2
chr1_80025097_80026610	2
chr10_100024551_100026077	4
chr17_56023212_56023806	1
chr19_4664057_4664611	2
chr3_159734433_159735433	3
chr4_100044932_100045950	2
chr1_21676168_21677174	2
chr9_32822945_32824741	3
chr12_27999058_27999648	2
chr14_7885453_7886444	1
chr1_53837853_53839733	2
chr3_21965347_21966091	3
chr10_24758035_24758866	3
chr1_193541207_193541665	2
chr15_33923864_33924909	3
chr9_43300297_43300861	3
chr10_88728009_88728768	3
chr17_24119201_24120075	3
chr3_81915906_81916684	2
chr13_52481234_52482312	2
chr5_66549651_66551028	2
chr7_134236628_134237845	2
chr14_47801229_47801893	1
chr16_33963438_33964077	1
chr8_122013472_122014282	2
chr16_33560177_33562067	1
chr6_7494280_7494747	2
chr2_127760283_127762113	2
chr2_33852745_33854072	2
chr2_161138409_161139439	1
chr1_161327010_161328494	2
chr3_101062223_101063077	2
chr2_125548815_125549532	3
chr5_24859635_24861054	2
chr8_23030692_23031296	4
chr9_31716734_31717611	2
chr8_8186043_8186655	2
chr9_56859915_56861419	4
chr9_95188261_95189318	3
chr10_97623695_97625776	3
chr6_91147148_91148039	2
chr1_16182273_16183221	2
chr2_32788431_32789020	2
chr1_59443760_59444862	2
chr11_104692287_104692806	2
chr13_24791351_24793014	3
chr16_24182905_24183558	2
chr16_46067984_46069254	2
chr18_12483774_12484712	2
chr3_57509912_57512946	3
chr6_90712096_90714114	1
chr12_99639023_99639635	4
chr7_82894010_82895758	2
chr18_39319069_39320809	2
chr18_66967224_66967933	2
chr19_59879091_59880109	2
chr13_32982562_32983276	4
chr17_74962967_74963714	2
chr3_55461451_55462951	3
chr6_134509922_134510666	3
chr10_82851694_82852155	2
chr11_44322976_44324030	2
chr13_88662600_88663188	3
chr13_95633286_95635091	2
chr15_66795151_66796582	2
chr2_31948309_31949267	2
chr16_45848881_45849624	2
chr8_24398277_24400777	2
chr18_4715494_4716824	2
chr17_79078051_79078718	2
chr1_74135318_74136009	3
chr17_4921763_4923317	4
chr17_87763051_87763713	2
chr1_130819738_130822687	1
chr17_44013578_44016022	2
chr2_35873788_35874304	3
chr8_46396707_46397812	4
chr9_107833570_107834630	3
chr7_133199021_133199598	2
chr15_51396133_51396877	2
chr2_4285623_4287055	3
chr4_43964259_43965737	1
chr7_96521673_96522713	3
chr13_52132755_52133890	2
chr9_70284125_70285198	3
chr15_33795605_33796499	3
chr8_34188514_34190809	2
chr14_76738928_76739747	2
chr9_73559751_73560611	2
chr17_43301086_43302131	4
chr10_18337620_18338345	3
chr17_3394558_3395889	2
chr18_77953677_77955369	2
chr13_68172582_68174364	2
chr8_14607582_14609092	2
chr1_90506587_90507085	2
chr1_57399406_57400716	3
chr1_92086154_92087349	2
chr1_84141285_84141981	4
chr8_8840833_8842231	3
chr12_15800355_15801402	2
chr14_25779960_25781172	2
chr16_21631569_21632547	3
chr9_34997829_34998983	3
chr9_65548017_65551671	2
chr14_78878258_78879184	2
chr17_45445664_45446502	2
chr10_67016523_67017360	3
chr11_8821183_8822046	2
chr13_108302889_108304397	2
chr15_78372564_78373323	1
chr2_107227612_107228815	2
chr3_151445854_151446692	2
chr2_166357845_166358305	2
chr14_102898314_102898901	3
chr2_101208486_101209776	2
chr10_87727170_87727993	4
chr1_169703755_169705141	2
chr1_193622014_193623142	4
chr6_98955523_98956928	3
chr1_161635459_161636216	4
chr10_84901775_84902928	2
chr16_8790609_8791366	2
chr17_26529507_26531247	3
chr7_72446797_72448076	3
chr8_126188504_126189384	4
chrX_70883090_70883967	2
chr8_84052389_84053226	1
chr4_97830264_97832145	1
chr10_112613655_112614787	2
chr5_64382379_64383581	1
chr2_30842645_30842980	3
chr5_65973112_65973771	2
chr10_97337915_97338669	2
chr14_117519182_117521041	3
chr4_100273598_100274538	4
chr10_77193439_77194004	2
chr12_54516227_54517242	2
chr18_81321714_81322472	4
chr8_80962013_80962772	2
chr15_7886613_7887129	2
chr7_90307422_90308493	2
chr8_54272675_54273808	2
chr9_49487406_49488019	3
chr14_101416301_101418507	4
chr7_144620375_144621984	2
chr8_124754077_124754863	4
chr13_102232347_102232892	3
chr7_47030539_47031977	2
chr13_88809660_88810582	2
chr9_34156679_34157085	2
chr9_94884268_94885536	2
chrX_98241385_98242234	2
chr7_100238846_100239466	2
chr7_58387564_58388784	3
chr1_91917626_91918034	3
chr1_92785096_92785881	4
chr10_25787903_25790646	3
chr14_28730805_28731826	2
chr17_84048305_84049114	1
chr18_89847203_89847864	2
chr2_168594585_168595042	2
chr8_79540892_79543139	2
chr9_49814016_49815009	2
chr8_86351436_86352323	2
chr2_30899175_30900113	2
chr15_102381407_102382271	1
chr19_29849621_29851666	2
chr3_85715707_85716393	2
chr8_92007962_92010931	2
chr12_100353333_100354878	2
chr17_10040684_10041543	2
chr19_5012808_5013851	2
chr19_21862655_21864372	2
chr2_125940893_125941774	2
chr7_134001439_134002176	2
chr8_70200053_70200757	1
chr9_92386796_92387411	2
chr15_6492211_6493034	2
chr8_73281926_73282507	2
chr2_102943501_102945742	3
chr10_80763064_80764698	2
chr2_52938013_52938910	2
chr6_29082682_29083586	1
chr1_134220973_134223061	1
chr10_76667903_76670411	2
chr1_193297766_193299205	2
chr17_75202360_75203040	2
chr3_10258252_10258945	3
chr15_97840109_97841171	1
chr1_80855134_80855724	2
chr6_49349682_49350262	1
chr18_63207010_63209555	3
chr3_121584529_121585626	2
chr2_93476410_93477020	4
chr4_108357347_108358923	4
chr1_176851333_176851806	2
chr4_119931949_119933471	2
chr6_5553534_5554473	3
chr12_73841817_73842948	2
chr18_63159934_63160665	2
chr6_50407971_50409132	4
chr2_173226289_173226935	3
chr7_98804557_98805674	4
chr1_80008406_80009247	2
chr7_114700386_114701516	1
chr10_18076846_18077756	2
chr4_87834314_87836502	4
chr12_104983190_104984358	3
chr13_45442315_45442904	1
chr4_89401672_89403737	2
chr5_24408571_24409939	2
chr5_137084896_137085479	2
chr6_34712895_34713596	2
chr6_87778515_87779715	1
chr18_63634171_63634849	2
chr2_51989435_51990236	2
chr2_107318839_107319592	2
chr13_16007491_16008156	2
chr9_61400851_61406341	1
chr10_86270332_86270865	2
chr15_39785655_39786168	2
chr11_107022035_107022745	1
chr16_42676686_42678297	3
chr3_41288001_41289150	2
chr3_81163804_81167312	2
chr8_25304393_25306436	3
chr12_39726183_39726699	2
chr12_86011954_86012680	3
chr19_54957605_54959026	2
chr8_126187071_126187804	2
chr9_96506057_96506702	1
chr1_72464780_72467067	2
chr1_64187759_64188948	2
chr19_28289233_28290035	2
chr4_55325561_55326543	3
chr8_122330052_122331127	1
chr15_66883170_66884351	3
chr13_29637711_29638343	2
chr1_165188704_165189546	1
chr11_62004891_62006221	3
chr11_107375705_107376791	3
chr13_70733729_70734374	3
chr17_83645117_83645810	1
chr18_75555986_75556808	2
chr2_21299297_21300278	2
chr3_134050224_134051108	2
chr6_55160415_55162024	2
chr9_111018817_111019634	1
chr10_26358440_26360107	2
chr16_10569759_10570299	3
chr1_10879814_10880709	3
chr11_44163891_44164878	4
chr12_117830279_117831893	1
chr9_43114487_43116827	1
chr1_90288724_90290125	4
chr11_63781987_63782967	3
chr10_95300180_95300831	2
chr15_24455854_24456782	3
chr10_12980994_12981599	4
chr10_70855750_70856573	2
chr12_108308199_108310943	2
chr15_103377996_103379466	2
chr16_30090142_30091136	2
chr19_16959531_16960109	2
chr9_53286749_53287349	2
chr2_167263159_167264090	4
chr6_119508469_119509176	4
chr7_101095251_101096070	4
chr9_102972295_102972989	2
chr2_45454459_45455420	2
chr9_80681600_80682208	1
[truncated: 104,555 more rows]

## Sheet: InVivo_Cluster1_Liver_Open
Genome coordinates (mm10)	Reads
chr1_100171453_100171890	1
chr1_100173594_100173990	1
chr1_100180030_100180415	1
chr1_100185349_100185914	1
chr1_10123778_10124654	1
chr1_10142835_10143169	1
chr1_10169445_10170846	1
chr1_10225449_10225743	1
chr1_10229007_10229240	1
chr1_10231408_10233911	1
chr1_10247708_10248539	1
chr1_10253781_10255696	1
chr1_10256253_10258080	1
chr1_10262192_10262685	1
chr1_102628060_102628457	1
chr1_10265210_10265737	1
chr1_10284724_10286422	1
chr1_10300435_10301043	1
chr1_10307542_10307794	1
chr1_10311255_10312729	1
chr1_10377826_10378027	1
chr1_10380475_10381441	1
chr1_104992570_104992886	1
chr1_105088822_105089729	1
chr1_105092546_105094008	1
chr1_105103159_105103579	1
chr1_105106369_105108247	1
chr1_105126635_105126872	1
chr1_105157316_105158134	1
chr1_105161108_105161357	1
chr1_105170040_105170496	1
chr1_105175615_105180458	1
chr1_105235075_105235275	1
chr1_105243356_105243665	1
chr1_105337455_105337786	1
chr1_105353677_105353907	1
chr1_105355497_105357339	1
chr1_105486874_105487662	1
chr1_105499968_105500771	1
chr1_105548108_105548479	1
chr1_105667646_105667846	1
chr1_105669822_105670214	1
chr1_105680575_105680869	1
chr1_105759594_105760184	1
chr1_105780246_105781763	1
chr1_105784187_105785560	1
chr1_105786398_105787423	1
chr1_105790057_105790742	1
chr1_105793699_105794335	1
chr1_105801276_105803125	1
chr1_105805560_105806074	1
chr1_105863541_105865134	1
chr1_105865677_105867638	1
chr1_105877453_105878292	1
chr1_105881501_105881931	1
chr1_105922351_105923359	1
chr1_105977404_105978361	1
chr1_106086596_106087283	1
chr1_106170976_106175246	1
chr1_106184565_106185351	1
chr1_106186116_106186591	1
chr1_106187266_106188502	1
chr1_106190964_106191528	1
chr1_106193050_106195173	1
chr1_106199599_106200077	1
chr1_106201477_106202158	1
chr1_106230219_106230650	1
chr1_106240292_106241009	1
chr1_106268035_106268649	1
chr1_106278332_106278949	1
chr1_106309422_106309699	1
chr1_106320347_106321047	1
chr1_106425385_106425775	1
chr1_106445664_106445991	1
chr1_106449209_106450335	1
chr1_106477011_106479543	1
chr1_106516900_106518055	1
chr1_106565397_106567022	1
chr1_106584187_106584928	1
chr1_106586382_106587720	1
chr1_106588349_106589859	1
chr1_106590970_106592621	1
chr1_106596215_106596898	1
chr1_106602429_106603007	1
chr1_106635844_106636121	1
chr1_106711697_106715145	1
chr1_106751983_106752480	1
chr1_106795747_106797915	1
chr1_106799358_106800013	1
chr1_106813143_106813534	1
chr1_106822252_106822803	1
chr1_106826679_106826961	1
chr1_106857362_106857851	1
chr1_106860603_106862534	1
chr1_106865325_106866321	1
chr1_106875741_106876637	1
chr1_107000455_107000874	1
chr1_107005207_107005487	1
chr1_107214638_107215061	1
chr1_107316288_107316722	1
chr1_107339384_107340002	1
chr1_107362058_107362374	1
chr1_107414259_107415106	1
chr1_107445388_107446046	1
chr1_107471240_107472189	1
chr1_107481453_107481784	1
chr1_107486039_107486307	1
chr1_107488280_107488721	1
chr1_107494596_107494856	1
chr1_107528358_107529064	1
chr1_107531357_107531572	1
chr1_107577566_107578155	1
chr1_107638114_107638478	1
chr1_107657750_107658185	1
chr1_107772913_107774182	1
chr1_107915126_107915763	1
chr1_107917173_107917411	1
chr1_108452668_108453181	1
chr1_108548775_108549086	1
chr1_108592674_108593451	1
chr1_110795956_110796602	1
chr1_110846813_110847597	1
chr1_111077057_111077257	1
chr1_112716921_112717241	1
chr1_112808953_112809247	1
chr1_112913037_112913635	1
chr1_112947445_112948478	1
chr1_113194212_113194801	1
chr1_113490617_113490852	1
chr1_114149236_114149516	1
chr1_114152571_114153492	1
chr1_114464258_114464532	1
chr1_114515541_114516205	1
chr1_114532762_114533190	1
chr1_115049891_115050317	1
chr1_115127242_115127858	1
chr1_115536161_115537120	1
chr1_115635537_115635922	1
chr1_115699868_115700120	1
chr1_118321545_118322427	1
chr1_118364889_118365463	1
chr1_118424903_118425319	1
chr1_118458064_118460064	1
chr1_118478697_118479646	1
chr1_118487230_118487530	1
chr1_118492792_118493172	1
chr1_118494260_118495317	1
chr1_118595152_118595809	1
chr1_118622765_118623558	1
chr1_118627477_118629363	1
chr1_118629876_118630520	1
chr1_118643145_118643569	1
chr1_118647589_118651069	1
chr1_118689820_118690290	1
chr1_118825228_118825979	1
chr1_118873474_118874087	1
chr1_118880951_118881158	1
chr1_118955780_118956819	1
chr1_118958505_118959108	1
chr1_118966331_118966807	1
chr1_119006147_119006451	1
chr1_119008840_119009208	1
chr1_119015117_119015549	1
chr1_119022123_119023216	1
chr1_119047579_119048628	1
chr1_119051310_119054303	1
chr1_119294995_119295623	1
chr1_119407665_119408303	1
chr1_119408990_119409552	1
chr1_119492049_119492884	1
chr1_119522696_119523328	1
chr1_119530932_119531389	1
chr1_119538391_119538722	1
chr1_119540929_119541662	1
chr1_119548697_119549019	1
chr1_119611657_119611932	1
chr1_119637059_119637795	1
chr1_119641255_119641708	1
chr1_119642348_119643653	1
chr1_119648131_119649299	1
chr1_119706769_119707217	1
chr1_119835736_119838038	1
chr1_119912469_119913672	1
chr1_119991247_119992372	1
chr1_119997109_119997986	1
chr1_120024412_120025523	1
chr1_120027737_120028099	1
chr1_120033088_120033411	1
chr1_120037099_120037299	1
chr1_120070170_120070551	1
chr1_120072796_120076004	1
chr1_120082690_120084633	1
chr1_120090850_120091605	1
chr1_120093472_120093962	1
chr1_120105408_120106000	1
chr1_120115606_120116618	1
chr1_120124673_120126804	1
chr1_120156051_120156460	1
chr1_120161533_120161965	1
chr1_120357224_120357985	1
chr1_120596364_120597406	1
chr1_120602008_120605574	1
chr1_120606154_120607359	1
chr1_120609808_120610974	1
chr1_120685824_120686239	1
chr1_120900470_120901408	1
chr1_120902897_120903211	1
chr1_120905432_120906201	1
chr1_121284118_121284596	1
chr1_121335695_121336199	1
chr1_121343891_121345089	1
chr1_121346215_121346449	1
chr1_121349148_121351700	1
chr1_121362580_121362780	1
chr1_121374275_121375403	1
chr1_121463634_121464350	1
chr1_121581044_121581582	1
chr1_122357027_122357382	1
chr1_12238966_12239166	1
chr1_122737754_122738026	1
chr1_123107391_123107737	1
chr1_123366470_123366670	1
chr1_125426400_125426903	1
chr1_125429881_125431611	1
chr1_125434158_125436376	1
chr1_125444270_125444678	1
chr1_125470069_125470745	1
chr1_125475992_125477269	1
chr1_125481532_125483595	1
chr1_125489032_125490003	1
chr1_125503631_125503951	1
chr1_125518965_125520708	1
chr1_125525427_125528704	1
chr1_125529423_125529707	1
chr1_125532843_125534228	1
chr1_125537736_125539717	1
chr1_125549612_125552359	1
chr1_125559088_125561740	1
chr1_125565018_125565809	1
chr1_125674154_125674746	1
chr1_125675310_125675594	1
chr1_125682424_125682633	1
chr1_125687352_125688759	1
chr1_125692636_125695131	1
chr1_125700764_125702281	1
chr1_125704721_125705256	1
chr1_125721246_125722068	1
chr1_125729083_125729461	1
chr1_125734001_125734556	1
chr1_125800392_125800838	1
chr1_125813961_125814406	1
chr1_126002225_126002714	1
chr1_126022970_126023238	1
chr1_126353759_126354036	1
chr1_126356684_126357737	1
chr1_12657462_12658733	1
chr1_126592488_126594164	1
chr1_126604138_126605025	1
chr1_126608884_126609245	1
chr1_126617069_126618273	1
chr1_126621799_126622609	1
chr1_126650228_126651138	1
chr1_126672917_126673899	1
chr1_126683718_126684151	1
chr1_126736522_126736999	1
chr1_126826878_126827395	1
chr1_126971945_126972418	1
chr1_127001405_127003135	1
chr1_127011542_127011934	1
chr1_127016736_127016936	1
chr1_127034759_127035122	1
chr1_127040251_127040525	1
chr1_127105748_127106200	1
chr1_127202309_127202688	1
chr1_127212828_127213949	1
chr1_127214508_127215570	1
chr1_127217092_127217346	1
chr1_127219087_127220119	1
chr1_127232331_127234193	1
chr1_127237890_127238155	1
chr1_127242146_127243695	1
chr1_127244326_127244864	1
chr1_127248253_127249089	1
chr1_127250290_127250799	1
chr1_127256743_127257669	1
chr1_127260820_127261566	1
chr1_127270293_127270685	1
chr1_127275544_127276324	1
chr1_127287534_127287834	1
chr1_127321735_127321943	1
chr1_127357088_127358135	1
chr1_12776395_12777740	1
chr1_127787316_127787744	1
chr1_127806108_127806428	1
chr1_127868503_127869698	1
chr1_127981112_127981457	1
chr1_127983203_127984410	1
chr1_128004419_128004858	1
chr1_128241881_128242935	1
chr1_128355517_128356158	1
chr1_128416421_128417903	1
chr1_128534945_128536199	1
chr1_12875434_12875948	1
chr1_129146247_129147599	1
chr1_129154714_129155020	1
chr1_129917502_129918309	1
chr1_130397126_130397548	1
chr1_130422177_130423224	1
chr1_130427007_130427952	1
chr1_130428713_130428919	1
chr1_130458778_130459088	1
chr1_130461544_130464649	1
chr1_130467323_130467935	1
chr1_130474159_130475435	1
chr1_130485300_130486885	1
chr1_130509091_130509339	1
chr1_130515167_130515702	1
chr1_130520024_130520394	1
chr1_130524722_130525136	1
chr1_130547923_130548749	1
chr1_130549305_130549529	1
chr1_130550864_130551113	1
chr1_130631938_130632584	1
chr1_130633572_130634363	1
chr1_130659712_130660226	1
chr1_130661267_130662278	1
chr1_130663678_130663952	1
chr1_130678294_130678994	1
chr1_130680879_130682465	1
chr1_130683520_130684461	1
chr1_130691918_130692698	1
chr1_130703643_130703997	1
chr1_130715113_130718069	1
chr1_130731453_130735939	1
chr1_130737078_130741830	1
chr1_130744134_130744864	1
chr1_130745367_130746059	1
chr1_130747055_130747646	1
chr1_130760958_130762627	1
chr1_130763602_130764886	1
chr1_130767240_130767440	1
chr1_130770264_130771443	1
chr1_130775826_130777057	1
chr1_130783855_130784435	1
chr1_130786975_130787392	1
chr1_130796995_130797381	1
chr1_130797915_130798987	1
chr1_130803785_130804425	1
chr1_130805996_130806419	1
chr1_130817109_130817653	1
chr1_130819738_130822687	1
chr1_130825936_130827145	1
chr1_130828278_130830548	1
chr1_130831310_130833369	1
chr1_130840954_130841526	1
chr1_130892252_130892907	1
chr1_130902442_130903058	1
chr1_130984480_130984857	1
chr1_131045757_131046102	1
chr1_131112409_131113289	1
chr1_131152903_131154231	1
chr1_131221839_131222540	1
chr1_131228072_131228620	1
chr1_131278471_131282317	1
chr1_131286919_131287814	1
chr1_131426195_131426597	1
chr1_131427158_131427897	1
chr1_131442736_131443237	1
chr1_131460589_131461746	1
chr1_131478426_131478946	1
chr1_131501371_131502100	1
chr1_131613372_131613912	1
chr1_131746987_131749473	1
chr1_131750997_131753254	1
chr1_131797053_131797624	1
chr1_131924786_131925242	1
chr1_131925974_131926290	1
chr1_131933571_131933791	1
chr1_131938759_131939232	1
chr1_131945633_131946281	1
chr1_131962402_131964129	1
chr1_131967002_131967846	1
chr1_131969093_131970267	1
chr1_131972387_131972629	1
chr1_131973832_131974659	1
chr1_131976668_131977548	1
chr1_132001792_132002286	1
chr1_132027962_132028378	1
chr1_13203698_13204060	1
chr1_132055114_132055440	1
chr1_132058567_132059075	1
chr1_132061163_132063939	1
chr1_132067396_132068317	1
chr1_132074087_132074424	1
chr1_132075423_132076104	1
chr1_132084754_132086727	1
chr1_132089790_132090141	1
chr1_132095309_132097021	1
chr1_132097727_132099532	1
chr1_132103028_132103359	1
chr1_132113090_132113710	1
chr1_132125741_132126481	1
chr1_132130508_132130709	1
chr1_132137894_132140453	1
chr1_132149913_132152652	1
chr1_132157310_132158223	1
chr1_132158727_132159153	1
chr1_13228381_13228691	1
chr1_132315603_132320069	1
chr1_132328596_132329083	1
chr1_132333263_132334261	1
chr1_132349260_132349732	1
chr1_132586541_132587379	1
chr1_132764721_132765465	1
chr1_132790908_132791437	1
chr1_132800242_132800780	1
chr1_133007150_133007894	1
chr1_133019317_133020690	1
chr1_133027956_133028407	1
chr1_13303835_13305936	1
chr1_133039437_133040002	1
chr1_133044768_133048048	1
chr1_133049908_133051217	1
chr1_133052532_133053219	1
chr1_133054319_133054784	1
chr1_133056905_133058632	1
chr1_133060350_133060995	1
chr1_133082954_133084847	1
chr1_13308980_13309302	1
chr1_133090567_133091063	1
chr1_133093508_133094243	1
chr1_133100955_133101834	1
chr1_133103284_133104044	1
chr1_133145857_133147864	1
chr1_133159128_133159721	1
chr1_133161271_133165245	1
chr1_133168535_133168863	1
chr1_133175078_133175433	1
chr1_133177452_133178191	1
chr1_133178705_133179700	1
chr1_133187758_133191357	1
chr1_133198600_133199294	1
chr1_133201038_133201876	1
chr1_133203854_133206798	1
chr1_133221091_133223294	1
chr1_133231506_133232189	1
chr1_133254212_133254694	1
chr1_133255289_133255801	1
chr1_133265058_133265827	1
chr1_133285190_133286319	1
chr1_133309365_133311532	1
chr1_133347584_133348417	1
chr1_133362362_133365330	1
chr1_133370053_133370630	1
chr1_133375751_133376581	1
chr1_133415584_133415991	1
chr1_133482902_133483161	1
chr1_133521979_133523218	1
chr1_133527386_133528388	1
chr1_133618243_133618790	1
chr1_133650276_133650708	1
chr1_133668745_133669224	1
chr1_133670176_133671187	1
chr1_133676766_133676981	1
chr1_133685423_133686422	1
chr1_133692202_133693428	1
chr1_133694026_133696786	1
chr1_133716515_133716756	1
chr1_133754558_133755033	1
chr1_133799781_133802278	1
chr1_13384425_13384959	1
chr1_133876971_133877297	1
chr1_133882199_133883358	1
chr1_133885800_133886193	1
chr1_133944235_133944716	1
chr1_133949954_133950962	1
chr1_133967606_133969490	1
chr1_134006583_134006815	1
chr1_134054983_134055458	1
chr1_134059775_134061678	1
chr1_134065142_134067720	1
chr1_134069254_134072228	1
chr1_134073084_134080249	1
chr1_134091551_134094604	1
chr1_134105704_134107184	1
chr1_134110327_134111409	1
chr1_134113598_134114736	1
chr1_134151727_134152076	1
chr1_134162362_134163206	1
chr1_134168663_134168863	1
chr1_134188953_134189587	1
chr1_134191233_134191622	1
chr1_134195204_134196806	1
chr1_134205218_134206760	1
chr1_134215667_134217610	1
chr1_134220973_134223061	1
chr1_134226789_134227075	1
chr1_134232431_134236073	1
chr1_134237374_134238077	1
chr1_134244207_134244666	1
chr1_134288297_134288752	1
chr1_134293551_134294742	1
chr1_134298629_134299431	1
chr1_134327979_134328320	1
chr1_134414611_134416805	1
chr1_134417983_134418256	1
chr1_134418899_134420840	1
chr1_134491555_134491917	1
chr1_134493609_134495926	1
chr1_134513355_134514115	1
chr1_134518548_134519142	1
chr1_134521073_134521624	1
chr1_134526647_134527240	1
chr1_134540641_134540912	1
chr1_134554993_134557401	1
chr1_134580370_134581431	1
chr1_134583214_134584405	1
chr1_134609230_134610465	1
chr1_134611681_134611981	1
chr1_134651623_134652104	1
chr1_134727343_134728220	1
chr1_134733646_134734269	1
chr1_134741958_134742269	1
chr1_134770573_134772512	1
chr1_134784095_134785317	1
chr1_134790862_134791867	1
chr1_134806726_134807765	1
chr1_134823664_134823864	1
chr1_135175321_135175555	1
chr1_135177477_135184782	1
chr1_135194292_135194692	1
chr1_135195878_135196385	1
chr1_135198497_135200270	1
chr1_135204085_135205624	1
chr1_135206954_135207217	1
chr1_135208507_135210848	1
chr1_135213827_135214218	1
chr1_135217353_135218404	1
chr1_135224062_135228283	1
chr1_135233872_135235074	1
chr1_135236683_135237778	1
chr1_135248032_135249351	1
chr1_135249990_135259512	1
chr1_135260761_135261478	1
chr1_135265412_135266386	1
chr1_135267870_135269532	1
chr1_135280578_135281647	1
chr1_135282401_135284399	1
chr1_135293067_135293456	1
chr1_135358955_135359447	1
chr1_135509263_135509486	1
chr1_135510014_135510763	1
chr1_135557858_135558440	1
chr1_135693327_135693729	1
chr1_135717598_135718130	1
chr1_135723001_135723435	1
chr1_135723953_135724540	1
chr1_135725653_135726822	1
chr1_135728558_135753322	1
chr1_135773954_135774154	1
chr1_135787756_135790639	1
chr1_135810098_135810679	1
chr1_135811266_135814901	1
chr1_135817534_135823360	1
chr1_135828878_135829126	1
chr1_135834240_135834474	1
chr1_135846185_135848710	1
chr1_135882928_135883781	1
chr1_135890930_135892267	1
chr1_135893622_135894044	1
chr1_135895332_135896053	1
chr1_135900558_135900794	1
chr1_135901342_135901622	1
chr1_135906611_135907577	1
chr1_135916804_135917583	1
chr1_135918685_135919600	1
chr1_135925792_135926274	1
chr1_135933018_135934155	1
chr1_135942186_135942648	1
chr1_136007564_136008828	1
chr1_136015753_136016245	1
chr1_136058567_136059052	1
chr1_136074509_136074933	1
chr1_136075738_136076422	1
chr1_13611116_13611624	1
chr1_136116059_136116609	1
chr1_136119539_136120080	1
chr1_136156824_136157425	1
chr1_136160244_136160817	1
chr1_136172525_136175633	1
chr1_136176686_136179938	1
chr1_136219640_136221229	1
chr1_136223090_136224882	1
chr1_136237951_136238972	1
chr1_136247252_136247846	1
chr1_136325796_136326491	1
chr1_136355664_136355988	1
chr1_136364752_136365118	1
chr1_136370294_136370895	1
chr1_136409499_136410576	1
chr1_136458218_136459263	1
chr1_136465902_136466665	1
chr1_136602350_136602664	1
chr1_13668503_13670008	1
chr1_136690127_136690393	1
chr1_136694683_136696977	1
chr1_136717635_136718433	1
chr1_13677659_13679432	1
chr1_136893178_136893525	1
chr1_136894722_136896713	1
chr1_136931028_136931472	1
chr1_136933997_136934247	1
chr1_136939603_136939954	1
chr1_136960428_136960938	1
chr1_137004268_137004749	1
chr1_137141272_137142665	1
chr1_137144015_137144356	1
chr1_13715234_13716690	1
chr1_137213657_137213910	1
chr1_137898218_137901288	1
chr1_137906936_137907245	1
chr1_138044540_138044899	1
chr1_138209605_138210156	1
chr1_138243777_138246013	1
chr1_138248638_138249186	1
chr1_138281693_138282851	1
chr1_138487628_138487847	1
chr1_138510546_138510834	1
chr1_138528661_138531209	1
chr1_138541771_138542953	1
chr1_138575398_138576999	1
chr1_138587009_138587518	1
chr1_138590600_138591343	1
chr1_138592432_138593890	1
chr1_138603809_138605268	1
chr1_138608892_138609974	1
chr1_138623732_138624261	1
chr1_138626383_138626584	1
chr1_138640709_138641644	1
chr1_138642202_138645355	1
chr1_138676455_138676735	1
chr1_138679775_138680800	1
chr1_13873839_13874400	1
chr1_13879057_13879527	1
chr1_138904458_138905822	1
chr1_138911895_138912666	1
chr1_138942637_138943525	1
chr1_138958923_138960681	1
chr1_138965564_138965765	1
chr1_138973517_138976612	1
chr1_139029575_139029993	1
chr1_139045305_139045708	1
chr1_139292154_139292694	1
chr1_139501225_139501642	1
chr1_139858635_139859063	1
chr1_140018843_140019148	1
chr1_140180652_140181632	1
chr1_140226650_140227012	1
chr1_140249841_140250084	1
chr1_140406667_140406924	1
chr1_140415488_140416295	1
chr1_140444421_140444836	1
chr1_140519201_140519469	1
chr1_140801892_140802267	1
chr1_140885675_140886410	1
chr1_142738323_142738874	1
chr1_142742273_142742661	1
chr1_142767095_142767434	1
chr1_142767998_142768216	1
chr1_143725580_143726056	1
chr1_143738752_143740587	1
chr1_146316225_146317416	1
chr1_146320894_146321167	1
chr1_146321995_146322381	1
chr1_146356906_146357476	1
chr1_146442648_146443097	1
chr1_146472568_146472768	1
chr1_146494168_146495017	1
chr1_146497513_146499364	1
chr1_146595638_146596037	1
chr1_146601724_146602083	1
chr1_146610330_146610641	1
chr1_146659305_146659936	1
chr1_146695894_146696347	1
chr1_146705667_146705871	1
chr1_146721184_146722091	1
chr1_146754178_146754468	1
chr1_146926308_146926578	1
chr1_146939789_146940200	1
chr1_147343644_147344077	1
chr1_147930774_147931004	1
chr1_149885107_149885555	1
chr1_149921767_149922797	1
chr1_149950687_149950887	1
chr1_150015385_150015585	1
chr1_150061302_150061633	1
chr1_150087686_150087886	1
chr1_150212581_150212913	1
chr1_150214531_150214882	1
chr1_150256376_150257078	1
chr1_150392170_150394405	1
chr1_150425767_150426499	1
chr1_150552949_150553842	1
chr1_15072620_15073006	1
chr1_150914102_150915236	1
chr1_151025088_151025328	1
chr1_151095566_151096563	1
chr1_151100539_151101193	1
chr1_151106628_151106849	1
chr1_151130976_151131326	1
chr1_151157746_151159268	1
chr1_151166022_151166400	1
chr1_151167414_151167717	1
chr1_151177182_151178266	1
chr1_151202728_151203184	1
chr1_151208469_151208892	1
chr1_151270868_151271255	1
chr1_151280024_151280255	1
chr1_151295621_151297318	1
chr1_151305045_151305512	1
chr1_151307858_151308262	1
chr1_151313301_151313692	1
chr1_151327251_151327600	1
chr1_151332436_151333430	1
chr1_151338490_151339300	1
chr1_151341227_151346168	1
chr1_151348343_151348668	1
chr1_151352945_151353348	1
chr1_151381518_151382018	1
chr1_151495863_151496162	1
chr1_151507404_151507637	1
chr1_151618120_151619954	1
chr1_151620500_151621237	1
chr1_151631695_151632206	1
chr1_151662497_151663474	1
chr1_151752671_151756463	1
chr1_151949069_151950044	1
chr1_152037417_152037955	1
chr1_152039313_152041416	1
chr1_152044643_152044982	1
chr1_152047466_152048727	1
chr1_152051724_152052471	1
chr1_152053124_152053649	1
chr1_152071222_152071765	1
chr1_152080259_152080660	1
chr1_152084597_152085470	1
chr1_152386043_152387124	1
chr1_152765804_152768566	1
chr1_152779022_152779682	1
chr1_152790211_152790609	1
chr1_152866605_152867095	1
chr1_152872009_152872511	1
chr1_152916940_152918094	1
chr1_152919317_152919770	1
chr1_152921598_152923873	1
chr1_152925641_152925885	1
chr1_152935433_152935646	1
chr1_152966183_152966402	1
chr1_152967097_152968207	1
chr1_153004101_153004301	1
chr1_153009243_153009900	1
chr1_153013447_153015162	1
chr1_153033461_153034040	1
chr1_153128829_153130983	1
chr1_153134145_153134829	1
chr1_153140374_153141565	1
chr1_153174707_153175239	1
chr1_153184905_153188726	1
chr1_153191073_153192289	1
chr1_153194505_153194979	1
chr1_153238089_153238434	1
chr1_153273847_153276133	1
chr1_153321397_153321852	1
chr1_153354485_153355363	1
chr1_153480611_153481031	1
chr1_153507849_153508305	1
chr1_153542931_153543405	1
chr1_153559333_153560632	1
chr1_153604168_153604480	1
chr1_153673984_153674214	1
chr1_153679100_153679943	1
chr1_153690964_153691704	1
chr1_153749182_153750084	1
chr1_153750844_153753192	1
chr1_153775178_153775597	1
chr1_153836001_153836443	1
chr1_153899294_153901648	1
chr1_153902890_153903162	1
chr1_153903954_153904212	1
chr1_153908689_153910638	1
chr1_153923336_153925399	1
chr1_153953326_153953569	1
chr1_153957892_153958092	1
chr1_153969744_153969991	1
chr1_153981525_153981952	1
chr1_153982841_153983180	1
chr1_153986479_153987354	1
chr1_153988162_153988798	1
chr1_153992397_153992813	1
chr1_153999767_154000126	1
chr1_154018220_154018454	1
chr1_154022776_154023144	1
chr1_154032499_154033150	1
chr1_154033817_154034924	1
chr1_154036937_154037187	1
chr1_154043058_154043258	1
chr1_154061715_154062350	1
chr1_154080602_154081351	1
chr1_154100511_154100945	1
chr1_154117465_154118934	1
chr1_154120822_154121032	1
chr1_154126574_154126979	1
chr1_154143806_154144027	1
chr1_154147287_154147875	1
chr1_154148601_154151240	1
chr1_154156235_154157426	1
chr1_154168586_154168924	1
chr1_154169468_154169752	1
chr1_154178222_154178980	1
chr1_154180928_154181236	1
chr1_154190332_154190987	1
chr1_154578717_154579016	1
chr1_154786282_154786712	1
chr1_154791533_154791831	1
chr1_155006620_155006881	1
chr1_155013608_155014362	1
chr1_155014966_155015478	1
chr1_155056062_155056673	1
chr1_155057857_155058236	1
chr1_155059508_155059962	1
chr1_155063780_155064669	1
chr1_155069567_155072041	1
chr1_155073671_155076451	1
chr1_155082864_155085258	1
chr1_155088680_155089814	1
chr1_155091262_155094016	1
chr1_155145440_155147576	1
chr1_155200957_155202285	1
chr1_155218172_155218509	1
chr1_155219043_155219274	1
chr1_155224071_155224826	1
chr1_155250667_155250935	1
chr1_155279242_155279535	1
chr1_155293432_155293815	1
chr1_155360759_155361051	1
chr1_155373864_155374256	1
chr1_155412685_155413146	1
chr1_155422039_155422437	1
chr1_155438323_155439014	1
chr1_155453274_155453782	1
chr1_155522420_155522919	1
chr1_155627544_155628203	1
chr1_155636460_155637151	1
chr1_155777509_155778302	1
chr1_155801734_155801939	1
chr1_155816093_155816554	1
chr1_155855147_155855642	1
chr1_155937375_155937868	1
chr1_155970715_155970940	1
chr1_155994342_155996192	1
chr1_156040581_156044710	1
chr1_156050106_156050447	1
chr1_156057671_156058092	1
chr1_156062217_156062589	1
chr1_15615732_15615932	1
chr1_156459578_156460016	1
chr1_156479176_156479599	1
chr1_156522175_156522788	1
chr1_156568102_156568473	1
chr1_156593113_156593817	1
chr1_156598533_156599096	1
chr1_156659933_156660990	1
chr1_156732342_156732617	1
chr1_156735670_156736197	1
chr1_156819241_156819733	1
chr1_156987455_156987948	1
chr1_156990549_156991659	1
chr1_157009391_157009909	1
chr1_15719609_15719989	1
chr1_157286438_157287015	1
chr1_157299768_157300366	1
chr1_157341192_157341629	1
chr1_157349568_157349796	1
chr1_157353626_157354959	1
chr1_157360014_157360594	1
chr1_157437993_157438511	1
chr1_157524482_157527709	1
chr1_157592117_157592501	1
chr1_157594668_157594932	1
chr1_157624234_157624498	1
chr1_157631823_157635199	1
chr1_157645200_157646783	1
chr1_157655488_157656327	1
chr1_157672116_157673018	1
chr1_157687909_157688186	1
chr1_157700867_157701268	1
chr1_157906303_157906568	1
chr1_15791683_15792140	1
chr1_15814912_15815482	1
chr1_15816870_15817238	1
chr1_15833523_15833812	1
chr1_15908581_15909275	1
chr1_159150367_159150732	1
chr1_159229086_159229528	1
chr1_159250217_159251022	1
chr1_159256577_159257007	1
chr1_159685997_159687469	1
chr1_15979420_15980074	1
chr1_159910984_159911363	1
chr1_159991988_159992594	1
chr1_160006123_160006487	1
chr1_160035645_160035976	1
chr1_160036837_160037590	1
chr1_160039695_160040612	1
chr1_160043950_160045545	1
chr1_160057314_160058048	1
chr1_160059947_160061116	1
chr1_160079323_160079793	1
chr1_160123995_160124366	1
chr1_160211517_160213854	1
chr1_160259007_160260296	1
chr1_160267453_160267664	1
chr1_160271530_160271992	1
chr1_160279864_160280952	1
chr1_160307029_160307565	1
chr1_160308682_160309551	1
chr1_160311332_160312488	1
chr1_160324433_160324827	1
chr1_160346504_160347262	1
chr1_16041111_16041541	1
chr1_16050740_16051629	1
chr1_160586748_160587052	1
chr1_160608864_160609205	1
chr1_160635890_160636405	1
chr1_160643679_160643956	1
chr1_160691100_160691596	1
chr1_160784173_160784505	1
chr1_160842432_160842983	1
chr1_160863015_160863389	1
chr1_160881353_160881647	1
chr1_160884404_160884637	1
chr1_161075953_161076709	1
chr1_161140249_161140668	1
chr1_161170638_161171194	1
chr1_16118077_16118707	1
chr1_161237163_161237491	1
chr1_161254309_161254762	1
chr1_161257940_161258310	1
chr1_161259176_161259519	1
chr1_161262606_161262917	1
chr1_161264738_161265456	1
chr1_161268126_161268531	1
chr1_161269392_161270059	1
chr1_161270985_161271185	1
chr1_161271914_161272461	1
chr1_161279073_161279908	1
chr1_161286663_161287012	1
chr1_16129720_16130614	1
chr1_16132735_16133404	1
chr1_161444727_161445296	1
chr1_161481701_161482708	1
chr1_161497072_161497762	1
chr1_161507547_161508201	1
chr1_161515121_161515496	1
chr1_161550722_161550965	1
chr1_16159340_16159889	1
chr1_16161547_16162109	1
chr1_16171482_16173068	1
chr1_161750289_161751020	1
chr1_161766558_161767536	1
chr1_161875640_161877737	1
chr1_161896193_161896552	1
chr1_161907669_161908078	1
chr1_161909161_161909647	1
chr1_161910268_161910471	1
chr1_161912667_161914207	1
chr1_161951228_161951803	1
chr1_161952323_161952710	1
chr1_161975157_161976740	1
chr1_16198969_16199818	1
chr1_16216166_16217169	1
chr1_16226723_16230188	1
chr1_162295385_162295964	1
chr1_16234559_16237642	1
chr1_162388636_162389263	1
chr1_16238876_16239319	1
chr1_16240554_16241827	1
chr1_162476837_162478239	1
chr1_162549866_162550287	1
chr1_16271674_16272016	1
chr1_162751948_162752360	1
chr1_162886151_162886825	1
chr1_162897819_162898692	1
chr1_16292117_16292569	1
chr1_162929373_162929754	1
chr1_162946720_162947426	1
chr1_162992441_162993440	1
chr1_163409748_163410828	1
chr1_164187120_164187430	1
chr1_164207511_164209711	1
chr1_164210796_164211330	1
chr1_164214665_164215667	1
chr1_164222758_164226297	1
chr1_164228814_164229553	1
chr1_164252509_164252988	1
chr1_164260037_164262079	1
chr1_164294204_164294405	1
chr1_164316626_164316881	1
chr1_164320747_164322084	1
chr1_164353284_164353844	1
chr1_164366067_164367293	1
chr1_164389753_164390108	1
chr1_164405420_164405892	1
chr1_164408078_164408447	1
chr1_164411165_164412093	1
chr1_164413641_164414355	1
chr1_164415114_164416624	1
chr1_164418616_164422000	1
chr1_164454749_164459928	1
chr1_164460630_164462297	1
chr1_164470434_164470690	1
chr1_164480900_164482243	1
chr1_164495019_164495699	1
chr1_164502955_164503895	1
chr1_164506862_164507157	1
chr1_164514676_164515009	1
chr1_164517271_164517725	1
chr1_164520869_164521945	1
chr1_164537445_164537984	1
chr1_164538850_164539071	1
chr1_164543024_164543534	1
chr1_164547455_164547861	1
chr1_164587436_164587728	1
chr1_164594240_164594852	1
chr1_164687269_164688021	1
chr1_164700181_164700685	1
chr1_164701438_164701815	1
chr1_164703276_164705186	1
chr1_164709617_164710134	1
chr1_164711058_164711805	1
chr1_164712335_164715370	1
chr1_164735711_164736144	1
chr1_164749781_164750077	1
chr1_164905106_164905388	1
chr1_164956820_164957442	1
chr1_164960376_164961077	1
chr1_164972712_164973241	1
chr1_165011121_165011461	1
chr1_165045985_165047075	1
chr1_16509134_16509441	1
chr1_165188704_165189546	1
chr1_165190763_165195872	1
chr1_165198989_165199424	1
chr1_165302417_165303664	1
chr1_165348495_165349412	1
chr1_165351157_165351621	1
chr1_165388881_165389081	1
chr1_165459233_165462234	1
chr1_165585652_165586942	1
chr1_165631448_165631656	1
chr1_165668942_165669314	1
chr1_165762795_165764608	1
chr1_165768798_165769570	1
chr1_165771439_165771930	1
chr1_165779925_165781018	1
chr1_165840685_165841348	1
chr1_165844241_165845857	1
chr1_165848849_165850412	1
chr1_165985929_165986578	1
chr1_165988811_165989060	1
chr1_165999588_166004312	1
chr1_166077123_166077486	1
chr1_166094321_166095133	1
chr1_166096546_166096801	1
chr1_166103256_166103550	1
chr1_166129881_166131752	1
chr1_166132327_166132786	1
chr1_166137065_166139203	1
chr1_166160611_166161015	1
chr1_166360203_166360650	1
chr1_166408906_166410349	1
chr1_167256959_167257266	1
chr1_167261775_167263121	1
chr1_167265393_167265782	1
chr1_167273294_167274091	1
chr1_167352366_167352838	1
chr1_167373968_167375266	1
chr1_167377927_167378429	1
chr1_167381115_167382698	1
chr1_167384087_167384543	1
chr1_167386757_167388867	1
chr1_167391297_167394633	1
chr1_168228713_168231363	1
chr1_168243021_168244330	1
chr1_168334713_168335592	1
chr1_168343789_168344167	1
chr1_168457515_168457731	1
chr1_168488904_168489262	1
chr1_168497636_168498375	1
chr1_168501262_168503165	1
chr1_168517770_168519824	1
chr1_168579723_168580300	1
chr1_168652921_168653158	1
chr1_168659679_168659954	1
chr1_168737464_168738379	1
chr1_168758933_168759205	1
chr1_168761415_168761976	1
chr1_168898483_168899940	1
chr1_169081027_169081403	1
chr1_169165827_169166814	1
chr1_169246690_169247022	1
chr1_169520401_169520753	1
chr1_169531306_169532557	1
chr1_169921552_169922403	1
chr1_169968681_169969996	1
chr1_170161770_170162403	1
chr1_170163452_170165275	1
chr1_170167812_170168086	1
chr1_170225945_170226160	1
chr1_170381497_170381799	1
chr1_170387208_170388233	1
chr1_170392798_170393553	1
chr1_170406769_170407358	1
chr1_170410370_170410794	1
chr1_170418126_170418556	1
chr1_170428080_170428627	1
chr1_170457655_170458033	1
chr1_170459841_170460674	1
chr1_170469677_170470401	1
chr1_170473327_170474057	1
chr1_170477100_170477331	1
chr1_170478455_170479920	1
chr1_170482436_170483623	1
chr1_170495899_170496654	1
chr1_170521245_170522008	1
chr1_170530955_170531515	1
chr1_170535233_170535751	1
chr1_170549056_170549483	1
chr1_170554574_170555325	1
chr1_170588619_170590885	1
chr1_170632481_170632765	1
chr1_170646255_170646791	1
chr1_170775188_170775388	1
chr1_170776078_170776746	1
chr1_170800345_170801048	1
chr1_170866850_170869106	1
chr1_170882881_170883335	1
chr1_170886266_170887431	1
chr1_170981320_170982059	1
chr1_171044294_171045159	1
chr1_171088335_171088983	1
chr1_171094354_171094801	1
chr1_171095412_171096993	1
chr1_171122862_171123504	1
chr1_171159472_171160053	1
chr1_171171111_171171586	1
chr1_171184016_171184997	1
chr1_171204259_171204649	1
chr1_171213714_171214053	1
chr1_171266373_171267360	1
chr1_171269973_171271566	1
chr1_171275380_171275789	1
chr1_171292130_171292468	1
chr1_171321549_171322422	1
chr1_171324749_171325352	1
chr1_171342446_171346551	1
chr1_171352217_171353739	1
chr1_171356003_171356311	1
chr1_171361208_171361548	1
chr1_171370027_171370780	1
chr1_171374901_171376220	1
chr1_171383946_171384943	1
chr1_171416773_171417646	1
chr1_171418316_171419338	1
chr1_171422655_171423120	1
chr1_171424330_171425891	1
chr1_171435202_171436223	1
chr1_171436897_171448651	1
chr1_171449306_171450517	1
chr1_171452658_171453478	1
chr1_171454899_171456122	1
chr1_171456678_171459352	1
chr1_171461480_171461898	1
chr1_171463008_171464015	1
chr1_171464820_171468403	1
chr1_171472235_171474000	1
chr1_171477835_171479366	1
chr1_171494421_171494779	1
chr1_171716049_171716511	1
chr1_171902900_171903333	1
chr1_172019336_172019536	1
chr1_172063242_172064013	1
chr1_172077562_172078457	1
chr1_172098726_172100314	1
chr1_172105203_172105481	1
chr1_172138267_172138467	1
chr1_172141531_172142111	1
chr1_172154485_172155166	1
chr1_172180680_172181060	1
chr1_172200192_172200476	1
chr1_172261001_172262262	1
chr1_172280566_172280812	1
chr1_172302338_172302743	1
chr1_172350400_172350863	1
chr1_172357307_172357922	1
chr1_172380103_172380418	1
chr1_172381965_172382855	1
chr1_172390806_172391304	1
chr1_172391999_172392428	1
chr1_172393728_172394609	1
chr1_172397128_172397930	1
chr1_172410851_172412557	1
chr1_172413168_172413937	1
chr1_172423233_172423997	1
chr1_172426501_172426702	1
chr1_172428622_172429066	1
chr1_172430825_172432656	1
chr1_172441870_172442489	1
chr1_172461481_172463084	1
chr1_172481482_172483355	1
chr1_172492221_172493036	1
chr1_17250969_17251429	1
chr1_172509958_172511047	1
chr1_172549738_172551093	1
chr1_172558196_172558849	1
chr1_172562272_172563717	1
chr1_172565329_172565549	1
chr1_172632334_172633514	1
chr1_172651458_172652812	1
chr1_172680874_172681150	1
chr1_172697368_172698393	1
chr1_172705870_172707166	1
chr1_172709911_172710175	1
chr1_172854378_172854966	1
chr1_172894871_172895763	1
chr1_172989800_172990533	1
chr1_173405489_173405732	1
chr1_173408973_173409729	1
chr1_173410891_173411340	1
chr1_173418308_173420905	1
chr1_173422838_173423471	1
chr1_173429577_173430216	1
chr1_173431950_173432486	1
chr1_173437061_173437994	1
chr1_173440699_173440945	1
chr1_173467538_173467738	1
chr1_173581760_173581960	1
chr1_173625547_173626097	1
chr1_173691574_173691920	1
chr1_173819922_173822550	1
chr1_173846287_173847062	1
chr1_173847628_173848010	1
chr1_173852751_173852957	1
chr1_173953460_173953737	1
chr1_173954621_173956623	1
chr1_173959815_173963320	1
chr1_173971666_173974393	1
chr1_173976969_173977169	1
chr1_173981023_173981436	1
chr1_173982231_173983905	1
chr1_174038438_174038916	1
chr1_174086483_174086720	1
chr1_174096129_174096551	1
chr1_17413894_17414433	1
chr1_174303003_174303634	1
chr1_174330308_174330531	1
chr1_174385882_174386195	1
chr1_174427170_174427906	1
chr1_174433651_174434619	1
chr1_17451182_17452243	1
chr1_174550661_174551005	1
chr1_17487994_17490595	1
chr1_17506813_17507132	1
chr1_175290057_175290456	1
chr1_175305166_175305624	1
chr1_175453487_175455678	1
chr1_175492289_175492766	1
chr1_17551677_17551951	1
chr1_175623690_175623986	1
chr1_175671787_175672091	1
chr1_175691626_175693914	1
chr1_175699878_175701429	1
chr1_175880332_175881230	1
chr1_17605530_17605921	1
chr1_176724515_176725097	1
chr1_176877750_176878058	1
chr1_176979451_176980530	1
chr1_176982284_176983333	1
chr1_177007216_177007425	1
chr1_177110708_177111255	1
chr1_177131568_177131938	1
chr1_177132730_177133527	1
chr1_177406134_177406674	1
chr1_177440947_177443901	1
chr1_177458911_177459111	1
chr1_177469806_177471180	1
chr1_177475353_177476379	1
chr1_177478961_177479908	1
chr1_177555292_177555832	1
chr1_177557705_177558379	1
chr1_177559366_177559785	1
chr1_177563725_177564058	1
chr1_177624594_177625305	1
chr1_177713676_177714635	1
chr1_177719013_177719652	1
chr1_177729028_177729595	1
chr1_177737309_177738199	1
chr1_177740424_177741350	1
chr1_177742014_177742782	1
chr1_177744374_177745456	1
chr1_177747852_177748753	1
chr1_177774805_177775413	1
chr1_177777465_177777786	1
chr1_177883696_177883959	1
chr1_177982913_177984621	1
chr1_178000706_178001131	1
chr1_178186900_178189459	1
chr1_178242171_178242462	1
chr1_178248290_178248502	1
chr1_178274734_178276501	1
chr1_178329412_178330796	1
chr1_178333389_178333617	1
chr1_178334554_178334809	1
chr1_178343806_178344600	1
chr1_178368563_178369813	1
chr1_178413494_178413893	1
chr1_178418113_178418646	1
chr1_178463743_178464058	1
chr1_178492435_178492994	1
chr1_178533950_178534298	1
chr1_179012332_179012590	1
chr1_179136463_179137349	1
chr1_179351943_179352673	1
chr1_179493270_179493543	1
chr1_179506547_179507332	1
chr1_179523596_179524066	1
chr1_179539981_179540295	1
chr1_179559601_179560069	1
chr1_179568738_179569258	1
chr1_179581779_179582480	1
chr1_179723028_179723527	1
chr1_179734492_179735135	1
chr1_179743186_179744307	1
chr1_179842703_179843631	1
chr1_179866404_179866783	1
chr1_179870374_179870797	1
chr1_180029775_180030153	1
chr1_180042026_180042492	1
chr1_180127980_180128919	1
chr1_180175389_180176097	1
chr1_180182707_180183133	1
chr1_180184596_180186267	1
chr1_180193319_180194047	1
chr1_180194847_180196392	1
chr1_180197974_180198391	1
chr1_180200793_180201202	1
chr1_180215019_180215394	1
chr1_180225214_180226671	1
chr1_180245923_180246123	1
chr1_180255394_180256895	1
chr1_180265414_180265809	1
chr1_180274810_180275099	1
chr1_180279367_180280283	1
chr1_180328849_180329325	1
chr1_180338999_180339668	1
chr1_180343465_180344213	1
chr1_180384419_180385743	1
chr1_180405669_180405974	1
chr1_180407020_180409282	1
chr1_180410125_180412860	1
chr1_180462471_180463570	1
chr1_180484002_180484374	1
chr1_180626231_180626487	1
chr1_180714251_180714578	1
chr1_180715166_180715588	1
chr1_180744745_180745066	1
chr1_180757289_180758516	1
chr1_180762188_180762614	1
chr1_180777065_180779301	1
chr1_180781156_180781737	1
chr1_180795841_180796553	1
chr1_180830228_180831536	1
chr1_180872242_180872766	1
chr1_180884255_180884652	1
chr1_180899417_180900006	1
chr1_180916986_180917463	1
chr1_180936586_180937201	1
chr1_180947580_180948041	1
chr1_180951657_180954324	1
chr1_180957963_180958400	1
chr1_180966560_180967646	1
chr1_180992180_180992489	1
chr1_181000329_181001140	1
chr1_181005206_181005796	1
chr1_181014960_181017939	1
chr1_181022152_181022652	1
chr1_181037472_181038661	1
chr1_181064181_181065978	1
chr1_181148177_181149171	1
chr1_181228103_181228501	1
chr1_181230589_181231662	1
chr1_181255487_181259306	1
chr1_181285522_181286661	1
chr1_181345657_181345955	1
chr1_181367466_181367989	1
chr1_181520446_181522142	1
chr1_181529326_181529844	1
chr1_181539926_181541201	1
chr1_181615955_181616564	1
chr1_181619418_181620426	1
chr1_181620967_181621419	1
chr1_181622955_181623822	1
chr1_181626103_181628964	1
chr1_181694749_181695255	1
chr1_181860383_181861289	1
chr1_181862409_181863291	1
chr1_181864741_181867113	1
chr1_181877099_181877484	1
chr1_181881429_181882034	1
chr1_182088048_182090529	1
chr1_182091089_182092640	1
chr1_182094503_182096056	1
chr1_182115319_182116036	1
chr1_182124425_182125889	1
chr1_182140339_182140699	1
chr1_182191304_182192535	1
chr1_182254294_182259421	1
chr1_182264382_182266047	1
chr1_182268148_182268789	1
chr1_182271534_182272030	1
chr1_182281193_182283558	1
chr1_182290887_182291360	1
chr1_182302505_182303203	1
chr1_182358065_182358701	1
chr1_182371762_182372385	1
chr1_182382757_182383585	1
chr1_182406284_182407337	1
chr1_182408296_182409942	1
chr1_182412774_182413029	1
chr1_182460145_182461650	1
chr1_182462421_182462963	1
chr1_182465332_182465606	1
chr1_182478887_182479827	1
chr1_182480480_182480866	1
chr1_182481934_182482303	1
chr1_182496512_182497259	1
chr1_182509324_182509832	1
chr1_182526674_182526874	1
chr1_182527773_182529454	1
chr1_182534635_182535867	1
chr1_182562617_182563204	1
chr1_182564447_182565237	1
chr1_182574691_182575029	1
chr1_182936265_182936489	1
chr1_182957397_182957798	1
chr1_182959248_182960475	1
chr1_183040060_183042188	1
chr1_183047324_183048551	1
chr1_183055070_183056479	1
chr1_183062276_183062549	1
chr1_183207147_183207472	1
chr1_183320079_183321737	1
chr1_183344671_183346044	1
chr1_183362058_183362992	1
chr1_183388597_183389469	1
chr1_183438825_183439451	1
chr1_183441661_183442549	1
chr1_183639308_183639636	1
chr1_183643959_183644283	1
chr1_183658410_183659310	1
chr1_183763824_183765179	1
chr1_183783739_183785002	1
chr1_183790571_183790949	1
chr1_183938496_183938867	1
chr1_183956290_183956713	1
chr1_183972066_183972605	1
chr1_184016260_184016757	1
chr1_184057028_184057871	1
chr1_184071617_184073132	1
chr1_184138636_184139175	1
chr1_184139947_184141148	1
chr1_184274612_184277883	1
chr1_184281309_184282227	1
chr1_184287041_184287298	1
chr1_184335250_184335850	1
chr1_184351744_184352287	1
chr1_184353790_184354912	1
chr1_184399973_184400481	1
chr1_184402602_184403571	1
chr1_184439450_184439952	1
chr1_184440826_184441693	1
chr1_184477967_184478457	1
chr1_184672595_184673592	1
chr1_184714506_184714932	1
chr1_184787822_184788074	1
chr1_184822487_184823668	1
chr1_184824267_184825465	1
chr1_184826919_184827881	1
chr1_184829814_184830259	1
chr1_184831372_184832375	1
chr1_184851200_184854479	1
chr1_184857302_184859176	1
chr1_184860081_184863929	1
chr1_184869486_184872661	1
chr1_184877362_184877983	1
chr1_184878881_184879197	1
chr1_184881092_184883403	1
chr1_185007107_185007350	1
chr1_185066064_185066479	1
chr1_185070095_185071994	1
chr1_185193443_185193941	1
chr1_185196848_185197310	1
chr1_185252991_185253767	1
chr1_185270449_185270764	1
chr1_185282425_185283708	1
chr1_185284854_185285285	1
chr1_185308411_185309515	1
chr1_185311778_185312428	1
chr1_185336261_185337023	1
chr1_185361007_185361367	1
chr1_185362472_185364454	1
chr1_185367274_185367630	1
chr1_185370139_185370675	1
chr1_185380963_185381502	1
chr1_185431669_185432003	1
chr1_186116411_186117509	1
chr1_186182535_186183341	1
chr1_186254003_186255004	1
chr1_186444545_186445272	1
chr1_186464155_186465242	1
chr1_186474515_186474825	1
chr1_186478242_186479269	1
chr1_186497307_186498008	1
chr1_186619577_186620188	1
chr1_186701060_186701915	1
chr1_186713392_186713999	1
chr1_187213809_187214174	1
chr1_187226302_187227103	1
chr1_187286955_187287544	1
chr1_187315777_187316879	1
chr1_187364918_187365791	1
chr1_188919970_188920268	1
chr1_188978210_188978544	1
chr1_188980084_188980386	1
chr1_189006104_189008341	1
chr1_189012984_189013367	1
chr1_189359770_189360051	1
chr1_189703168_189703503	1
chr1_189705033_189707929	1
chr1_189726166_189726462	1
chr1_189727188_189729911	1
chr1_189731819_189732461	1
chr1_189741977_189742449	1
chr1_189756302_189757697	1
chr1_189761139_189762470	1
chr1_189764293_189764651	1
chr1_189767104_189767489	1
chr1_189772924_189773949	1
chr1_189777034_189779558	1
chr1_189784421_189785388	1
chr1_189811756_189812302	1
chr1_189814196_189815307	1
chr1_189830568_189831229	1
chr1_189927118_189927975	1
chr1_189936426_189937103	1
chr1_190170581_190170862	1
chr1_19057583_19057871	1
chr1_190831765_190832873	1
chr1_19086954_19087154	1
chr1_190931517_190932096	1
chr1_190987318_190987899	1
chr1_191071647_191073630	1
chr1_191125889_191126499	1
chr1_191135288_191135814	1
chr1_191159824_191187166	1
chr1_191193081_191194621	1
chr1_191203570_191203883	1
chr1_191204886_191205200	1
chr1_191221865_191222768	1
chr1_191223973_191225839	1
chr1_191232739_191234008	1
chr1_191256911_191257191	1
chr1_191267809_191268381	1
chr1_191277128_191278704	1
chr1_191282949_191284142	1
chr1_191288686_191289192	1
chr1_191312446_191314232	1
chr1_191368303_191368609	1
chr1_191378048_191378465	1
chr1_191414407_191414768	1
chr1_191420113_191420788	1
chr1_191428006_191428276	1
chr1_191442256_191442841	1
chr1_191443499_191446807	1
chr1_191484656_191485317	1
chr1_191497790_191498767	1
chr1_191645741_191646460	1
chr1_191692976_191694429	1
chr1_191738734_191739057	1
chr1_191763320_191763975	1
chr1_191768333_191768966	1
chr1_191784778_191786681	1
chr1_19179068_19179307	1
chr1_191792977_191794659	1
chr1_191801502_191803716	1
chr1_191838932_191841579	1
chr1_191846795_191847151	1
chr1_191910684_191910933	1
chr1_191917224_191917452	1
chr1_191924338_191925209	1
chr1_191933503_191935299	1
chr1_191941808_191942581	1
chr1_191946758_191947070	1
chr1_191957090_191957314	1
chr1_192082676_192083147	1
chr1_192101359_192101772	1
chr1_192742888_192743200	1
chr1_192806317_192807443	1
chr1_192811376_192813339	1
chr1_192828989_192829333	1
chr1_192830309_192831191	1
chr1_192860253_192860757	1
chr1_192864280_192864746	1
chr1_192890624_192891169	1
chr1_193082970_193083520	1
chr1_193129783_193132164	1
chr1_193137503_193137772	1
chr1_193138430_193139897	1
chr1_193140696_193141914	1
chr1_193149258_193150064	1
chr1_193152605_193157137	1
chr1_193159157_193160905	1
chr1_193163669_193163903	1
chr1_193164853_193166372	1
chr1_193169612_193170422	1
chr1_193171725_193172230	1
chr1_193178285_193179274	1
chr1_193180691_193181418	1
chr1_193198300_193198742	1
chr1_193205360_193205958	1
chr1_193208296_193208508	1
chr1_193273112_193273404	1
chr1_193285673_193285931	1
chr1_193299980_193303603	1
chr1_193306748_193307265	1
chr1_193326256_193327843	1
chr1_193448677_193452393	1
chr1_193478454_193480871	1
chr1_193484755_193485252	1
chr1_193503439_193505773	1
chr1_193508131_193508812	1
chr1_193509762_193510682	1
chr1_193513489_193514820	1
chr1_193550753_193551133	1
chr1_193552376_193552651	1
chr1_193554810_193555032	1
chr1_193562242_193562538	1
chr1_193563622_193565216	1
chr1_193566692_193566999	1
chr1_193568345_193569071	1
chr1_193575815_193576351	1
chr1_193599972_193600372	1
chr1_193673278_193673564	1
chr1_194106709_194107892	1
chr1_194372501_194372872	1
chr1_194373444_194374066	1
chr1_194443704_194444059	1
chr1_194609557_194611122	1
chr1_194639726_194640429	1
chr1_194651801_194652755	1
chr1_194658198_194661107	1
chr1_194675546_194676476	1
chr1_194677735_194678439	1
chr1_194679253_194679535	1
chr1_194714631_194714956	1
chr1_194722013_194722691	1
chr1_194737534_194738137	1
chr1_194956961_194957682	1
chr1_194974237_194974783	1
chr1_194975936_194978719	1
chr1_194981920_194982120	1
chr1_194985769_194986153	1
chr1_194992795_194993979	1
chr1_194995226_194995638	1
chr1_195004081_195004482	1
chr1_195012230_195013261	1
chr1_195014326_195015152	1
chr1_195016610_195018582	1
chr1_195031777_195032370	1
chr1_195080064_195080501	1
chr1_195091641_195093055	1
chr1_19528809_19529402	1
chr1_20356524_20356809	1
chr1_20617494_20618571	1
chr1_20623359_20623587	1
chr1_20653448_20654612	1
chr1_20691409_20691676	1
chr1_20832524_20832826	1
chr1_20856448_20857874	1
chr1_20861441_20862114	1
chr1_20862743_20864385	1
chr1_20870701_20871594	1
chr1_20878967_20879695	1
chr1_20890070_20892312	1
chr1_20896526_20896943	1
chr1_20912453_20912819	1
chr1_20945764_20946344	1
chr1_21033294_21033741	1
chr1_21084782_21085029	1
chr1_21132326_21132833	1
chr1_21166230_21167105	1
chr1_21218423_21218964	1
chr1_21228753_21230224	1
chr1_21231404_21232820	1
chr1_21235385_21235718	1
chr1_21240111_21241685	1
chr1_21243525_21245284	1
chr1_21246232_21246633	1
chr1_21271424_21271828	1
chr1_21276191_21276426	1
chr1_21324041_21324826	1
chr1_21326629_21327168	1
chr1_21344103_21345524	1
chr1_21520110_21520647	1
chr1_23056577_23057069	1
chr1_23163232_23164114	1
chr1_23184726_23185255	1
chr1_23189697_23191404	1
chr1_23228587_23228855	1
chr1_23265551_23266042	1
chr1_23279715_23280069	1
chr1_23292713_23293050	1
chr1_23913000_23913506	1
chr1_23917360_23918326	1
chr1_23944336_23944659	1
chr1_23955202_23955715	1
chr1_24061311_24062280	1
chr1_24099032_24100910	1
chr1_24107184_24109037	1
chr1_24677575_24679612	1
chr1_27044482_27044872	1
chr1_27626912_27627186	1
chr1_30783222_30784051	1
chr1_30877728_30878107	1
chr1_30885414_30885992	1
chr1_30920875_30921075	1
chr1_30936731_30941648	1
chr1_30942468_30945503	1
chr1_30946064_30950765	1
chr1_31015236_31016427	1
chr1_31017295_31018018	1
chr1_31018994_31020063	1
chr1_31023079_31023748	1
chr1_31033479_31035063	1
chr1_31040829_31041155	1
chr1_31042624_31043753	1
chr1_31049958_31052084	1
chr1_31058085_31059432	1
chr1_31067114_31067327	1
chr1_31152802_31154494	1
chr1_31156161_31157601	1
chr1_3268432_3268703	1
chr1_33463330_33463670	1
chr1_33580265_33581112	1
chr1_33581634_33581969	1
chr1_33583189_33584676	1
chr1_33616306_33616540	1
chr1_33719690_33720595	1
chr1_34125506_34125912	1
chr1_34141961_34144331	1
chr1_34158679_34160442	1
chr1_34218267_34218655	1
chr1_3423067_3423491	1
chr1_34240386_34241346	1
chr1_34250958_34251568	1
chr1_34260005_34260298	1
chr1_34290389_34290632	1
chr1_34459181_34460580	1
chr1_34462789_34463082	1
chr1_34472571_34473360	1
chr1_34481780_34482720	1
chr1_34485815_34486143	1
chr1_34536724_34537225	1
chr1_34602285_34602784	1
chr1_34642519_34642971	1
chr1_34677664_34678671	1
chr1_34701397_34701743	1
chr1_34712491_34712847	1
chr1_34722694_34723186	1
chr1_34738518_34738995	1
chr1_34752820_34753367	1
chr1_3477189_3477638	1
chr1_3482125_3482376	1
chr1_34840018_34840376	1
chr1_34849550_34852987	1
chr1_34858590_34859131	1
chr1_34897000_34897266	1
chr1_3495863_3496300	1
chr1_3514469_3515605	1
chr1_3534643_3535724	1
chr1_35452324_35453336	1
chr1_3550103_3552002	1
chr1_35587911_35588244	1
chr1_35629538_35629874	1
chr1_35652932_35653895	1
chr1_35656668_35657173	1
chr1_35662845_35663412	1
chr1_35698050_35698710	1
chr1_35739520_35739974	1
chr1_35780358_35780882	1
chr1_35808904_35809485	1
chr1_35813135_35814116	1
chr1_35839590_35839834	1
chr1_35858416_35858903	1
chr1_35875246_35875809	1
chr1_35930323_35931560	1
chr1_35951704_35952137	1
chr1_35961925_35962199	1
chr1_36012088_36012515	1
chr1_36013658_36014407	1
chr1_36059859_36060966	1
chr1_36067856_36070126	1
chr1_36070968_36071892	1
chr1_36074876_36075407	1
chr1_36079115_36080300	1
chr1_36083427_36084068	1
chr1_36087973_36090519	1
chr1_36093916_36094134	1
chr1_36095346_36096517	1
chr1_36123650_36123959	1
chr1_36249063_36249368	1
chr1_36251446_36251809	1
chr1_36254615_36255595	1
chr1_36263882_36265765	1
chr1_36270503_36276551	1
chr1_36277246_36277583	1
chr1_36483937_36484137	1
chr1_36484699_36485725	1
chr1_36490330_36490963	1
chr1_36492196_36493727	1
chr1_36534647_36534975	1
chr1_36574269_36574608	1
chr1_36577264_36577871	1
chr1_36583358_36583989	1
chr1_36604472_36604957	1
chr1_36634899_36635362	1
chr1_36647530_36648316	1
chr1_36665306_36665691	1
chr1_3670745_3672746	1
chr1_36744649_36744890	1
chr1_36784568_36785228	1
chr1_36839870_36840267	1
chr1_36859063_36859377	1
chr1_36864998_36865421	1
chr1_36904314_36904915	1
chr1_36919614_36921124	1
chr1_36925731_36927168	1
chr1_36941902_36942356	1
chr1_36970830_36971643	1
chr1_37034866_37035066	1
chr1_37041045_37041558	1
chr1_37082185_37082385	1
chr1_37289040_37289248	1
chr1_37298912_37300527	1
chr1_37350961_37351592	1
chr1_37360917_37361225	1
chr1_37405076_37406416	1
chr1_37415480_37415689	1
chr1_37419514_37419743	1
chr1_37429022_37431084	1
chr1_37472917_37476746	1
chr1_37491733_37492072	1
chr1_37499302_37500081	1
chr1_37505011_37505410	1
chr1_37509980_37511154	1
chr1_37512258_37512819	1
chr1_37515783_37516418	1
chr1_37517554_37522968	1
chr1_37523706_37525449	1
chr1_37526198_37526839	1
chr1_37528365_37528693	1
chr1_37534241_37535620	1
chr1_37539644_37541620	1
chr1_37545155_37545543	1
chr1_37546409_37547034	1
chr1_37566029_37569146	1
chr1_37583567_37586714	1
chr1_37602973_37604000	1
chr1_37614821_37615686	1
chr1_37616187_37617084	1
chr1_37618643_37618931	1
chr1_37620158_37620640	1
chr1_37656174_37656410	1
chr1_37663591_37663843	1
chr1_37664693_37667215	1
chr1_37678273_37679201	1
chr1_37693327_37695182	1
chr1_37698146_37699267	1
chr1_37702310_37702704	1
chr1_37718486_37721530	1
chr1_37759469_37759736	1
chr1_37931661_37932231	1
chr1_37968810_37969257	1
chr1_38109761_38110220	1
chr1_38120803_38121331	1
chr1_38128840_38130456	1
chr1_38131960_38132425	1
chr1_38132961_38133213	1
chr1_38194452_38194652	1
chr1_38449534_38449778	1
chr1_38864161_38864886	1
chr1_38930718_38931250	1
chr1_38934412_38934718	1
chr1_38986996_38988639	1
chr1_39006844_39007167	1
chr1_39056292_39056724	1
chr1_39102219_39103489	1
chr1_39105259_39106045	1
chr1_39113153_39113398	1
chr1_39143661_39143928	1
chr1_39186462_39187564	1
chr1_39192345_39193251	1
chr1_39193925_39194468	1
chr1_39196224_39197519	1
chr1_39205742_39206265	1
chr1_39206899_39207313	1
chr1_39229244_39229466	1
chr1_39234865_39235598	1
chr1_39237500_39238135	1
chr1_39238764_39239072	1
chr1_39240909_39241625	1
chr1_39242692_39242925	1
chr1_39244655_39245046	1
chr1_39259624_39260158	1
chr1_39340704_39341055	1
chr1_39366068_39366665	1
chr1_39415586_39415811	1
chr1_39434235_39434651	1
chr1_39445199_39446365	1
chr1_39458361_39458771	1
chr1_39477750_39479174	1
chr1_39511161_39511451	1
chr1_39514949_39515971	1
chr1_39527506_39527792	1
chr1_39545630_39546002	1
chr1_39573768_39574499	1
chr1_39606934_39607253	1
chr1_39608292_39609087	1
chr1_39618603_39618935	1
chr1_39831464_39832189	1
chr1_39918642_39919130	1
chr1_39940837_39943315	1
chr1_39948986_39950503	1
chr1_39969009_39969448	1
chr1_40060580_40061152	1
chr1_40129294_40129808	1
chr1_40194190_40194717	1
chr1_40279005_40280002	1
chr1_40288806_40289150	1
chr1_40317706_40319153	1
chr1_40340616_40341024	1
chr1_40465357_40466168	1
chr1_40579987_40580906	1
chr1_40584988_40585195	1
chr1_40590912_40591369	1
chr1_40594055_40594361	1
chr1_40613710_40615039	1
chr1_40616587_40618151	1
chr1_4061675_4062120	1
chr1_40619519_40620513	1
chr1_40621618_40622031	1
chr1_40631189_40631745	1
chr1_40632285_40633818	1
chr1_40634865_40635813	1
chr1_40648224_40648534	1
chr1_40650672_40651752	1
chr1_40656964_40658408	1
chr1_40659112_40659455	1
chr1_40665880_40666311	1
chr1_40677386_40677666	1
chr1_40680116_40683497	1
chr1_40690661_40692468	1
chr1_40693261_40693728	1
chr1_40695837_40697308	1
chr1_40704871_40705672	1
chr1_40707712_40708420	1
chr1_40709137_40709964	1
chr1_40712917_40713639	1
chr1_40714503_40715633	1
chr1_40720317_40721146	1
chr1_40759599_40760706	1
chr1_40768572_40768973	1
chr1_40776698_40777054	1
chr1_41389970_41390635	1
chr1_41555600_41556065	1
chr1_43051896_43052393	1
chr1_43070725_43071112	1
chr1_43110616_43110901	1
chr1_43151545_43155230	1
[truncated: 39,980 more rows]

## Sheet: InVivo_Cluster2_Panc_Lung_Open
Genome coordinates (mm10)	Reads
chr1_100148995_100149547	2
chr1_100195308_100195886	2
chr1_10113698_10115209	2
chr1_10116761_10117059	2
chr1_10165703_10166104	2
chr1_10263904_10264262	2
chr1_105117895_105118588	2
chr1_105121658_105122073	2
chr1_105165385_105166107	2
chr1_105301993_105303382	2
chr1_105341033_105343260	2
chr1_105373956_105374546	2
chr1_105384086_105385141	2
chr1_105386631_105387271	2
chr1_105403636_105403959	2
chr1_105442206_105443644	2
chr1_105492357_105493045	2
chr1_105493593_105494161	2
chr1_105519159_105519646	2
chr1_105564478_105565509	2
chr1_105566240_105566527	2
chr1_105650486_105651089	2
chr1_105930800_105931418	2
chr1_105982441_105984631	2
chr1_106160972_106161243	2
chr1_106163306_106163919	2
chr1_106314346_106314924	2
chr1_106324546_106325604	2
chr1_106378769_106379436	2
chr1_106515344_106516198	2
chr1_106525697_106527466	2
chr1_106650010_106650648	2
chr1_106702537_106703441	2
chr1_107130016_107130236	2
chr1_107384517_107384935	2
chr1_107501909_107502621	2
chr1_107505275_107506485	2
chr1_107511094_107511669	2
chr1_107582724_107583251	2
chr1_107821975_107822401	2
chr1_108046207_108046549	2
chr1_108131679_108132424	2
chr1_10853433_10854123	2
chr1_10871354_10873211	2
chr1_10950294_10950542	2
chr1_11079111_11079573	2
chr1_11145666_11145902	2
chr1_11252507_11252871	2
chr1_112720941_112721195	2
chr1_112748232_112748992	2
chr1_112750349_112751351	2
chr1_112766243_112766683	2
chr1_112772965_112773305	2
chr1_112996856_112997110	2
chr1_113049338_113049821	2
chr1_113161246_113161524	2
chr1_113270820_113271310	2
chr1_113281337_113282600	2
chr1_113287852_113289208	2
chr1_113296849_113298330	2
chr1_113302577_113302995	2
chr1_113371946_113373667	2
chr1_113376546_113376871	2
chr1_113389847_113390361	2
chr1_113482323_113482846	2
chr1_113530422_113530948	2
chr1_114092367_114092611	2
chr1_114165184_114165929	2
chr1_114570689_114571014	2
chr1_114747967_114748270	2
chr1_115130380_115131077	2
chr1_115141585_115141976	2
chr1_115174063_115174486	2
chr1_115511685_115514065	2
chr1_115527418_115527962	2
chr1_116415065_116415663	2
chr1_116793688_116794182	2
chr1_118366312_118366806	2
chr1_118368091_118369565	2
chr1_118441180_118441488	2
chr1_118447115_118447505	2
chr1_118676642_118676870	2
chr1_118699991_118700263	2
chr1_119107994_119109031	2
chr1_119167478_119167901	2
chr1_119217159_119217872	2
chr1_119229102_119229622	2
chr1_119233096_119234932	2
chr1_119245326_119245555	2
chr1_119268968_119269405	2
chr1_119273526_119274071	2
chr1_119794710_119795189	2
chr1_119799051_119800333	2
chr1_119805933_119806648	2
chr1_120101160_120101520	2
chr1_120249766_120250307	2
chr1_120287503_120288062	2
chr1_120289853_120290326	2
chr1_120305764_120306325	2
chr1_120363706_120363965	2
chr1_120549709_120550450	2
chr1_120666254_120666687	2
chr1_120667368_120668672	2
chr1_120691409_120691921	2
chr1_120812804_120813133	2
chr1_120910540_120911366	2
chr1_121263774_121264460	2
chr1_121355366_121355992	2
chr1_121377119_121378360	2
chr1_121478531_121480237	2
chr1_121481791_121482125	2
chr1_121483000_121484049	2
chr1_121960204_121960635	2
chr1_122021411_122021814	2
chr1_122100405_122100924	2
chr1_122101572_122102822	2
chr1_122393859_122394145	2
chr1_123042140_123042496	2
chr1_123131042_123131728	2
chr1_123239509_123239745	2
chr1_123255585_123255785	2
chr1_123386569_123387012	2
chr1_123391321_123391884	2
chr1_123475841_123476419	2
chr1_123508126_123508433	2
chr1_123561927_123562194	2
chr1_123671805_123672119	2
chr1_124211567_124211825	2
chr1_124602948_124603168	2
chr1_124805076_124805619	2
chr1_125213784_125215164	2
chr1_125458559_125458908	2
chr1_125473144_125473697	2
chr1_125576859_125577268	2
chr1_125647908_125649407	2
chr1_125664551_125666105	2
chr1_125706246_125707503	2
chr1_125730094_125730493	2
chr1_125740626_125741199	2
chr1_125850965_125851266	2
chr1_125950908_125951501	2
chr1_125963191_125963406	2
chr1_126276588_126276972	2
chr1_126280702_126281142	2
chr1_126332056_126332256	2
chr1_126364515_126364924	2
chr1_127086088_127086297	2
chr1_127278461_127279001	2
chr1_127290006_127292445	2
chr1_127293014_127293680	2
chr1_127296527_127297250	2
chr1_127300764_127301908	2
chr1_127344859_127345324	2
chr1_127460985_127461316	2
chr1_127500350_127500936	2
chr1_127569031_127569564	2
chr1_127573188_127574258	2
chr1_127595621_127596001	2
chr1_127608241_127608802	2
chr1_127609538_127610087	2
chr1_127622066_127623000	2
chr1_127627243_127627859	2
chr1_127637860_127638261	2
chr1_127646230_127646557	2
chr1_127653828_127654252	2
chr1_127655451_127655974	2
chr1_127656677_127656939	2
chr1_127660127_127660491	2
chr1_127671090_127671462	2
chr1_127754792_127756545	2
chr1_127829665_127829982	2
chr1_127838649_127838996	2
chr1_127861882_127862344	2
chr1_127960924_127961550	2
chr1_127981971_127982680	2
chr1_128015974_128016554	2
chr1_128034619_128034958	2
chr1_128052407_128052798	2
chr1_128116382_128116667	2
chr1_128122993_128123447	2
chr1_128508915_128509228	2
chr1_128672180_128672702	2
chr1_128701169_128702123	2
chr1_128704953_128705616	2
chr1_128743763_128744910	2
chr1_128768444_128768964	2
chr1_128770847_128771193	2
chr1_128786930_128787766	2
chr1_128814808_128815141	2
chr1_128824249_128825758	2
chr1_128977627_128978211	2
chr1_129061701_129062338	2
chr1_129126941_129127816	2
chr1_129172532_129172851	2
chr1_129179284_129179928	2
chr1_129184312_129184579	2
chr1_129207947_129208252	2
chr1_129219779_129220266	2
chr1_129227695_129228566	2
chr1_129251089_129252305	2
chr1_129253185_129254954	2
chr1_129289447_129290578	2
chr1_129323758_129324086	2
chr1_129363317_129364279	2
chr1_129378784_129379446	2
chr1_129385996_129387065	2
chr1_129411649_129411956	2
chr1_129418004_129418379	2
chr1_129423764_129424083	2
chr1_129462897_129463166	2
chr1_129470081_129470788	2
chr1_129473403_129473822	2
chr1_129477198_129477920	2
chr1_129542543_129542951	2
chr1_129589102_129589817	2
chr1_129651465_129651836	2
chr1_129688573_129688916	2
chr1_129704360_129704580	2
chr1_129732045_129732899	2
chr1_130210023_130210370	2
chr1_130214522_130215098	2
chr1_130224716_130225420	2
chr1_130226257_130227181	2
chr1_130270464_130270918	2
chr1_130879837_130880620	2
chr1_130894449_130894926	2
chr1_130995569_130996968	2
chr1_130997597_130997884	2
chr1_130998906_131001396	2
chr1_131003076_131003373	2
chr1_131012419_131013050	2
chr1_131021326_131022122	2
chr1_131023056_131023321	2
chr1_131030147_131030712	2
chr1_131033732_131034194	2
chr1_131064168_131064706	2
chr1_131089559_131091471	2
chr1_131123441_131124414	2
chr1_131142591_131142804	2
chr1_131174566_131174824	2
chr1_13120018_13120394	2
chr1_131276820_131277225	2
chr1_131377937_131379662	2
chr1_131446431_131447801	2
chr1_131488251_131489707	2
chr1_131508918_131509529	2
chr1_131521219_131524480	2
chr1_131586630_131587247	2
chr1_131703360_131703896	2
chr1_131717569_131717797	2
chr1_131736078_131737663	2
chr1_131742136_131742743	2
chr1_131759837_131760513	2
chr1_131913570_131913826	2
chr1_132205994_132206285	2
chr1_132210840_132211216	2
chr1_132241658_132241889	2
chr1_132255037_132255411	2
chr1_132264541_132265063	2
chr1_132298149_132299491	2
chr1_132364405_132364692	2
chr1_132420607_132420974	2
chr1_132431678_132432241	2
chr1_132442998_132443635	2
chr1_132483208_132483557	2
chr1_132525777_132526145	2
chr1_132565835_132566082	2
chr1_13258086_13258308	2
chr1_132591867_132592408	2
chr1_132606231_132606696	2
chr1_132612185_132613323	2
chr1_132656035_132656763	2
chr1_132678433_132678734	2
chr1_132758720_132759326	2
chr1_132759927_132760299	2
chr1_132841413_132841958	2
chr1_132865482_132865926	2
chr1_132912474_132913566	2
chr1_132951913_132952385	2
chr1_132955652_132956577	2
chr1_133217076_133218377	2
chr1_133269106_133269351	2
chr1_133276892_133277470	2
chr1_133291661_133292359	2
chr1_133315769_133316168	2
chr1_13332808_13333016	2
chr1_133343751_133344004	2
chr1_133466651_133467050	2
chr1_133470538_133472008	2
chr1_133472866_133473597	2
chr1_133476857_133477691	2
chr1_133487172_133487908	2
chr1_133499171_133499939	2
chr1_133765062_133765975	2
chr1_133771782_133772367	2
chr1_133815540_133816217	2
chr1_133855158_133856580	2
chr1_133905314_133905676	2
chr1_133945466_133945978	2
chr1_133981124_133981607	2
chr1_133991257_133991734	2
chr1_134082713_134083514	2
chr1_134346036_134347103	2
chr1_13454257_13454892	2
chr1_13456974_13457319	2
chr1_134810723_134812009	2
chr1_134971642_134972008	2
chr1_135013721_135014019	2
chr1_135015134_135015912	2
chr1_135016469_135022508	2
chr1_135039488_135039962	2
chr1_135048532_135048807	2
chr1_135083349_135084246	2
chr1_135090993_135091378	2
chr1_135095206_135095574	2
chr1_135103824_135104232	2
chr1_135104889_135106309	2
chr1_135366928_135367462	2
chr1_135405236_135405706	2
chr1_135538449_135539090	2
chr1_135567974_135569163	2
chr1_135585288_135586854	2
chr1_135593728_135594827	2
chr1_135609454_135610315	2
chr1_135625518_135626761	2
chr1_135689990_135691863	2
chr1_135711034_135711606	2
chr1_135782633_135783323	2
chr1_135841540_135842389	2
chr1_135844102_135845605	2
chr1_135854751_135854965	2
chr1_135931775_135932063	2
chr1_135938345_135938899	2
chr1_135958283_135958829	2
chr1_13600443_13600791	2
chr1_136010201_136010692	2
chr1_13615665_13616538	2
chr1_136194143_136195447	2
chr1_136252736_136253994	2
chr1_136254881_136255842	2
chr1_136261936_136262646	2
chr1_136263333_136264042	2
chr1_136273179_136273890	2
chr1_136310531_136311922	2
chr1_136388794_136389085	2
chr1_13639216_13640245	2
chr1_136399334_136400181	2
chr1_13642997_13643561	2
chr1_136462523_136462794	2
chr1_136463538_136464172	2
chr1_136521628_136521868	2
chr1_136608807_136609310	2
chr1_136628795_136629740	2
chr1_136652102_136652861	2
chr1_136656317_136657176	2
chr1_136751475_136751758	2
chr1_136825368_136826114	2
chr1_136830793_136831709	2
chr1_136832731_136833216	2
chr1_136839029_136839670	2
chr1_136840208_136840911	2
chr1_136899671_136900354	2
chr1_137010332_137011139	2
chr1_137023737_137023945	2
chr1_137083405_137083938	2
chr1_137238429_137238630	2
chr1_13752394_13752977	2
chr1_137560341_137562215	2
chr1_137751427_137751749	2
chr1_138258535_138259556	2
chr1_138288676_138289216	2
chr1_138289922_138290563	2
chr1_138446891_138447152	2
chr1_138494789_138495374	2
chr1_138595882_138597203	2
chr1_138668904_138669629	2
chr1_138952251_138952493	2
chr1_139018759_139019407	2
chr1_139095906_139096491	2
chr1_139104881_139105210	2
chr1_139145519_139146671	2
chr1_139176836_139177699	2
chr1_139179505_139181138	2
chr1_140562152_140562803	2
chr1_140741882_140742343	2
chr1_140773728_140774213	2
chr1_140775303_140775548	2
chr1_141015452_141016046	2
chr1_141066579_141067808	2
chr1_141222378_141222727	2
chr1_141293134_141294240	2
chr1_141431729_141432195	2
chr1_141441763_141442490	2
chr1_141447980_141448313	2
chr1_141464200_141465168	2
chr1_141465909_141466456	2
chr1_141609688_141610355	2
chr1_141714412_141714774	2
chr1_141947904_141948447	2
chr1_141969985_141970866	2
chr1_142002704_142003163	2
chr1_14273906_14274249	2
chr1_142823119_142823425	2
chr1_142899148_142899685	2
chr1_142927144_142928336	2
chr1_142933623_142933889	2
chr1_143072722_143073225	2
chr1_143077932_143078132	2
chr1_143099271_143099748	2
chr1_143100373_143100900	2
chr1_143202209_143202603	2
chr1_143391712_143392440	2
chr1_143466169_143466477	2
chr1_143475263_143475814	2
chr1_143536409_143537457	2
chr1_143593026_143593589	2
chr1_143705758_143706312	2
chr1_143853644_143854271	2
chr1_143859419_143859758	2
chr1_143878096_143878870	2
chr1_143901267_143902102	2
chr1_143929778_143930107	2
chr1_143938674_143938934	2
chr1_143941400_143941928	2
chr1_143956403_143956924	2
chr1_143960474_143960833	2
chr1_143962360_143962561	2
chr1_143989624_143990893	2
chr1_143999343_144001690	2
chr1_144003232_144007948	2
chr1_144017612_144021431	2
chr1_144023082_144023629	2
chr1_144075724_144076785	2
chr1_144085690_144086787	2
chr1_144113163_144114135	2
chr1_144114707_144115024	2
chr1_144119244_144119866	2
chr1_144150624_144150947	2
chr1_144200529_144200882	2
chr1_144202805_144203349	2
chr1_144215099_144215716	2
chr1_144238899_144239956	2
chr1_144243263_144243928	2
chr1_144250369_144250846	2
chr1_144304762_144304962	2
chr1_144308310_144308711	2
chr1_144319878_144320087	2
chr1_144330220_144330977	2
chr1_144343124_144343897	2
chr1_144354930_144356379	2
chr1_144493163_144493756	2
chr1_144577026_144578001	2
chr1_144579357_144579707	2
chr1_144600639_144601313	2
chr1_144605734_144606180	2
chr1_144839388_144839677	2
chr1_14484409_14485078	2
chr1_144850743_144852020	2
chr1_144852718_144854024	2
chr1_144862016_144862620	2
chr1_144895927_144896531	2
chr1_145042940_145043165	2
chr1_145052535_145052901	2
chr1_145113171_145113518	2
chr1_145521766_145522060	2
chr1_145571207_145571441	2
chr1_145702228_145702517	2
chr1_145781277_145781914	2
chr1_145890344_145891083	2
chr1_145891740_145892103	2
chr1_145940166_145940579	2
chr1_145957510_145958415	2
chr1_145960645_145961029	2
chr1_146341047_146341288	2
chr1_146483239_146483803	2
chr1_146884651_146884998	2
chr1_146999991_147000544	2
chr1_147184742_147185316	2
chr1_147214752_147215305	2
chr1_147802800_147803176	2
chr1_14781379_14781763	2
chr1_14858467_14859155	2
chr1_14902445_14902732	2
chr1_14924783_14926298	2
chr1_149705244_149705576	2
chr1_149813480_149814580	2
chr1_149846201_149847399	2
chr1_149855578_149856006	2
chr1_149856700_149857251	2
chr1_149893679_149895608	2
chr1_149902175_149902412	2
chr1_149905176_149905603	2
chr1_149946787_149947410	2
chr1_150026043_150027709	2
chr1_150042822_150043626	2
chr1_150047171_150047859	2
chr1_150049033_150049410	2
chr1_150049939_150050876	2
chr1_150064866_150065275	2
chr1_150126176_150126521	2
chr1_150129928_150132404	2
chr1_150135390_150135939	2
chr1_150144877_150145516	2
chr1_150151126_150151949	2
chr1_150208693_150209273	2
chr1_150218486_150219178	2
chr1_150260201_150261097	2
chr1_150472164_150473010	2
chr1_150486374_150487337	2
chr1_150492884_150493179	2
chr1_150495574_150495958	2
chr1_150496646_150498118	2
chr1_150502519_150503410	2
chr1_150504429_150504984	2
chr1_150506013_150506296	2
chr1_15055264_15055464	2
chr1_15069901_15071354	2
chr1_15079292_15079694	2
chr1_151141910_151142218	2
chr1_151161106_151161449	2
chr1_15117135_15117367	2
chr1_151171376_151173436	2
chr1_151174612_151174851	2
chr1_15118274_15119043	2
chr1_151239328_151239547	2
chr1_151257877_151259467	2
chr1_151269501_151270217	2
chr1_151273397_151273836	2
chr1_151303257_151303621	2
chr1_151462802_151463445	2
chr1_151468412_151468756	2
chr1_15154993_15155517	2
chr1_151550420_151550937	2
chr1_151584006_151584484	2
chr1_151644078_151644646	2
chr1_151646218_151646981	2
chr1_151660792_151661363	2
chr1_151675445_151680568	2
chr1_151682839_151683388	2
chr1_151688788_151691315	2
chr1_151719539_151720171	2
chr1_151732562_151733164	2
chr1_151751418_151751851	2
chr1_151765900_151767287	2
chr1_151783495_151783818	2
chr1_15179488_15180526	2
chr1_151822728_151823081	2
chr1_151846910_151847637	2
chr1_151872807_151873391	2
chr1_151875126_151875644	2
chr1_151877907_151878934	2
chr1_151893923_151894349	2
chr1_151942396_151945031	2
chr1_151946910_151947904	2
chr1_15195240_15196204	2
chr1_151968437_151968828	2
chr1_152019241_152019609	2
chr1_152062972_152064070	2
chr1_152105271_152106571	2
chr1_152129765_152130799	2
chr1_152139352_152139760	2
chr1_152141391_152141591	2
chr1_152148750_152149037	2
chr1_152218090_152218486	2
chr1_152226192_152226453	2
chr1_152255323_152255997	2
chr1_152260146_152260518	2
chr1_152273556_152274875	2
chr1_152278270_152278689	2
chr1_152294380_152294711	2
chr1_152399636_152400298	2
chr1_152439431_152440372	2
chr1_152449200_152449542	2
chr1_152494240_152494461	2
chr1_152496782_152498446	2
chr1_152536339_152536929	2
chr1_152585064_152586001	2
chr1_152697464_152697691	2
chr1_152699304_152699658	2
chr1_152757924_152758252	2
chr1_152949111_152949557	2
chr1_152953946_152954918	2
chr1_153069247_153069640	2
chr1_153084118_153085806	2
chr1_153118947_153119586	2
chr1_153120360_153122236	2
chr1_153198217_153198721	2
chr1_153201684_153202646	2
chr1_153203817_153204619	2
chr1_153223938_153224955	2
chr1_153282735_153283367	2
chr1_153291858_153293212	2
chr1_153304125_153305424	2
chr1_153583171_153584264	2
chr1_153789073_153789395	2
chr1_153940035_153940698	2
chr1_154064653_154066270	2
chr1_155045009_155045248	2
chr1_155107769_155110116	2
chr1_155121611_155122428	2
chr1_155237136_155238085	2
chr1_155322132_155322604	2
chr1_155348371_155349806	2
chr1_155425977_155426347	2
chr1_155476165_155476673	2
chr1_155493337_155494797	2
chr1_155510146_155511000	2
chr1_155514611_155514924	2
chr1_155532860_155533855	2
chr1_155740897_155743130	2
chr1_155830834_155831273	2
chr1_155832732_155833161	2
chr1_155837507_155838530	2
chr1_156063903_156064804	2
chr1_156096783_156097038	2
chr1_156107341_156109149	2
chr1_156233480_156233935	2
chr1_156339784_156340262	2
chr1_156340763_156341293	2
chr1_156344165_156345190	2
chr1_156349089_156349411	2
chr1_156437749_156438039	2
chr1_156453927_156455545	2
chr1_156456497_156456964	2
chr1_156507447_156508278	2
chr1_156591244_156591629	2
chr1_156605725_156606377	2
chr1_156658094_156659030	2
chr1_156790123_156791485	2
chr1_156884347_156885852	2
chr1_156927010_156927686	2
chr1_156971201_156971493	2
chr1_157011047_157011890	2
chr1_157012546_157013309	2
chr1_157019832_157020224	2
chr1_157046580_157048876	2
chr1_157060426_157062916	2
chr1_157129926_157130245	2
chr1_157139363_157139628	2
chr1_157219456_157219883	2
chr1_157232289_157233169	2
chr1_157248056_157248399	2
chr1_157356610_157357303	2
chr1_157365488_157365932	2
chr1_157379343_157381406	2
chr1_157394322_157394698	2
chr1_157491340_157492933	2
chr1_157616007_157616405	2
chr1_157648531_157648796	2
chr1_157711072_157711549	2
chr1_157858043_157858597	2
chr1_157874983_157875476	2
chr1_158248718_158249072	2
chr1_158256057_158256375	2
chr1_159382348_159382601	2
chr1_159443308_159444512	2
chr1_159470929_159471299	2
chr1_159482883_159483558	2
chr1_159564707_159564907	2
chr1_159595534_159596929	2
chr1_159674240_159674638	2
chr1_159717064_159717835	2
chr1_15976287_15977452	2
chr1_159764960_159765316	2
chr1_159772948_159773821	2
chr1_159776958_159777787	2
chr1_159832162_159833687	2
chr1_159837540_159838213	2
chr1_159843718_159844449	2
chr1_159900910_159901327	2
chr1_15996170_15996519	2
chr1_160088071_160088271	2
chr1_160150630_160151429	2
chr1_16015632_16016845	2
chr1_160282205_160282522	2
chr1_160370144_160372495	2
chr1_160509598_160510604	2
chr1_160542176_160542614	2
chr1_160550594_160551011	2
chr1_160596029_160596793	2
chr1_160597404_160597607	2
chr1_160688737_160689042	2
chr1_160865016_160865325	2
chr1_160876778_160877508	2
chr1_160878357_160879880	2
chr1_161230029_161230497	2
chr1_161281076_161281475	2
chr1_161327010_161328494	2
chr1_161396307_161396970	2
chr1_161406274_161406860	2
chr1_161440011_161440490	2
chr1_161553700_161554183	2
chr1_161555010_161555618	2
chr1_161560507_161560707	2
chr1_161569361_161569733	2
chr1_161688884_161689451	2
chr1_161736809_161737149	2
chr1_161744270_161745291	2
chr1_16182273_16183221	2
chr1_16184448_16184800	2
chr1_16192082_16192401	2
chr1_162040884_162041734	2
chr1_16205998_16208116	2
chr1_16210182_16210711	2
chr1_162129191_162129467	2
chr1_162137926_162138133	2
chr1_162138667_162139213	2
chr1_162464494_162464870	2
chr1_162506516_162507126	2
chr1_162508651_162510356	2
chr1_162564976_162565365	2
chr1_162566608_162568878	2
chr1_162582643_162582997	2
chr1_162624940_162625345	2
chr1_162659474_162660252	2
chr1_162670611_162671222	2
chr1_162693616_162694157	2
chr1_162733257_162733494	2
chr1_162745351_162746512	2
chr1_162763020_162763469	2
chr1_162771681_162772287	2
chr1_162773467_162774290	2
chr1_162830419_162830737	2
chr1_162840178_162840619	2
chr1_162926445_162926948	2
chr1_163091649_163092103	2
chr1_163111849_163115150	2
chr1_163143124_163143441	2
chr1_163181799_163182361	2
chr1_163243446_163243717	2
chr1_163273100_163273638	2
chr1_163274868_163275296	2
chr1_163291914_163292383	2
chr1_163338626_163339500	2
chr1_163382071_163384274	2
chr1_163390688_163392499	2
chr1_163399667_163400050	2
chr1_163426373_163426736	2
chr1_163496236_163496906	2
chr1_163511012_163511516	2
chr1_163512722_163513309	2
chr1_163562091_163562931	2
chr1_163623240_163623493	2
chr1_163654251_163654740	2
chr1_163655807_163656059	2
chr1_163748074_163748442	2
chr1_163845590_163846329	2
chr1_163974327_163974940	2
chr1_164019725_164020133	2
chr1_164087161_164087519	2
chr1_164090097_164090434	2
chr1_164113379_164115215	2
chr1_164123866_164124216	2
chr1_164135103_164136614	2
chr1_164271549_164271931	2
chr1_164451190_164451877	2
chr1_164525635_164525941	2
chr1_164596848_164597303	2
chr1_164622148_164623420	2
chr1_164631607_164632168	2
chr1_164669212_164670280	2
chr1_164777001_164777258	2
chr1_164822284_164822550	2
chr1_164855575_164856413	2
chr1_164857590_164857877	2
chr1_164862955_164863393	2
chr1_164864529_164865262	2
chr1_164874636_164875086	2
chr1_164887618_164888521	2
chr1_164926682_164927275	2
chr1_164973770_164974148	2
chr1_164974993_164978010	2
chr1_164986620_164988617	2
chr1_164998959_164999632	2
chr1_165033057_165033609	2
chr1_165158792_165159213	2
chr1_165247085_165247527	2
chr1_165277488_165278076	2
chr1_165291587_165291990	2
chr1_165432800_165433516	2
chr1_165438623_165439003	2
chr1_165802498_165802861	2
chr1_165879743_165880272	2
chr1_166008791_166010222	2
chr1_166040799_166041121	2
chr1_166043437_166046197	2
chr1_166209323_166210359	2
chr1_166313634_166314010	2
chr1_166448326_166448898	2
chr1_166651745_166652550	2
chr1_166658119_166658330	2
chr1_166702305_166702827	2
chr1_166742427_166743112	2
chr1_166787785_166788430	2
chr1_166797617_166797848	2
chr1_166856597_166857061	2
chr1_166923518_166924513	2
chr1_166942259_166942461	2
chr1_166944242_166945437	2
chr1_166948803_166949352	2
chr1_166968205_166968771	2
chr1_166996582_166997633	2
chr1_167037874_167038201	2
chr1_167136497_167136729	2
chr1_167206908_167207276	2
chr1_167278192_167280131	2
chr1_167390309_167390757	2
chr1_16790757_16791331	2
chr1_168016609_168016834	2
chr1_168109090_168110186	2
chr1_168138372_168140340	2
chr1_168202213_168202665	2
chr1_168237185_168237859	2
chr1_168291012_168292481	2
chr1_168318940_168320129	2
chr1_168323431_168324790	2
chr1_168374944_168375227	2
chr1_168415228_168415563	2
chr1_168494508_168495158	2
chr1_168505902_168507093	2
chr1_168507729_168508171	2
chr1_168544776_168545885	2
chr1_168561204_168561810	2
chr1_168569018_168569385	2
chr1_168637203_168637488	2
chr1_168744013_168744721	2
chr1_168783773_168784240	2
chr1_168824101_168824364	2
chr1_168831490_168832555	2
chr1_168838186_168838920	2
chr1_169024594_169024863	2
chr1_169075028_169075292	2
chr1_169208818_169209082	2
chr1_169235099_169235699	2
chr1_169242822_169243318	2
chr1_169263902_169265118	2
chr1_169368239_169369269	2
chr1_169371217_169371939	2
chr1_169373295_169373805	2
chr1_169374496_169375344	2
chr1_169385865_169386222	2
chr1_169485595_169486005	2
chr1_169525858_169526613	2
chr1_169555073_169556246	2
chr1_169558422_169558945	2
chr1_169578050_169580219	2
chr1_169625216_169626319	2
chr1_169638448_169639238	2
chr1_169643827_169644250	2
chr1_169683735_169684171	2
chr1_169693477_169694029	2
chr1_169695287_169695772	2
chr1_169699120_169700327	2
chr1_169703755_169705141	2
chr1_169719781_169720650	2
chr1_169732653_169733423	2
chr1_169776270_169777036	2
chr1_169785906_169786406	2
chr1_169830914_169831497	2
chr1_169840041_169840750	2
chr1_169894649_169895211	2
chr1_169977533_169978074	2
chr1_169998678_169999296	2
chr1_170003000_170003369	2
chr1_170008598_170009713	2
chr1_170025561_170026430	2
chr1_170057290_170059941	2
chr1_170062687_170063085	2
chr1_17007716_17009084	2
chr1_170145596_170146071	2
chr1_170691265_170691817	2
chr1_170705020_170705708	2
chr1_170731335_170733600	2
chr1_170741210_170742090	2
chr1_170768789_170769194	2
chr1_170794915_170796797	2
chr1_170829402_170830628	2
chr1_170853226_170854432	2
chr1_170912104_170913640	2
chr1_170962140_170963510	2
chr1_170975577_170976025	2
chr1_170978308_170979408	2
chr1_170983622_170984529	2
chr1_171016645_171017312	2
chr1_171046432_171046951	2
chr1_171085155_171086075	2
chr1_171156635_171156847	2
chr1_171260255_171260834	2
chr1_171377975_171378432	2
chr1_171552382_171554805	2
chr1_171558656_171562448	2
chr1_171564235_171564835	2
chr1_171569258_171569845	2
chr1_171604810_171605132	2
chr1_171631429_171631797	2
chr1_17164397_17164733	2
chr1_171658425_171658836	2
chr1_171663811_171664100	2
chr1_17181528_17182126	2
chr1_171845193_171845858	2
chr1_171981944_171982822	2
chr1_172029860_172030308	2
chr1_172512820_172515847	2
chr1_172519203_172521345	2
chr1_172566151_172566400	2
chr1_172636290_172636624	2
chr1_173387423_173387648	2
chr1_173391655_173392218	2
chr1_173450393_173450713	2
chr1_173458791_173459220	2
chr1_17362434_17362918	2
chr1_173646288_173646541	2
chr1_173741327_173742351	2
chr1_17375721_17376043	2
chr1_17377599_17378352	2
chr1_173843444_173843943	2
chr1_173922444_173922975	2
chr1_174031330_174032645	2
chr1_174037053_174037438	2
chr1_174043259_174044773	2
chr1_174641041_174641326	2
chr1_174826571_174827016	2
chr1_174872480_174873001	2
chr1_174875222_174875520	2
chr1_175239280_175240410	2
chr1_175286819_175287792	2
chr1_175321402_175321654	2
chr1_175336279_175336528	2
chr1_175350224_175350668	2
chr1_175407934_175408613	2
chr1_175427722_175428868	2
chr1_175459270_175459519	2
chr1_175471465_175471813	2
chr1_175532164_175532823	2
chr1_175585169_175585411	2
chr1_175586501_175587396	2
chr1_175673689_175674042	2
chr1_17570098_17570764	2
chr1_175953560_175953937	2
chr1_17606953_17608903	2
chr1_176075595_176075798	2
chr1_176076762_176077514	2
chr1_176301453_176301730	2
chr1_17638886_17639515	2
chr1_176806838_176808504	2
chr1_176851333_176851806	2
chr1_176994177_176994408	2
chr1_177028935_177029394	2
chr1_177070713_177071183	2
chr1_177140946_177141196	2
chr1_177156220_177156673	2
chr1_177260384_177261287	2
chr1_177321895_177323170	2
chr1_177336505_177336788	2
chr1_177338653_177339197	2
chr1_177352437_177353239	2
chr1_17751448_17751648	2
chr1_177571009_177571403	2
chr1_177634120_177634761	2
chr1_177642975_177644746	2
chr1_177685877_177686594	2
chr1_177697039_177697365	2
chr1_178190867_178191648	2
chr1_178217053_178218999	2
chr1_178224835_178225198	2
chr1_178291773_178292062	2
chr1_178426803_178427144	2
chr1_178495435_178495787	2
chr1_178564660_178565973	2
chr1_178640958_178641652	2
chr1_178642839_178643270	2
chr1_178655479_178656056	2
chr1_178880927_178881487	2
chr1_178884166_178884382	2
chr1_178901248_178901533	2
chr1_178942594_178943251	2
chr1_178944155_178944571	2
chr1_178973660_178973894	2
chr1_179045988_179046304	2
chr1_179169760_179170229	2
chr1_179197844_179198902	2
chr1_179461005_179461382	2
chr1_179566288_179567124	2
chr1_179573486_179574381	2
chr1_179645077_179646098	2
chr1_179819594_179820102	2
chr1_179828788_179829367	2
chr1_179854207_179854794	2
chr1_179862779_179863949	2
chr1_179907323_179907525	2
chr1_179944557_179945516	2
chr1_179986060_179986488	2
chr1_180015057_180016098	2
chr1_180104643_180104843	2
chr1_180263365_180263804	2
chr1_180288904_180289390	2
chr1_180312724_180313639	2
chr1_180419563_180420118	2
chr1_180555331_180555758	2
chr1_180556741_180557593	2
chr1_180930887_180931751	2
chr1_180972243_180972494	2
chr1_181125864_181127568	2
chr1_181130509_181130825	2
chr1_181156632_181157570	2
chr1_181188345_181189266	2
chr1_181203135_181203805	2
chr1_181232273_181233025	2
chr1_181244064_181244350	2
chr1_181246105_181247681	2
chr1_181332644_181332974	2
chr1_181355695_181356070	2
chr1_181371179_181371684	2
chr1_181376388_181376915	2
chr1_181393753_181395790	2
chr1_181401859_181402334	2
chr1_181407928_181408715	2
chr1_181413028_181413473	2
chr1_181414965_181415341	2
chr1_181416738_181418419	2
chr1_181421316_181421665	2
chr1_181424369_181426058	2
chr1_181435463_181436242	2
chr1_181552271_181553546	2
chr1_181717887_181718123	2
chr1_181758763_181759116	2
chr1_181763908_181764472	2
chr1_181984674_181985499	2
chr1_182021264_182022164	2
chr1_182071945_182072304	2
chr1_182361927_182362210	2
chr1_182501628_182502337	2
chr1_182503395_182504813	2
chr1_182522073_182522476	2
chr1_182524413_182524634	2
chr1_182540212_182540608	2
chr1_182639223_182639955	2
chr1_182705080_182705402	2
chr1_182728555_182728951	2
chr1_182735100_182735549	2
chr1_182836049_182836365	2
chr1_183215465_183216268	2
chr1_183218275_183219460	2
chr1_183300668_183300999	2
chr1_183516216_183516563	2
chr1_183573468_183574590	2
chr1_183585362_183585902	2
chr1_183600435_183600938	2
chr1_183619646_183619945	2
chr1_183671395_183672072	2
chr1_183674358_183675215	2
chr1_183685341_183685870	2
chr1_183760067_183760414	2
chr1_183803028_183804806	2
chr1_183857106_183857356	2
chr1_183864737_183866130	2
chr1_183868162_183869492	2
chr1_183880788_183881447	2
chr1_183905025_183906057	2
chr1_183930211_183931684	2
chr1_183933510_183934454	2
chr1_183963940_183964480	2
chr1_183993094_183993612	2
chr1_183996634_183997540	2
chr1_183999223_183999649	2
chr1_184065847_184067245	2
chr1_184068279_184068479	2
chr1_184070343_184071067	2
chr1_184084568_184085577	2
chr1_184095685_184096025	2
chr1_184132342_184132691	2
chr1_184166821_184167287	2
chr1_184260513_184261917	2
chr1_184270938_184271969	2
chr1_184273124_184273893	2
chr1_184280055_184280297	2
chr1_184289724_184290551	2
chr1_184343175_184343580	2
chr1_184434721_184435989	2
chr1_184451589_184452213	2
chr1_184454200_184454436	2
chr1_184476252_184476558	2
chr1_184480963_184482514	2
chr1_184546246_184546831	2
chr1_184581327_184582398	2
chr1_184605716_184606126	2
chr1_184612607_184613392	2
chr1_184657214_184657876	2
chr1_184659556_184660001	2
chr1_184663255_184664335	2
chr1_184687410_184687857	2
chr1_184695099_184696001	2
chr1_184707297_184709198	2
chr1_184751465_184751671	2
chr1_184752612_184753195	2
chr1_184771751_184771967	2
chr1_184775923_184776295	2
chr1_184781297_184782738	2
chr1_184791984_184792381	2
chr1_184889722_184890108	2
chr1_185121134_185121926	2
chr1_185145343_185145810	2
chr1_185319006_185320052	2
chr1_185376318_185377881	2
chr1_186451556_186452032	2
chr1_186515883_186516757	2
chr1_186627484_186628361	2
chr1_186930433_186931137	2
chr1_187012520_187012892	2
chr1_187015915_187016598	2
chr1_187019961_187020478	2
chr1_187053288_187053588	2
chr1_187076288_187076798	2
chr1_187098321_187098565	2
chr1_187133798_187135267	2
chr1_187235138_187235679	2
chr1_187236395_187237117	2
chr1_188989409_188989755	2
chr1_188993249_188993983	2
chr1_189023405_189024187	2
chr1_189027479_189027850	2
chr1_189047107_189047671	2
chr1_189068783_189069348	2
chr1_189102832_189103115	2
chr1_189106289_189106676	2
chr1_189111166_189112211	2
chr1_189201768_189201981	2
chr1_189214019_189215958	2
chr1_189231644_189232183	2
chr1_189232791_189233197	2
chr1_189358785_189359141	2
chr1_189597392_189597734	2
chr1_189615242_189615766	2
chr1_189667401_189667719	2
chr1_189888766_189889249	2
chr1_189946205_189946533	2
chr1_189959605_189960741	2
chr1_190078709_190079341	2
chr1_190834324_190835069	2
chr1_190836015_190836565	2
chr1_190875175_190875394	2
chr1_190998048_190998408	2
chr1_191035705_191035971	2
chr1_191102935_191103305	2
chr1_191123770_191124267	2
chr1_191189679_191190442	2
chr1_191213436_191213912	2
chr1_191438502_191439088	2
chr1_191513217_191513759	2
chr1_191557023_191557521	2
chr1_191622890_191623139	2
chr1_191732608_191733151	2
chr1_191850736_191850971	2
chr1_192061565_192062263	2
chr1_192116067_192116794	2
chr1_192187977_192188827	2
chr1_192692937_192693468	2
chr1_193151046_193151673	2
chr1_193297766_193299205	2
chr1_193330203_193330590	2
chr1_193342154_193342856	2
chr1_193362519_193363125	2
chr1_193364564_193364907	2
chr1_193387073_193387891	2
chr1_193398534_193399509	2
chr1_193400165_193400980	2
chr1_193405307_193405729	2
chr1_193412720_193415105	2
chr1_193520792_193521460	2
chr1_193521993_193522938	2
chr1_193541207_193541665	2
chr1_193543070_193544279	2
chr1_193625414_193626444	2
chr1_193715384_193715739	2
chr1_193717609_193717980	2
chr1_193721706_193722291	2
chr1_194569252_194569667	2
chr1_194682914_194683659	2
chr1_194687681_194688694	2
chr1_194723911_194724287	2
chr1_194734436_194735406	2
chr1_194837649_194838307	2
chr1_194852358_194853344	2
chr1_194924945_194925320	2
chr1_194962466_194963069	2
chr1_195084724_195085071	2
chr1_195100782_195101150	2
chr1_195165061_195165376	2
chr1_19565060_19565331	2
chr1_19641942_19642994	2
chr1_19716302_19716525	2
chr1_19744305_19744791	2
chr1_19746211_19746726	2
chr1_19748949_19749573	2
chr1_19752063_19752672	2
chr1_19758186_19758403	2
chr1_19774397_19774982	2
chr1_19788447_19788715	2
chr1_19849718_19850885	2
chr1_19857070_19857812	2
chr1_19862764_19863704	2
chr1_19871011_19871507	2
chr1_19895795_19896315	2
chr1_19906260_19907013	2
chr1_19956835_19957222	2
chr1_20067286_20067854	2
chr1_20736645_20736932	2
chr1_20752443_20752987	2
chr1_20754359_20755009	2
chr1_20824938_20825602	2
chr1_20877907_20878107	2
chr1_20989403_20990007	2
chr1_21006677_21006967	2
chr1_21086230_21086773	2
chr1_21419160_21419753	2
chr1_21495459_21495722	2
chr1_21508195_21508462	2
chr1_21552687_21553075	2
chr1_21554537_21554986	2
chr1_21616686_21617016	2
chr1_21622919_21623566	2
chr1_21634012_21634405	2
chr1_21669998_21670365	2
chr1_21676168_21677174	2
chr1_21728848_21729622	2
chr1_21736369_21736571	2
chr1_21751668_21752011	2
chr1_21767695_21768198	2
chr1_21771140_21771530	2
chr1_21780684_21781185	2
chr1_21788632_21789303	2
chr1_21829633_21830415	2
chr1_21835843_21837030	2
chr1_21838490_21839394	2
chr1_21853930_21854147	2
chr1_21941559_21942000	2
chr1_21944476_21945016	2
chr1_23197013_23197820	2
chr1_23214351_23215012	2
chr1_23219844_23220076	2
chr1_23645033_23645767	2
chr1_23937198_23937449	2
chr1_24186861_24187309	2
chr1_24326233_24326434	2
chr1_26263093_26263356	2
chr1_26276383_26277161	2
chr1_26395842_26396142	2
chr1_26407881_26408426	2
chr1_26426338_26426600	2
chr1_28841410_28841830	2
chr1_28893952_28894409	2
chr1_30608932_30609274	2
chr1_30720786_30721255	2
chr1_30740788_30741653	2
chr1_30838816_30839565	2
chr1_30891697_30892214	2
chr1_30898438_30899168	2
chr1_30903668_30904293	2
chr1_30930631_30931445	2
chr1_30976638_30977057	2
chr1_30985681_30986134	2
chr1_31009207_31009584	2
chr1_31045163_31045811	2
chr1_31101115_31101752	2
chr1_31131083_31131477	2
chr1_31227638_31228439	2
chr1_31509988_31510279	2
chr1_31583069_31583425	2
chr1_31592952_31593649	2
chr1_31600668_31601218	2
chr1_3164852_3165196	2
chr1_3202407_3202887	2
chr1_32074945_32075189	2
chr1_32091215_32091430	2
chr1_32101246_32101547	2
chr1_32104007_32104544	2
chr1_32105399_32106003	2
chr1_32412560_32413065	2
chr1_32429537_32429926	2
chr1_32430532_32430749	2
chr1_32443746_32444286	2
chr1_33086067_33086553	2
chr1_33214314_33214681	2
chr1_33244736_33245574	2
chr1_33447067_33447270	2
chr1_33467232_33468098	2
chr1_33491726_33492124	2
chr1_33501198_33501725	2
chr1_33529815_33530284	2
chr1_33647631_33648066	2
chr1_33649011_33649480	2
chr1_33819726_33820267	2
chr1_33899999_33900678	2
chr1_33906888_33910002	2
chr1_33926318_33927566	2
chr1_33929000_33929535	2
chr1_33989415_33990386	2
chr1_34042210_34042756	2
chr1_34043344_34045095	2
chr1_34060310_34062336	2
chr1_34070522_34071714	2
chr1_34073484_34075398	2
chr1_34103471_34104094	2
chr1_34111931_34113010	2
chr1_34126941_34128440	2
chr1_34185678_34186555	2
chr1_34381772_34382504	2
chr1_34399622_34400099	2
chr1_34429233_34429798	2
chr1_3449699_3450013	2
chr1_34504865_34505529	2
chr1_34815921_34816242	2
chr1_34979175_34979788	2
chr1_35114809_35115176	2
chr1_35125540_35125960	2
chr1_35201564_35201886	2
chr1_36127508_36130953	2
chr1_36160171_36160704	2
chr1_36173549_36173867	2
chr1_36200152_36200812	2
chr1_36234934_36236355	2
chr1_36293592_36293897	2
chr1_36321679_36322356	2
chr1_36325250_36326753	2
chr1_36372350_36372889	2
chr1_36432858_36433653	2
chr1_36436697_36437414	2
chr1_36517898_36518177	2
chr1_36571524_36571987	2
chr1_36874335_36875310	2
chr1_36879053_36879934	2
chr1_36922808_36923870	2
chr1_36962622_36963127	2
chr1_36965450_36966273	2
chr1_37248323_37248829	2
chr1_37249562_37250025	2
chr1_37560283_37560965	2
chr1_37706399_37706900	2
chr1_37722193_37722731	2
chr1_37793496_37794154	2
chr1_37903214_37903569	2
chr1_37917774_37918649	2
chr1_37950675_37950895	2
chr1_37951924_37952350	2
chr1_37954478_37955295	2
chr1_37971591_37971826	2
chr1_38012313_38013150	2
chr1_38031395_38031711	2
chr1_38971602_38972107	2
chr1_38972857_38973630	2
chr1_38979846_38980447	2
chr1_39012572_39013136	2
chr1_39256092_39257430	2
chr1_39260987_39261336	2
chr1_39525710_39526760	2
chr1_39636143_39637076	2
chr1_39656817_39657615	2
chr1_39842132_39842660	2
chr1_39851062_39851616	2
chr1_39858684_39858999	2
chr1_39881436_39881870	2
chr1_39888203_39890263	2
chr1_39906946_39907624	2
chr1_39910043_39910553	2
chr1_39913258_39913693	2
chr1_39922644_39926524	2
chr1_39928880_39929285	2
chr1_39931128_39932986	2
chr1_40033317_40033973	2
chr1_40053949_40054219	2
chr1_40064663_40065596	2
chr1_40088611_40089223	2
chr1_40173896_40174704	2
chr1_40220442_40220943	2
chr1_40233236_40234026	2
chr1_40294652_40295384	2
chr1_40339349_40339802	2
chr1_40355447_40355647	2
chr1_40358463_40360097	2
chr1_40393096_40393742	2
chr1_40400591_40401449	2
chr1_40412473_40413387	2
chr1_40417091_40417481	2
chr1_40428178_40428479	2
chr1_40441693_40442155	2
chr1_40514251_40516735	2
chr1_40686765_40687285	2
chr1_40779890_40780217	2
chr1_40835408_40835851	2
chr1_40838511_40838880	2
chr1_40847069_40848322	2
chr1_40849631_40849831	2
chr1_40875020_40875540	2
chr1_40883668_40883968	2
chr1_42787280_42787735	2
chr1_43138350_43138900	2
chr1_43141004_43142241	2
chr1_43147292_43147973	2
chr1_43174751_43175311	2
chr1_43237936_43238160	2
chr1_43252983_43253298	2
chr1_43290735_43291158	2
chr1_43308808_43309045	2
chr1_43341533_43341832	2
chr1_43367277_43368143	2
chr1_43410656_43411017	2
chr1_43411741_43414607	2
chr1_43427195_43428422	2
chr1_43435994_43436504	2
chr1_43442562_43442824	2
chr1_43483434_43483962	2
chr1_43542264_43543489	2
chr1_43548480_43550160	2
chr1_43583597_43584162	2
chr1_43593548_43594232	2
chr1_43684932_43685562	2
chr1_43701066_43701548	2
chr1_43713798_43714008	2
chr1_43714536_43715790	2
chr1_43719057_43719758	2
chr1_43741953_43742620	2
chr1_43766237_43767097	2
chr1_43767766_43769952	2
chr1_43779423_43779802	2
chr1_43785333_43785739	2
chr1_43813565_43814418	2
chr1_43817959_43818302	2
chr1_43896430_43897203	2
chr1_43969327_43969787	2
chr1_44214023_44214521	2
chr1_44391866_44393152	2
chr1_44584663_44585828	2
chr1_44634153_44634938	2
chr1_45031056_45032083	2
chr1_45041040_45043844	2
chr1_45068560_45068962	2
chr1_45100912_45101367	2
chr1_45299750_45300179	2
chr1_45315706_45316648	2
chr1_45832310_45832962	2
chr1_45852784_45853373	2
chr1_46158072_46158328	2
chr1_46159537_46160350	2
chr1_46163266_46163492	2
chr1_46412564_46412906	2
chr1_46873428_46874167	2
chr1_46891911_46892811	2
chr1_46963245_46965540	2
chr1_47014700_47014941	2
chr1_4798334_4798782	2
chr1_5000181_5000539	2
chr1_5014759_5015950	2
chr1_50861404_50861944	2
chr1_50890343_50890918	2
chr1_50926629_50928681	2
chr1_50935050_50935717	2
chr1_50949336_50949769	2
chr1_50965309_50965601	2
chr1_50980254_50980509	2
chr1_51064302_51066189	2
chr1_51111987_51112818	2
chr1_51122058_51122842	2
chr1_51136646_51137331	2
chr1_51145534_51146120	2
chr1_51217004_51217818	2
chr1_51286910_51287230	2
chr1_5129578_5129930	2
chr1_51400460_51400752	2
chr1_51404471_51405289	2
chr1_51448663_51449254	2
chr1_51854538_51854814	2
chr1_51934513_51935066	2
chr1_51958608_51958845	2
chr1_51970193_51970588	2
chr1_52107054_52107574	2
chr1_52234588_52234884	2
chr1_52302513_52304035	2
chr1_52363726_52364019	2
chr1_52366332_52366844	2
chr1_52388151_52389453	2
chr1_52421592_52421891	2
chr1_52430161_52430509	2
chr1_52560236_52560753	2
chr1_52633305_52633654	2
chr1_52652593_52652947	2
chr1_53728402_53729279	2
chr1_53757409_53758367	2
chr1_53761505_53762579	2
chr1_53763690_53764038	2
chr1_53773759_53774803	2
chr1_53789298_53789592	2
chr1_53837853_53839733	2
chr1_53881632_53881832	2
chr1_53939238_53942288	2
chr1_54256412_54256813	2
chr1_54430182_54430503	2
chr1_54448142_54448543	2
chr1_54467377_54467745	2
chr1_54589217_54590162	2
chr1_54646745_54647957	2
chr1_54660619_54661828	2
chr1_54772905_54773238	2
chr1_54867086_54868733	2
chr1_55108082_55108844	2
chr1_55133391_55133790	2
chr1_55228182_55228854	2
chr1_55396242_55396634	2
chr1_55410649_55411036	2
chr1_55427473_55428037	2
chr1_55428585_55429519	2
chr1_55531659_55531935	2
chr1_55582298_55582630	2
chr1_55620282_55621240	2
chr1_55623808_55624730	2
chr1_56404659_56405180	2
chr1_56407874_56408257	2
chr1_56416823_56417273	2
chr1_56680951_56681768	2
chr1_56685055_56685570	2
chr1_57450325_57450555	2
chr1_57873899_57874449	2
chr1_57898304_57898619	2
chr1_58034273_58035096	2
chr1_58035732_58036171	2
chr1_58147907_58148198	2
chr1_58257131_58257726	2
chr1_58288150_58288451	2
chr1_58289795_58290317	2
chr1_58298001_58298703	2
chr1_58311354_58311821	2
chr1_58373995_58375135	2
chr1_58378674_58378979	2
chr1_58577360_58577619	2
chr1_58609367_58610050	2
chr1_58614326_58615051	2
chr1_58662358_58664670	2
chr1_58677753_58678833	2
chr1_58721894_58722764	2
chr1_58728943_58729908	2
chr1_58744638_58745244	2
chr1_58897138_58898081	2
chr1_58909248_58910321	2
chr1_59387905_59388384	2
chr1_59443760_59444862	2
chr1_59463944_59465329	2
chr1_59472256_59472562	2
chr1_59475684_59475992	2
chr1_59966121_59966900	2
chr1_59995449_59995769	2
chr1_59998491_59999096	2
chr1_59999941_60001162	2
chr1_60240459_60240811	2
chr1_60613198_60613716	2
chr1_60652769_60653051	2
chr1_60744177_60744716	2
chr1_60746104_60746544	2
chr1_60839182_60839635	2
chr1_60859922_60861295	2
chr1_61131712_61132108	2
chr1_61423133_61423661	2
chr1_61480319_61481048	2
chr1_61485196_61485900	2
chr1_61576857_61577075	2
chr1_61938858_61939313	2
chr1_61976102_61976443	2
chr1_61991483_61992674	2
chr1_62084582_62084868	2
chr1_62085786_62086863	2
chr1_62091076_62091932	2
chr1_62099034_62099313	2
chr1_62174879_62175794	2
chr1_62216522_62216996	2
chr1_62242824_62243185	2
chr1_62442739_62443205	2
chr1_62465542_62467119	2
chr1_62605996_62606362	2
chr1_62621440_62622139	2
chr1_62639486_62639822	2
chr1_62719906_62720650	2
chr1_62721579_62722493	2
chr1_62724426_62725421	2
chr1_62727078_62727651	2
chr1_62736146_62737026	2
chr1_62747650_62748249	2
chr1_62763552_62764434	2
chr1_62772002_62772359	2
chr1_62825879_62826093	2
chr1_62834581_62836293	2
chr1_62942901_62943387	2
chr1_62976670_62977263	2
chr1_6306776_6307098	2
chr1_63383051_63383684	2
chr1_63415916_63416153	2
chr1_63486785_63487080	2
chr1_63529357_63529653	2
chr1_63561771_63562059	2
chr1_63696541_63696935	2
chr1_63708729_63709143	2
chr1_63746663_63747028	2
chr1_63766294_63766852	2
chr1_63776263_63777634	2
chr1_63821830_63822057	2
chr1_63849902_63850713	2
chr1_63916708_63917713	2
chr1_63919884_63920202	2
chr1_63967795_63968288	2
chr1_64000583_64001032	2
chr1_64023467_64023671	2
chr1_64136317_64136525	2
chr1_64187759_64188948	2
chr1_64191509_64192031	2
chr1_64197468_64197993	2
chr1_64208886_64209696	2
chr1_64211272_64211618	2
chr1_64217654_64217934	2
chr1_64252665_64253022	2
chr1_64298088_64298535	2
chr1_64316493_64317616	2
chr1_64319278_64319825	2
chr1_64324040_64324405	2
chr1_64337800_64339518	2
chr1_64347337_64348033	2
chr1_64355225_64355592	2
chr1_64373820_64375107	2
chr1_64407349_64407657	2
chr1_6453562_6454787	2
chr1_64537832_64538125	2
chr1_64551983_64552320	2
chr1_6457742_6458300	2
chr1_64667157_64667668	2
chr1_64855428_64855797	2
chr1_64933009_64933578	2
chr1_64945248_64945582	2
chr1_64949259_64950912	2
chr1_64986104_64986495	2
chr1_65088572_65089455	2
chr1_65091454_65092167	2
chr1_65337681_65338470	2
chr1_65354078_65354880	2
chr1_65388609_65390366	2
chr1_65405443_65405921	2
chr1_65469812_65470583	2
chr1_65574864_65575311	2
chr1_66108070_66108381	2
chr1_66171903_66172867	2
chr1_66585840_66586367	2
chr1_66979259_66979756	2
chr1_67363623_67364964	2
chr1_67414577_67415006	2
chr1_68501591_68501914	2
chr1_68726601_68726857	2
chr1_68743376_68743771	2
chr1_69227746_69228454	2
chr1_69397676_69398041	2
chr1_69398704_69398917	2
chr1_69460702_69461835	2
chr1_69507579_69508799	2
chr1_69548415_69548651	2
chr1_69657946_69658895	2
chr1_69755853_69756073	2
chr1_69771437_69772368	2
chr1_70071434_70071718	2
chr1_70078816_70079337	2
chr1_70257612_70258046	2
chr1_70275517_70275836	2
chr1_70278596_70279712	2
chr1_70339378_70340008	2
chr1_70342748_70342974	2
chr1_70654036_70654523	2
chr1_70776619_70777896	2
chr1_70813722_70814258	2
chr1_70821124_70822155	2
chr1_70868017_70868408	2
chr1_70884203_70884617	2
chr1_70918181_70918853	2
chr1_70926251_70926514	2
chr1_70946675_70946962	2
chr1_70999810_71001023	2
chr1_71003150_71005327	2
chr1_71012744_71014785	2
chr1_71095283_71096135	2
chr1_71100093_71101045	2
chr1_71287831_71288415	2
chr1_71350501_71351035	2
chr1_71379742_71380430	2
chr1_71381111_71381637	2
chr1_71395976_71396596	2
chr1_71402107_71402478	2
chr1_71457950_71458413	2
chr1_71626096_71626532	2
chr1_71630132_71631525	2
chr1_71667352_71667842	2
chr1_71674189_71674713	2
chr1_7170985_7171337	2
chr1_71722755_71724375	2
chr1_71750800_71752917	2
chr1_71755304_71757598	2
chr1_71760321_71760678	2
chr1_7180113_7180476	2
chr1_71813453_71815484	2
chr1_71830407_71830674	2
chr1_71851205_71851671	2
chr1_71865357_71866127	2
chr1_71874001_71874408	2
chr1_71880283_71881104	2
chr1_71912310_71913398	2
chr1_71916876_71917592	2
chr1_71918689_71920622	2
chr1_71923660_71924187	2
chr1_71936478_71939123	2
chr1_71961036_71961333	2
chr1_71967554_71968064	2
chr1_72013810_72015038	2
chr1_72022659_72022947	2
chr1_72033798_72034319	2
chr1_72035213_72035541	2
chr1_72075113_72076908	2
chr1_72079201_72080000	2
chr1_72083148_72083637	2
chr1_72084947_72085299	2
chr1_72099163_72100014	2
chr1_72105467_72107645	2
chr1_72144388_72145097	2
chr1_72352263_72353131	2
chr1_72371718_72373170	2
chr1_72405440_72405927	2
chr1_72464780_72467067	2
chr1_72475576_72475956	2
chr1_72476496_72477084	2
chr1_72502039_72502713	2
chr1_72508858_72510041	2
chr1_72536071_72537388	2
chr1_72538047_72538750	2
chr1_72550179_72550840	2
chr1_72556469_72556913	2
chr1_72564287_72565177	2
chr1_72608653_72609605	2
chr1_7263859_7264163	2
chr1_73836729_73837095	2
chr1_73905209_73905529	2
chr1_74005129_74005516	2
chr1_74148972_74149796	2
chr1_74177867_74178166	2
chr1_74182180_74182673	2
chr1_74271648_74271936	2
chr1_74602757_74603184	2
chr1_74851891_74853009	2
chr1_74857499_74858274	2
chr1_75036558_75037030	2
chr1_75039372_75040988	2
chr1_75051351_75052319	2
chr1_75221477_75222162	2
chr1_75239790_75240020	2
chr1_75262917_75264597	2
chr1_75272300_75272725	2
chr1_75282927_75283448	2
chr1_75284992_75285322	2
chr1_75292461_75293222	2
chr1_75380653_75381203	2
chr1_75381977_75382216	2
chr1_75388260_75388577	2
chr1_75392098_75393517	2
chr1_75408268_75408602	2
chr1_75448939_75449254	2
chr1_75450354_75450974	2
chr1_75455499_75455839	2
chr1_75457458_75458909	2
chr1_7707271_7708049	2
chr1_7745792_7746293	2
chr1_77503870_77504138	2
chr1_7750704_7751079	2
chr1_77535841_77536560	2
chr1_77538299_77539053	2
chr1_78088627_78088987	2
chr1_78272865_78273354	2
chr1_78347156_78348268	2
chr1_78378825_78379125	2
chr1_78387670_78389225	2
chr1_78435850_78437560	2
chr1_78447827_78448871	2
chr1_78530330_78530715	2
chr1_78536873_78539564	2
chr1_78584965_78585680	2
chr1_78586570_78588118	2
chr1_78590890_78591679	2
chr1_78622088_78622442	2
chr1_78682082_78682571	2
chr1_78701640_78703152	2
chr1_78704620_78705693	2
chr1_78724672_78725977	2
chr1_78729975_78730541	2
chr1_78744449_78745899	2
chr1_79144098_79144562	2
chr1_79188737_79189282	2
chr1_79190012_79191605	2
chr1_79227851_79228278	2
chr1_79246924_79247189	2
chr1_79432420_79432671	2
chr1_79457630_79457904	2
chr1_79506803_79507426	2
chr1_79521759_79521996	2
chr1_79640095_79641898	2
chr1_7966709_7966960	2
chr1_79678115_79679278	2
chr1_79764046_79764411	2
chr1_79926233_79926479	2
chr1_79932918_79934222	2
chr1_79936179_79936874	2
chr1_80008406_80009247	2
chr1_80010493_80011167	2
chr1_80021030_80021326	2
chr1_80023475_80024108	2
chr1_80025097_80026610	2
chr1_80039792_80040277	2
chr1_80171230_80173019	2
chr1_80177513_80178166	2
chr1_80213691_80214222	2
chr1_80293994_80294354	2
chr1_80362350_80363314	2
chr1_80405070_80405594	2
chr1_80452914_80453476	2
chr1_80464436_80464702	2
chr1_80484444_80484824	2
chr1_80496362_80497241	2
chr1_80505882_80506510	2
chr1_80602874_80603601	2
chr1_80605748_80607007	2
chr1_80607574_80607946	2
chr1_80641234_80642558	2
chr1_80643599_80644633	2
chr1_80677681_80678080	2
chr1_80715612_80717968	2
chr1_80723365_80723670	2
chr1_80730252_80731058	2
chr1_80737484_80738419	2
chr1_80746874_80747286	2
chr1_80855134_80855724	2
chr1_81595890_81596597	2
chr1_81670613_81672399	2
chr1_81726240_81727123	2
chr1_81731776_81732475	2
chr1_81758288_81758687	2
chr1_81759810_81760376	2
chr1_81912539_81914003	2
chr1_81932986_81933995	2
chr1_81967533_81968615	2
chr1_81987325_81987914	2
chr1_82027771_82028061	2
chr1_82039926_82040808	2
chr1_82068589_82068933	2
chr1_82155672_82157725	2
chr1_82158569_82158872	2
chr1_82195562_82196164	2
chr1_82281608_82282115	2
chr1_82345104_82345793	2
chr1_82347375_82348331	2
chr1_82358777_82359925	2
chr1_82363859_82364066	2
chr1_82373714_82373941	2
chr1_82536584_82536993	2
chr1_82701534_82701798	2
chr1_82778531_82778818	2
chr1_82804142_82804385	2
chr1_82811568_82812479	2
chr1_83006154_83006648	2
chr1_83156494_83157336	2
chr1_8324019_8324405	2
chr1_83787587_83787894	2
chr1_84199845_84200258	2
chr1_84302763_84303230	2
chr1_84359820_84360692	2
chr1_84370203_84370721	2
chr1_84464119_84465226	2
chr1_84881193_84882670	2
chr1_84934467_84936041	2
chr1_84964169_84964480	2
chr1_84965076_84965945	2
chr1_85092263_85092463	2
chr1_85094301_85094695	2
chr1_85259709_85260024	2
chr1_85640767_85641230	2
chr1_85913324_85913689	2
chr1_85924312_85924635	2
chr1_86006350_86006880	2
chr1_86048234_86048618	2
chr1_86124399_86124732	2
chr1_86147257_86148802	2
chr1_86186715_86187180	2
chr1_86203195_86203471	2
chr1_86226390_86226789	2
chr1_86262503_86262731	2
chr1_86263841_86264198	2
chr1_86376530_86376838	2
chr1_86542632_86542949	2
chr1_86622220_86623905	2
chr1_86712276_86712774	2
chr1_86728876_86729214	2
chr1_86735072_86735374	2
chr1_87051291_87051968	2
chr1_87076425_87079378	2
chr1_87114802_87115184	2
chr1_87131784_87132245	2
chr1_87159400_87159947	2
chr1_87180410_87181710	2
chr1_87197277_87197784	2
chr1_87254353_87256063	2
chr1_87258570_87258838	2
chr1_87259382_87259725	2
chr1_87287165_87287507	2
chr1_87484846_87485558	2
chr1_87486265_87487258	2
chr1_87491934_87493132	2
chr1_87521499_87521947	2
chr1_87553573_87554239	2
chr1_87626478_87626722	2
chr1_87636256_87637927	2
chr1_87642990_87643651	2
chr1_87648551_87649043	2
chr1_87792545_87793501	2
chr1_87885285_87886357	2
chr1_87986812_87987295	2
chr1_87988401_87988744	2
chr1_88345223_88346467	2
chr1_88393259_88394052	2
chr1_88407792_88408188	2
chr1_88532094_88532621	2
chr1_88543214_88544144	2
chr1_88555287_88557101	2
chr1_88600102_88600987	2
chr1_88619981_88620761	2
chr1_88630995_88631439	2
chr1_88661249_88661596	2
chr1_88692273_88693041	2
chr1_88914555_88914789	2
chr1_88934467_88935005	2
chr1_88959422_88960398	2
chr1_89009765_89010077	2
chr1_89022190_89022917	2
chr1_89040985_89041740	2
chr1_89205871_89207620	2
chr1_89268811_89269430	2
chr1_89271549_89272207	2
chr1_89301950_89303229	2
chr1_89320134_89320471	2
chr1_89338929_89339267	2
chr1_89340318_89341249	2
chr1_89390239_89390739	2
chr1_89392538_89393359	2
chr1_89521127_89521824	2
chr1_89553195_89554372	2
chr1_89593239_89593733	2
chr1_89600339_89601694	2
chr1_89602503_89603748	2
chr1_89630865_89631269	2
chr1_89686641_89687316	2
chr1_89697292_89697659	2
chr1_89709921_89710534	2
chr1_89730212_89731344	2
chr1_89769422_89769940	2
chr1_89771539_89772124	2
chr1_89780527_89781156	2
chr1_8980361_8980589	2
chr1_89813943_89814548	2
chr1_89967117_89967535	2
chr1_90010072_90010438	2
chr1_90020480_90020698	2
chr1_90135950_90136577	2
chr1_90152819_90153626	2
chr1_90163943_90164810	2
chr1_90221508_90221753	2
chr1_90272967_90274009	2
chr1_90311006_90311333	2
chr1_90342386_90342644	2
chr1_90415822_90416755	2
chr1_90439646_90441660	2
chr1_90446364_90447196	2
chr1_90461551_90462119	2
chr1_90465915_90466343	2
chr1_90485105_90485562	2
chr1_90486179_90486974	2
chr1_90506587_90507085	2
chr1_90513703_90514098	2
chr1_90641168_90641494	2
chr1_90652467_90653586	2
chr1_90675793_90678476	2
chr1_90688821_90689023	2
chr1_90692840_90693164	2
chr1_90718373_90719611	2
chr1_90729376_90729956	2
chr1_90737488_90738572	2
chr1_90739338_90739648	2
chr1_90753769_90754777	2
chr1_90763729_90764386	2
chr1_90771128_90771534	2
chr1_90781994_90782194	2
chr1_90803052_90803549	2
chr1_90804551_90805785	2
chr1_90822373_90822591	2
chr1_90824235_90824575	2
[truncated: 24,732 more rows]

## Sheet: InVivo_Cluster3_Panc_Open
Genome coordinates (mm10)	Reads
chr1_100122569_100122800	3
chr1_100231142_100232177	3
chr1_10491650_10492269	3
chr1_105168811_105169290	3
chr1_105309898_105310581	3
chr1_105311889_105313090	3
chr1_105423175_105423816	3
chr1_105430276_105432623	3
chr1_105434175_105435542	3
chr1_10570994_10571393	3
chr1_105742374_105742943	3
chr1_105813255_105814157	3
chr1_105814707_105815387	3
chr1_105818983_105819296	3
chr1_105827556_105828526	3
chr1_105945127_105945494	3
chr1_105988149_105988560	3
chr1_106043035_106044020	3
chr1_106108966_106109458	3
chr1_106144363_106144885	3
chr1_106151813_106152179	3
chr1_106168039_106169579	3
chr1_106204230_106204708	3
chr1_106209238_106211601	3
chr1_106236984_106237424	3
chr1_106257128_106257451	3
chr1_106260960_106261369	3
chr1_106276815_106277693	3
chr1_106288776_106289801	3
chr1_106303320_106303674	3
chr1_106307218_106307758	3
chr1_106316660_106317372	3
chr1_106322837_106323107	3
chr1_106352764_106353555	3
chr1_106355877_106356187	3
chr1_106513328_106513855	3
chr1_106523429_106524105	3
chr1_106570400_106570732	3
chr1_106620041_106620922	3
chr1_106627242_106627535	3
chr1_106643197_106644462	3
chr1_106708743_106708995	3
chr1_107805793_107806061	3
chr1_107810976_107811178	3
chr1_107836593_107836951	3
chr1_108370063_108370548	3
chr1_108417445_108417670	3
chr1_10879814_10880709	3
chr1_10932486_10933622	3
chr1_10940149_10940758	3
chr1_10955218_10955639	3
chr1_109823645_109823952	3
chr1_109892329_109892801	3
chr1_10993324_10993960	3
chr1_111857928_111858457	3
chr1_112141458_112141802	3
chr1_11214245_11214464	3
chr1_112245362_112245764	3
chr1_112645793_112646218	3
chr1_112658926_112659551	3
chr1_112784831_112785739	3
chr1_112983633_112983833	3
chr1_113008063_113008452	3
chr1_113109612_113110176	3
chr1_113163009_113163718	3
chr1_113210558_113211086	3
chr1_113230522_113231224	3
chr1_113259364_113260245	3
chr1_113290622_113290947	3
chr1_113400343_113400667	3
chr1_113533120_113533459	3
chr1_113630926_113631539	3
chr1_113703489_113704072	3
chr1_113916990_113917427	3
chr1_113928964_113929185	3
chr1_113941957_113942870	3
chr1_114087569_114088082	3
chr1_114257121_114257553	3
chr1_114391839_114392261	3
chr1_114673615_114674777	3
chr1_114781729_114782813	3
chr1_114839594_114839961	3
chr1_114861035_114861426	3
chr1_115487831_115488263	3
chr1_115680556_115680921	3
chr1_115742613_115742932	3
chr1_115946166_115946372	3
chr1_118325271_118325532	3
chr1_118359181_118359447	3
chr1_118434960_118435513	3
chr1_118437774_118438749	3
chr1_118442594_118442978	3
chr1_118453270_118453998	3
chr1_118776712_118776941	3
chr1_118787343_118787565	3
chr1_118800566_118800951	3
chr1_118898405_118898697	3
chr1_118900690_118901108	3
chr1_118908262_118908629	3
chr1_118916459_118916966	3
chr1_118927965_118928319	3
chr1_118938201_118938564	3
chr1_118941158_118941745	3
chr1_118952756_118953332	3
chr1_118976411_118977246	3
chr1_118981673_118983246	3
chr1_118991245_118991635	3
chr1_118997169_118997409	3
chr1_119033842_119034589	3
chr1_119037582_119037904	3
chr1_119125490_119126158	3
chr1_119128732_119129619	3
chr1_119152538_119153392	3
chr1_119194637_119194837	3
chr1_119253294_119253717	3
chr1_119256825_119257204	3
chr1_119308656_119309381	3
chr1_119343862_119344522	3
chr1_119346551_119347117	3
chr1_119390769_119391880	3
chr1_119420227_119423964	3
chr1_119457382_119458618	3
chr1_119557411_119558340	3
chr1_119607298_119607573	3
chr1_119790344_119791539	3
chr1_119891161_119891560	3
chr1_120038609_120038869	3
chr1_120051096_120051458	3
chr1_120054936_120055294	3
chr1_120099402_120100031	3
chr1_120112134_120112593	3
chr1_120232165_120232606	3
chr1_120235585_120237260	3
chr1_120245549_120246122	3
chr1_120247990_120248578	3
chr1_120258149_120259180	3
chr1_120734656_120735061	3
chr1_120756727_120759262	3
chr1_120761094_120761550	3
chr1_120776826_120777263	3
chr1_120831665_120832532	3
chr1_120848721_120848961	3
chr1_120887069_120887306	3
chr1_120974712_120974932	3
chr1_121012060_121012582	3
chr1_121013793_121014671	3
chr1_121047479_121047771	3
chr1_121111743_121112633	3
chr1_12117117_12117650	3
chr1_121241462_121241973	3
chr1_121280637_121280850	3
chr1_121329301_121329871	3
chr1_121379997_121380278	3
chr1_121396563_121396907	3
chr1_121398215_121400548	3
chr1_12230748_12231496	3
chr1_12275469_12276832	3
chr1_12287786_12288198	3
chr1_12291632_12292203	3
chr1_12398173_12398744	3
chr1_124487762_124489006	3
chr1_124496380_124496981	3
chr1_124912428_124912863	3
chr1_12500174_12500837	3
chr1_125236825_125237889	3
chr1_125419943_125420266	3
chr1_125454428_125454933	3
chr1_125504980_125505293	3
chr1_125507687_125509015	3
chr1_125542178_125542951	3
chr1_125567329_125567612	3
chr1_125639369_125640262	3
chr1_125738861_125739204	3
chr1_12612122_12613605	3
chr1_12620120_12621220	3
chr1_12623103_12623661	3
chr1_126535626_126535993	3
chr1_126656170_126656971	3
chr1_126658508_126659145	3
chr1_126660230_126661352	3
chr1_126670311_126671003	3
chr1_126679560_126680045	3
chr1_126779017_126779564	3
chr1_126799427_126799706	3
chr1_126806553_126807000	3
chr1_12715272_12715813	3
chr1_12717929_12719359	3
chr1_12734209_12734986	3
chr1_127347980_127349133	3
chr1_127371956_127372523	3
chr1_127380587_127381457	3
chr1_127419614_127421288	3
chr1_127434735_127435337	3
chr1_127442714_127443340	3
chr1_127444953_127445424	3
chr1_12744777_12744977	3
chr1_12759616_12759914	3
chr1_127619243_127619591	3
chr1_127795052_127797121	3
chr1_127833710_127833993	3
chr1_127850113_127850853	3
chr1_12785733_12786345	3
chr1_127859932_127861108	3
chr1_12796281_12796683	3
chr1_12800416_12801034	3
chr1_128036389_128036643	3
chr1_128068936_128069483	3
chr1_12814730_12815405	3
chr1_128472027_128473032	3
chr1_12865062_12865579	3
chr1_12871940_12872150	3
chr1_128740609_128741167	3
chr1_12942221_12942883	3
chr1_12943428_12943628	3
chr1_12962809_12963013	3
chr1_12979504_12979929	3
chr1_12987024_12987373	3
chr1_12990705_12992912	3
chr1_130989373_130989776	3
chr1_130993464_130994385	3
chr1_131005704_131006290	3
chr1_131025514_131026515	3
chr1_131042616_131043228	3
chr1_131051043_131051608	3
chr1_131053216_131053770	3
chr1_131060324_131060904	3
chr1_131062814_131063216	3
chr1_131078602_131081106	3
chr1_131082656_131085613	3
chr1_131183755_131185703	3
chr1_131199970_131201300	3
chr1_131207487_131208014	3
chr1_131209894_131210524	3
chr1_131236008_131236542	3
chr1_131242617_131243426	3
chr1_131257323_131257651	3
chr1_131293756_131294416	3
chr1_131346912_131347788	3
chr1_13134923_13135271	3
chr1_131350093_131350408	3
chr1_131360003_131360208	3
chr1_131431523_131432226	3
chr1_131494113_131494337	3
chr1_131539708_131540250	3
chr1_131544075_131544565	3
chr1_131548384_131548988	3
chr1_131551820_131552418	3
chr1_131661152_131662148	3
chr1_131688426_131689087	3
chr1_131689975_131692057	3
chr1_131705813_131706013	3
chr1_131714044_131715357	3
chr1_131732997_131734130	3
chr1_131811340_131811869	3
chr1_13188359_13188661	3
chr1_131942465_131942986	3
chr1_13195754_13196213	3
chr1_131993128_131993614	3
chr1_132003569_132004366	3
chr1_13206931_13207315	3
chr1_132190009_132192521	3
chr1_132194712_132196911	3
chr1_132199296_132201357	3
chr1_132266902_132267466	3
chr1_132286672_132287060	3
chr1_132287915_132288300	3
chr1_132289911_132290389	3
chr1_132291102_132293205	3
chr1_132295588_132296300	3
chr1_132345927_132347066	3
chr1_132375167_132375635	3
chr1_132376196_132377120	3
chr1_132387947_132388311	3
chr1_132388943_132389310	3
chr1_132390210_132392004	3
chr1_13242372_13242654	3
chr1_132436533_132436952	3
chr1_133181053_133182642	3
chr1_133239421_133241954	3
chr1_133251726_133251938	3
chr1_133253361_133253673	3
chr1_133302322_133302982	3
chr1_13364625_13364934	3
chr1_133744536_133745506	3
chr1_133762965_133763261	3
chr1_133766839_133767243	3
chr1_133777506_133779658	3
chr1_133781539_133781942	3
chr1_133784486_133785028	3
chr1_133793242_133794098	3
chr1_133798411_133798687	3
chr1_133833871_133834771	3
chr1_133841320_133843924	3
chr1_133892427_133894025	3
chr1_133895915_133896708	3
chr1_133899102_133899509	3
chr1_133900757_133901239	3
chr1_133908266_133910390	3
chr1_133918174_133918374	3
chr1_133920233_133922422	3
chr1_133940839_133942403	3
chr1_133953120_133953717	3
chr1_133959185_133959878	3
chr1_133976300_133976629	3
chr1_134037137_134037528	3
chr1_134039336_134039762	3
chr1_134087059_134087450	3
chr1_134331944_134333432	3
chr1_134516556_134516971	3
chr1_134551836_134552204	3
chr1_134708782_134709335	3
chr1_134749801_134750170	3
chr1_134753761_134754546	3
chr1_134773054_134773654	3
chr1_134777556_134778260	3
chr1_134816713_134817045	3
chr1_134829579_134829895	3
chr1_134854302_134855466	3
chr1_134880392_134880742	3
chr1_134901984_134902762	3
chr1_134909057_134910385	3
chr1_134913557_134913837	3
chr1_134928481_134928947	3
chr1_134981933_134983276	3
chr1_135036972_135037323	3
chr1_135126707_135127004	3
chr1_135128039_135129608	3
chr1_135202976_135203480	3
chr1_135347688_135347996	3
chr1_135387190_135387604	3
chr1_135401590_135402053	3
chr1_135413951_135414355	3
chr1_135461204_135461503	3
chr1_135471663_135472219	3
chr1_135474982_135475559	3
chr1_135478632_135478849	3
chr1_135479963_135481053	3
chr1_135483959_135484255	3
chr1_135485730_135486092	3
chr1_135487320_135487771	3
chr1_135490499_135492986	3
chr1_135502193_135502411	3
chr1_135535113_135536780	3
chr1_135540259_135541536	3
chr1_135544619_135545251	3
chr1_135548847_135549234	3
chr1_135554777_135555176	3
chr1_135564035_135564331	3
chr1_135574492_135574748	3
chr1_135579189_135579449	3
chr1_135590674_135591267	3
chr1_135598411_135598966	3
chr1_135600216_135600759	3
chr1_135605582_135606165	3
chr1_135615931_135616425	3
chr1_135619979_135620423	3
chr1_135623076_135623657	3
chr1_135634599_135638023	3
chr1_135644157_135644576	3
chr1_135659244_135660531	3
chr1_135668182_135671001	3
chr1_135672162_135672858	3
chr1_135675390_135676361	3
chr1_135684847_135685826	3
chr1_135698954_135701013	3
chr1_135702296_135703302	3
chr1_135714869_135715720	3
chr1_135776461_135777340	3
chr1_135778608_135779741	3
chr1_135781208_135781642	3
chr1_135836005_135836470	3
chr1_136064080_136064302	3
chr1_136126083_136129697	3
chr1_136133533_136134192	3
chr1_136249532_136250204	3
chr1_136257046_136257339	3
chr1_136289120_136289721	3
chr1_136328593_136329142	3
chr1_136331861_136332320	3
chr1_136394656_136394856	3
chr1_136400980_136401838	3
chr1_136427451_136428064	3
chr1_136538286_136538562	3
chr1_136540393_136540952	3
chr1_136555830_136556511	3
chr1_136558781_136559327	3
chr1_136567652_136568043	3
chr1_136613173_136613965	3
chr1_136683024_136686253	3
chr1_136786324_136786583	3
chr1_137078926_137080198	3
chr1_137145569_137145830	3
chr1_137453458_137453892	3
chr1_137473787_137474272	3
chr1_137564508_137565053	3
chr1_137565739_137566222	3
chr1_137572073_137573051	3
chr1_137576198_137576512	3
chr1_137588114_137588817	3
chr1_137591043_137592193	3
chr1_137657064_137657379	3
chr1_137929677_137930171	3
chr1_137935635_137936300	3
chr1_138006747_138007187	3
chr1_138022419_138023316	3
chr1_138039108_138039545	3
chr1_138040608_138040884	3
chr1_138126958_138127225	3
chr1_138136208_138136797	3
chr1_138322651_138323365	3
chr1_138328363_138329774	3
chr1_138334648_138335536	3
chr1_138369750_138370557	3
chr1_138517155_138517682	3
chr1_138559604_138560161	3
chr1_138606813_138607330	3
chr1_138622263_138622915	3
chr1_138654199_138654576	3
chr1_138656011_138656818	3
chr1_138686234_138686456	3
chr1_138720728_138721152	3
chr1_138755084_138755535	3
chr1_138841369_138843901	3
chr1_138875709_138877409	3
chr1_138885857_138886217	3
chr1_138935901_138936893	3
chr1_138953900_138954119	3
chr1_138967551_138967864	3
chr1_139041382_139041955	3
chr1_139079514_139079943	3
chr1_139082314_139082691	3
chr1_139173187_139173398	3
chr1_139209717_139211051	3
chr1_139224315_139224661	3
chr1_13926024_13926326	3
chr1_139263105_139263530	3
chr1_139481248_139481792	3
chr1_14002231_14002962	3
chr1_14010757_14011001	3
chr1_140115628_140115849	3
chr1_14011657_14012054	3
chr1_140183036_140184034	3
chr1_140245353_140245923	3
chr1_140306193_140307464	3
chr1_140321849_140322293	3
chr1_140331120_140331641	3
chr1_140422916_140423378	3
chr1_141030494_141030880	3
chr1_141104033_141104973	3
chr1_141107614_141107896	3
chr1_141115803_141116289	3
chr1_14126577_14126859	3
chr1_141429715_141430394	3
chr1_141435212_141435567	3
chr1_14163284_14163484	3
chr1_142008299_142008610	3
chr1_142208832_142209407	3
chr1_142358420_142358658	3
chr1_142695214_142695528	3
chr1_142696110_142696874	3
chr1_142856908_142857179	3
chr1_142955335_142955820	3
chr1_14304600_14305247	3
chr1_143080447_143080682	3
chr1_14309735_14310587	3
chr1_143619763_143620072	3
chr1_143622651_143622886	3
chr1_143773879_143774311	3
chr1_143820559_143820866	3
chr1_143852171_143852753	3
chr1_143939488_143939937	3
chr1_144061321_144061639	3
chr1_144161247_144162197	3
chr1_144183613_144184183	3
chr1_144188815_144189470	3
chr1_144267594_144268150	3
chr1_144367532_144367776	3
chr1_144373846_144374334	3
chr1_144451789_144452597	3
chr1_144497939_144498374	3
chr1_144502113_144502543	3
chr1_144602658_144604465	3
chr1_144903005_144903439	3
chr1_145054455_145054798	3
chr1_145344261_145345300	3
chr1_145362610_145363122	3
chr1_145614133_145615035	3
chr1_145620548_145620921	3
chr1_145662362_145662601	3
chr1_14566447_14566767	3
chr1_145712175_145712887	3
chr1_14628704_14629059	3
chr1_146787216_146787481	3
chr1_146956475_146956928	3
chr1_147491236_147491728	3
chr1_148051755_148052502	3
chr1_148994422_148994951	3
chr1_149832976_149834214	3
chr1_149836401_149836747	3
chr1_149882440_149883057	3
chr1_149912406_149913672	3
chr1_149929187_149929663	3
chr1_149962850_149963182	3
chr1_149975411_149976112	3
chr1_150112564_150112994	3
chr1_150154511_150154781	3
chr1_150177188_150177821	3
chr1_150251322_150252216	3
chr1_150311040_150311378	3
chr1_150466190_150466461	3
chr1_150480323_150481263	3
chr1_150532804_150533190	3
chr1_150538950_150539156	3
chr1_150565701_150566618	3
chr1_150567308_150567758	3
chr1_150570655_150571743	3
chr1_150631684_150631914	3
chr1_150639587_150639970	3
chr1_150682007_150682453	3
chr1_150696056_150696507	3
chr1_150711129_150712089	3
chr1_150733809_150734036	3
chr1_150759461_150759893	3
chr1_150760729_150762194	3
chr1_150769353_150770316	3
chr1_150774283_150776293	3
chr1_150778629_150778840	3
chr1_150824436_150824768	3
chr1_150825985_150827552	3
chr1_150873231_150873574	3
chr1_150907782_150908063	3
chr1_150917949_150918848	3
chr1_150940324_150940840	3
chr1_150959111_150959728	3
chr1_150976107_150976920	3
chr1_150991859_150992305	3
chr1_150992951_150993817	3
chr1_151009332_151009653	3
chr1_151031690_151031971	3
chr1_151038517_151039015	3
chr1_151062383_151062720	3
chr1_151087698_151088569	3
chr1_151118402_151119165	3
chr1_151124710_151125221	3
chr1_151125730_151126296	3
chr1_151226769_151229264	3
chr1_151232788_151233395	3
chr1_151235907_151237197	3
chr1_151250202_151251547	3
chr1_151371483_151372003	3
chr1_151466404_151467673	3
chr1_151529059_151529561	3
chr1_151607776_151608553	3
chr1_151610610_151610939	3
chr1_151629679_151630404	3
chr1_151638461_151638690	3
chr1_151692589_151693698	3
chr1_151800294_151802669	3
chr1_151896611_151896903	3
chr1_151906897_151907550	3
chr1_151999520_151999750	3
chr1_152368973_152369403	3
chr1_152458980_152459514	3
chr1_152514312_152514768	3
chr1_152524048_152525432	3
chr1_152526219_152526493	3
chr1_152528327_152528532	3
chr1_152549052_152549545	3
chr1_152550678_152551474	3
chr1_152555940_152556732	3
chr1_152558936_152559299	3
chr1_152568228_152568677	3
chr1_152581193_152581555	3
chr1_152589471_152590893	3
chr1_152592788_152593093	3
chr1_152599485_152599692	3
chr1_152607910_152608460	3
chr1_152621772_152623129	3
chr1_152624617_152625585	3
chr1_152634606_152635150	3
chr1_152660805_152661097	3
chr1_152669618_152670344	3
chr1_152681726_152681944	3
chr1_152687050_152688259	3
chr1_153053627_153053973	3
chr1_153059657_153060071	3
chr1_153065036_153066584	3
chr1_153180650_153181104	3
chr1_153225822_153226338	3
chr1_153235315_153236066	3
chr1_153277569_153278733	3
chr1_153308028_153309467	3
chr1_153564549_153566246	3
chr1_153568067_153568418	3
chr1_153572112_153573297	3
chr1_153585684_153586314	3
chr1_153587772_153588129	3
chr1_153617566_153618064	3
chr1_153635136_153635927	3
chr1_153661682_153662390	3
chr1_153669038_153669425	3
chr1_153685531_153686057	3
chr1_153698776_153699049	3
chr1_153702666_153703712	3
chr1_153730751_153731123	3
chr1_153736047_153736464	3
chr1_153739970_153740495	3
chr1_153742869_153743263	3
chr1_153744757_153747089	3
chr1_153764122_153764600	3
chr1_155040236_155040973	3
chr1_155049957_155053374	3
chr1_155184117_155184586	3
chr1_155212544_155213298	3
chr1_155214921_155217219	3
chr1_155229838_155230282	3
chr1_155232635_155233086	3
chr1_155233850_155234762	3
chr1_155243990_155244550	3
chr1_155273053_155273253	3
chr1_155275073_155275279	3
chr1_155383919_155384268	3
chr1_155394014_155394214	3
chr1_155403725_155404113	3
chr1_155442114_155442719	3
chr1_155472606_155472945	3
chr1_155482764_155483266	3
chr1_155504495_155505197	3
chr1_155526948_155529779	3
chr1_155604628_155604935	3
chr1_155785972_155786183	3
chr1_155836072_155836509	3
chr1_155843970_155844809	3
chr1_156045852_156046555	3
chr1_156065971_156066776	3
chr1_156069994_156070977	3
chr1_156115701_156115987	3
chr1_156217387_156218340	3
chr1_156222306_156223045	3
chr1_156230543_156231245	3
chr1_156241074_156242072	3
chr1_156247564_156248250	3
chr1_156263382_156264647	3
chr1_156277054_156277496	3
chr1_156303189_156303648	3
chr1_156392917_156393475	3
chr1_156407586_156408711	3
chr1_156450475_156450938	3
chr1_156584126_156584606	3
chr1_156590384_156590667	3
chr1_156624157_156624839	3
chr1_156639233_156640965	3
chr1_156654837_156655147	3
chr1_156682807_156683188	3
chr1_156722137_156722510	3
chr1_156752400_156752925	3
chr1_156780674_156781522	3
chr1_156796396_156796655	3
chr1_156892523_156892893	3
chr1_156992909_156993469	3
chr1_157004734_157005067	3
chr1_157101161_157101747	3
chr1_157114419_157114992	3
chr1_157186809_157187031	3
chr1_157208826_157209161	3
chr1_157256452_157257665	3
chr1_157267948_157268234	3
chr1_157310910_157311120	3
chr1_157318314_157319379	3
chr1_157320336_157322442	3
chr1_157339254_157339650	3
chr1_157405288_157405512	3
chr1_157409657_157410134	3
chr1_157417370_157418438	3
chr1_157472627_157473499	3
chr1_157476082_157476750	3
chr1_157480045_157481369	3
chr1_157506444_157508283	3
chr1_157512610_157513723	3
chr1_157517914_157519966	3
chr1_157535617_157536624	3
chr1_15784546_15785301	3
chr1_158605451_158606626	3
chr1_158666029_158666682	3
chr1_158713421_158713993	3
chr1_158732825_158733675	3
chr1_158734409_158734822	3
chr1_158736384_158736612	3
chr1_158748001_158749244	3
chr1_15874878_15875242	3
chr1_158763974_158764950	3
chr1_158765638_158766624	3
chr1_158770285_158770881	3
chr1_158785727_158786120	3
chr1_158816368_158817243	3
chr1_158818719_158819311	3
chr1_158827906_158828574	3
chr1_158830111_158830527	3
chr1_158837148_158837356	3
chr1_158852816_158854256	3
chr1_158892000_158892346	3
chr1_158894570_158894807	3
chr1_158897161_158897936	3
chr1_158917079_158917561	3
chr1_158918895_158919366	3
chr1_158932029_158932791	3
chr1_158947965_158948537	3
chr1_158953172_158953868	3
chr1_15899657_15900076	3
chr1_159099252_159099539	3
chr1_15914577_15915163	3
chr1_159252889_159253556	3
chr1_15925543_15927606	3
chr1_159392857_159393833	3
chr1_15943664_15943881	3
chr1_159658019_159658644	3
chr1_159812823_159813217	3
chr1_159861970_159862172	3
chr1_159922972_159923321	3
chr1_159924212_159924579	3
chr1_159925957_159926502	3
chr1_159968391_159968828	3
chr1_160005348_160005577	3
chr1_160101028_160101324	3
chr1_160149191_160149770	3
chr1_160210610_160210890	3
chr1_160233859_160234632	3
chr1_160251553_160251970	3
chr1_160261701_160264313	3
chr1_160297092_160298062	3
chr1_160331939_160332899	3
chr1_160377749_160378034	3
chr1_160378885_160379299	3
chr1_160396838_160397396	3
chr1_160407946_160408809	3
chr1_160520093_160521677	3
chr1_160548457_160548671	3
chr1_160618271_160618678	3
chr1_160655756_160656263	3
chr1_160692795_160693792	3
chr1_160874732_160875568	3
chr1_160904056_160904568	3
chr1_160917588_160917993	3
chr1_161010302_161010917	3
chr1_161025348_161026033	3
chr1_161040722_161041190	3
chr1_161309288_161309735	3
chr1_161344179_161344809	3
chr1_161350921_161354733	3
chr1_161359235_161359836	3
chr1_161364883_161365596	3
chr1_161369259_161369571	3
chr1_161370619_161371126	3
chr1_161375557_161376655	3
chr1_161378947_161379313	3
chr1_161380131_161380860	3
chr1_161392602_161393431	3
chr1_161394422_161395623	3
chr1_161413385_161414220	3
chr1_161426870_161427222	3
chr1_161451788_161452410	3
chr1_161463143_161464439	3
chr1_161479459_161480467	3
chr1_161500629_161501162	3
chr1_161506341_161506723	3
chr1_161575212_161575672	3
chr1_161607234_161607931	3
chr1_161647891_161648530	3
chr1_161664272_161664767	3
chr1_161714412_161714662	3
chr1_161718179_161718654	3
chr1_161734544_161735840	3
chr1_161800150_161800603	3
chr1_16186533_16187158	3
chr1_161979806_161980374	3
chr1_161999769_162000466	3
chr1_162003621_162004549	3
chr1_162015442_162015652	3
chr1_162017127_162017548	3
chr1_162018600_162018855	3
chr1_162037180_162040314	3
chr1_162052786_162053031	3
chr1_162076456_162077140	3
chr1_162093155_162095029	3
chr1_162100121_162102627	3
chr1_162103377_162104060	3
chr1_162109425_162109904	3
chr1_162125900_162127061	3
chr1_162132785_162133913	3
chr1_162134642_162135021	3
chr1_162149857_162150072	3
chr1_162163321_162165121	3
chr1_162180349_162181027	3
chr1_162183924_162184495	3
chr1_162186273_162188531	3
chr1_162196885_162197268	3
chr1_162207059_162207883	3
chr1_162215697_162217978	3
chr1_162218541_162219071	3
chr1_162224805_162226187	3
chr1_162243081_162243738	3
chr1_162279245_162279447	3
chr1_162299745_162300305	3
chr1_162313542_162314082	3
chr1_162336662_162336872	3
chr1_162349640_162349894	3
chr1_16248784_16249794	3
chr1_162665036_162665669	3
chr1_16268660_16269075	3
chr1_163126081_163127188	3
chr1_163150338_163150838	3
chr1_163159790_163160378	3
chr1_163198049_163199070	3
chr1_163209034_163209521	3
chr1_163221592_163222018	3
chr1_163239516_163240004	3
chr1_163251760_163253172	3
chr1_163265313_163265759	3
chr1_163266756_163267568	3
chr1_163270272_163270637	3
chr1_163279954_163280931	3
chr1_163281475_163282597	3
chr1_163285155_163285936	3
chr1_163293148_163293483	3
chr1_163299497_163299995	3
chr1_163311909_163315041	3
chr1_163356291_163356580	3
chr1_163361315_163362729	3
chr1_163367562_163368119	3
chr1_163374557_163374901	3
chr1_163379889_163380820	3
chr1_163441277_163441670	3
chr1_163466153_163466784	3
chr1_163517909_163518309	3
chr1_163556213_163556413	3
chr1_163560921_163561428	3
chr1_163563785_163564320	3
chr1_163574341_163575155	3
chr1_163575678_163576024	3
chr1_163621314_163621630	3
chr1_16362181_16362496	3
chr1_163629968_163630795	3
chr1_163670670_163671043	3
chr1_16374111_16374527	3
chr1_163819615_163820405	3
chr1_163898007_163898623	3
chr1_163907314_163908108	3
chr1_163910266_163910504	3
chr1_164047804_164048961	3
chr1_164154914_164155541	3
chr1_164273767_164274025	3
chr1_164326869_164327184	3
chr1_164467983_164468220	3
chr1_164624389_164624753	3
chr1_164770656_164770994	3
chr1_164796535_164796999	3
chr1_164798066_164798979	3
chr1_164809208_164809947	3
chr1_164812086_164813056	3
chr1_164814259_164814602	3
chr1_164815197_164815867	3
chr1_164848800_164849164	3
chr1_164861412_164861805	3
chr1_165075298_165076128	3
chr1_165080382_165080670	3
chr1_165084166_165084831	3
chr1_165089662_165089917	3
chr1_165093810_165094306	3
chr1_165280563_165282775	3
chr1_165316292_165316865	3
chr1_165344349_165344910	3
chr1_165536044_165536626	3
chr1_165603227_165603594	3
chr1_165609623_165610998	3
chr1_165616904_165617664	3
chr1_165630030_165630355	3
chr1_165702676_165703009	3
chr1_165736176_165736619	3
chr1_165786305_165786690	3
chr1_165836581_165836791	3
chr1_165865077_165865525	3
chr1_165921532_165921944	3
chr1_165930284_165930595	3
chr1_165947567_165948613	3
chr1_16606628_16607526	3
chr1_166089619_166090046	3
chr1_166123717_166124088	3
chr1_166349460_166350040	3
chr1_166395732_166395943	3
chr1_16661076_16661793	3
chr1_166793641_166793992	3
chr1_166808642_166808962	3
chr1_166812126_166812391	3
chr1_167000367_167001444	3
chr1_167002502_167002834	3
chr1_167240242_167241228	3
chr1_167241761_167243911	3
chr1_167245083_167245755	3
chr1_167246319_167248089	3
chr1_167249187_167249847	3
chr1_167251241_167252000	3
chr1_167253762_167255204	3
chr1_167259683_167260135	3
chr1_167288619_167290335	3
chr1_167425939_167427063	3
chr1_167660903_167661358	3
chr1_168087565_168088172	3
chr1_168180753_168181003	3
chr1_168189437_168190224	3
chr1_168197719_168198577	3
chr1_168216365_168216704	3
chr1_168227068_168227490	3
chr1_168234389_168234754	3
chr1_168247163_168247659	3
chr1_168260277_168260795	3
chr1_168325882_168326830	3
chr1_168382491_168383292	3
chr1_168390775_168392595	3
chr1_168417146_168417492	3
chr1_168786189_168787222	3
chr1_168950868_168951430	3
chr1_168974672_168975953	3
chr1_169046963_169047505	3
chr1_169098975_169099648	3
chr1_169187767_169188076	3
chr1_169397487_169397706	3
chr1_169517431_169518432	3
chr1_169670770_169672795	3
chr1_169729731_169730361	3
chr1_169741151_169741596	3
chr1_169762584_169763104	3
chr1_169764678_169764892	3
chr1_169851735_169852089	3
chr1_169917455_169918354	3
chr1_169986051_169986660	3
chr1_170006477_170007031	3
chr1_170043071_170043435	3
chr1_170063889_170064589	3
chr1_170079843_170080235	3
chr1_170080873_170081702	3
chr1_170084036_170084966	3
chr1_170087421_170087868	3
chr1_170109887_170112436	3
chr1_170620132_170620360	3
chr1_170635552_170636087	3
chr1_170664547_170665522	3
chr1_170699595_170699907	3
chr1_170701163_170702781	3
chr1_170790806_170791639	3
chr1_170807459_170808353	3
chr1_170845642_170846203	3
chr1_170998323_170998965	3
chr1_171019258_171020179	3
chr1_171231903_171232195	3
chr1_171245400_171245763	3
chr1_171249898_171250979	3
chr1_171251767_171252376	3
chr1_171258930_171259367	3
chr1_171262260_171264040	3
chr1_171268304_171268791	3
chr1_171356924_171357135	3
chr1_171827736_171828109	3
chr1_172016069_172016269	3
chr1_172046942_172047530	3
chr1_172049137_172049678	3
chr1_172133465_172133997	3
chr1_172191376_172192004	3
chr1_172220375_172220820	3
chr1_172240837_172243299	3
chr1_172247597_172248025	3
chr1_172506967_172507363	3
chr1_172524946_172527170	3
chr1_172530443_172530992	3
chr1_172546042_172546520	3
chr1_172590472_172590724	3
chr1_172663096_172663492	3
chr1_172959552_172961158	3
chr1_173537981_173538344	3
chr1_173628230_173628725	3
chr1_173645435_173645700	3
chr1_173715076_173715832	3
chr1_173733195_173733608	3
chr1_173736974_173737443	3
chr1_173776455_173776864	3
chr1_173877163_173878216	3
chr1_174052671_174054029	3
chr1_174170629_174171006	3
chr1_174334329_174334923	3
chr1_174844617_174845111	3
chr1_175668963_175669345	3
chr1_175669949_175670698	3
chr1_175725710_175726282	3
chr1_17600395_17600763	3
chr1_17601347_17602028	3
chr1_176080577_176080808	3
chr1_176248149_176248930	3
chr1_176272049_176272285	3
chr1_176273359_176273785	3
chr1_176275045_176275518	3
chr1_176789394_176789650	3
chr1_176794604_176795474	3
chr1_176798900_176799134	3
chr1_176800765_176801674	3
chr1_176802860_176803152	3
chr1_176809940_176810994	3
chr1_176822788_176823295	3
chr1_176824019_176824347	3
chr1_176950023_176950514	3
chr1_176958283_176958681	3
chr1_177008803_177009087	3
chr1_177013551_177016249	3
chr1_177040487_177042183	3
chr1_177051015_177051950	3
chr1_177085818_177086278	3
chr1_177125149_177125495	3
chr1_177126811_177127276	3
chr1_177147712_177148185	3
chr1_177150410_177150947	3
chr1_177177617_177177945	3
chr1_177248536_177249176	3
chr1_177648754_177649492	3
chr1_177684569_177685266	3
chr1_177780602_177780986	3
chr1_178146481_178147672	3
chr1_178298068_178298777	3
chr1_178340078_178340642	3
chr1_178400492_178401428	3
chr1_178486890_178487235	3
chr1_178523100_178523382	3
chr1_178527182_178531435	3
chr1_178572403_178574032	3
chr1_178585308_178585903	3
chr1_178615569_178615988	3
chr1_178675467_178676015	3
chr1_178683594_178684125	3
chr1_178709374_178709722	3
chr1_178758245_178759104	3
chr1_178790636_178791679	3
chr1_178910913_178911659	3
chr1_178933732_178934542	3
chr1_178936421_178937557	3
chr1_178958295_178958589	3
chr1_178997776_178998266	3
chr1_178999879_179000500	3
chr1_179041487_179043393	3
chr1_179044208_179044537	3
chr1_179053852_179054953	3
chr1_179057953_179058999	3
chr1_179059926_179062324	3
chr1_179076435_179076853	3
chr1_179097097_179097333	3
chr1_179141084_179142536	3
chr1_179180664_179180982	3
chr1_179182914_179183684	3
chr1_179290124_179290354	3
chr1_179361271_179363164	3
chr1_179454321_179455148	3
chr1_179467843_179468300	3
chr1_179476719_179478131	3
chr1_179511991_179512194	3
chr1_179859198_179859643	3
chr1_179876329_179877030	3
chr1_179881726_179882194	3
chr1_179887960_179888365	3
chr1_179892852_179893241	3
chr1_179915009_179915222	3
chr1_179969681_179970510	3
chr1_180007909_180008384	3
chr1_180021494_180022030	3
chr1_180139181_180139554	3
chr1_180248802_180249235	3
chr1_180249933_180250439	3
chr1_18030387_18030940	3
chr1_180401788_180402896	3
chr1_180417071_180417583	3
chr1_180428080_180428516	3
chr1_181020620_181021550	3
chr1_181445808_181447904	3
chr1_181742177_181743687	3
chr1_181914145_181914478	3
chr1_181927737_181928058	3
chr1_181932956_181933288	3
chr1_182026099_182026533	3
chr1_182028627_182029499	3
chr1_182057172_182058695	3
chr1_182068074_182068461	3
chr1_182108462_182108701	3
chr1_182110768_182111153	3
chr1_182111859_182112147	3
chr1_182363515_182364322	3
chr1_182367723_182370276	3
chr1_182420515_182421206	3
chr1_182444877_182445154	3
chr1_182511132_182512393	3
chr1_182519014_182521273	3
chr1_182542714_182543849	3
chr1_182792656_182793067	3
chr1_182794285_182794558	3
chr1_182882583_182883044	3
chr1_182901873_182903012	3
chr1_182986188_182986848	3
chr1_183049403_183049673	3
chr1_183072218_183073181	3
chr1_183081091_183083094	3
chr1_183084438_183085175	3
chr1_183113047_183114312	3
chr1_183116431_183117550	3
chr1_183123688_183124148	3
chr1_183133470_183133918	3
chr1_183138611_183139140	3
chr1_183139794_183139994	3
chr1_183140530_183140824	3
chr1_183144255_183145158	3
chr1_183146299_183147920	3
chr1_183150243_183150775	3
chr1_183151418_183152440	3
chr1_183154651_183156007	3
chr1_183193644_183194756	3
chr1_183212675_183213210	3
chr1_183263879_183264827	3
chr1_183510802_183511081	3
chr1_183916977_183918241	3
chr1_183940722_183941245	3
chr1_183944887_183945296	3
chr1_183954240_183954933	3
chr1_183987829_183988363	3
chr1_184004332_184004559	3
chr1_184041700_184043193	3
chr1_184045717_184046983	3
chr1_184048686_184049532	3
chr1_184053880_184054221	3
chr1_184075626_184077431	3
chr1_184247322_184247768	3
chr1_184344662_184345407	3
chr1_184384168_184384447	3
chr1_184385680_184386006	3
chr1_184394826_184395398	3
chr1_184397140_184399396	3
chr1_184447143_184448029	3
chr1_184471370_184471909	3
chr1_184519213_184520011	3
chr1_184530287_184531000	3
chr1_184532376_184535080	3
chr1_184536290_184536619	3
chr1_184539899_184540176	3
chr1_184573429_184573668	3
chr1_184629160_184629671	3
chr1_184645134_184645645	3
chr1_184650360_184651263	3
chr1_184667634_184667915	3
chr1_184677747_184678410	3
chr1_184737849_184738314	3
chr1_184748628_184748910	3
chr1_184808544_184809887	3
chr1_184886018_184886689	3
chr1_185209514_185210420	3
chr1_185401550_185401993	3
chr1_185550820_185551211	3
chr1_185573152_185573465	3
chr1_185574709_185575372	3
chr1_185596544_185597176	3
chr1_185886606_185887459	3
chr1_185893260_185894014	3
chr1_185898419_185898952	3
chr1_185933393_185933744	3
chr1_185937597_185938184	3
chr1_185951222_185951599	3
chr1_185958345_185958851	3
chr1_185962569_185963250	3
chr1_185989438_185989764	3
chr1_186015692_186016222	3
chr1_186119565_186120273	3
chr1_186136833_186137392	3
chr1_186163608_186163962	3
chr1_186165045_186165437	3
chr1_186177655_186178044	3
chr1_186211775_186212532	3
chr1_186234681_186235877	3
chr1_186250276_186250578	3
chr1_186261093_186262600	3
chr1_186263817_186264534	3
chr1_186267282_186267767	3
chr1_186276287_186276620	3
chr1_186282296_186282879	3
chr1_186287329_186288259	3
chr1_186288904_186289655	3
chr1_186294327_186295211	3
chr1_186307641_186308192	3
chr1_186347193_186348576	3
chr1_186354864_186355195	3
chr1_186377985_186378235	3
chr1_186379836_186380530	3
chr1_186399487_186400439	3
chr1_186407449_186409504	3
chr1_186413092_186414228	3
chr1_186420462_186420988	3
chr1_186433194_186433394	3
chr1_186454130_186455812	3
chr1_186456901_186458803	3
chr1_186481923_186482703	3
chr1_186493523_186494108	3
chr1_186530167_186530556	3
chr1_186567146_186568966	3
chr1_186569901_186570404	3
chr1_186580872_186582779	3
chr1_186585714_186587807	3
chr1_186589689_186590038	3
chr1_186604035_186604678	3
chr1_186605681_186606138	3
chr1_186671713_186672446	3
chr1_186675257_186676593	3
chr1_186682419_186683429	3
chr1_186695137_186696081	3
chr1_186699357_186699677	3
chr1_186702498_186706971	3
chr1_186718916_186719431	3
chr1_186729897_186733136	3
chr1_186926218_186926590	3
chr1_186988809_186989171	3
chr1_187270247_187270862	3
chr1_187294401_187295544	3
chr1_187487660_187488346	3
chr1_187740562_187740988	3
chr1_187800456_187801139	3
chr1_187836768_187837229	3
chr1_187910603_187911185	3
chr1_188018105_188018391	3
chr1_188055937_188056374	3
chr1_188221190_188221733	3
chr1_188233031_188233365	3
chr1_188241777_188242176	3
chr1_188295456_188296107	3
chr1_188330418_188331555	3
chr1_188354819_188355019	3
chr1_188388045_188388383	3
chr1_188416793_188417376	3
chr1_188565482_188566651	3
chr1_188621460_188621660	3
chr1_188887180_188887495	3
chr1_189049617_189050026	3
chr1_189054906_189055473	3
chr1_189141741_189141994	3
chr1_189566418_189566781	3
chr1_189627922_189628687	3
chr1_189657443_189657951	3
chr1_189708634_189709926	3
chr1_189715776_189716846	3
chr1_189768012_189768258	3
chr1_189787256_189787711	3
chr1_189799768_189800880	3
chr1_189809908_189810404	3
chr1_189851957_189852840	3
chr1_189917641_189917942	3
chr1_190041137_190041408	3
chr1_190302244_190302821	3
chr1_190814459_190815084	3
chr1_190898969_190900308	3
chr1_190901015_190901483	3
chr1_190902739_190903479	3
chr1_191029972_191031589	3
chr1_191140765_191141397	3
chr1_191230269_191231140	3
chr1_191246888_191247316	3
chr1_191296332_191296856	3
chr1_191297994_191298194	3
chr1_191299086_191300078	3
chr1_191352628_191353126	3
chr1_191503173_191503409	3
chr1_191507527_191507771	3
chr1_191526857_191529953	3
chr1_191559453_191560181	3
chr1_191591906_191592932	3
chr1_191668120_191668552	3
chr1_191854716_191856079	3
chr1_191878734_191878951	3
chr1_191880975_191881701	3
chr1_191894195_191894865	3
chr1_191897074_191897290	3
chr1_191963311_191964725	3
chr1_191981414_191981660	3
chr1_192066767_192067316	3
chr1_192069925_192071209	3
chr1_192072140_192073201	3
chr1_192090428_192091489	3
chr1_192190465_192191003	3
chr1_192453920_192454775	3
chr1_192478206_192478627	3
chr1_192607052_192607730	3
chr1_192643203_192643855	3
chr1_192658836_192659180	3
chr1_192696928_192697560	3
chr1_192700370_192700920	3
chr1_192730440_192730823	3
chr1_192735677_192737281	3
chr1_192740794_192741295	3
chr1_192745047_192745911	3
chr1_192752764_192753424	3
chr1_192770101_192771565	3
chr1_192778833_192780021	3
chr1_192781134_192781678	3
chr1_192784976_192786949	3
chr1_192788982_192790352	3
chr1_192792033_192792413	3
chr1_192795953_192796738	3
chr1_192798054_192800279	3
chr1_192822267_192823624	3
chr1_192834733_192835066	3
chr1_192841082_192841962	3
chr1_192849545_192850094	3
chr1_192851741_192851979	3
chr1_192853949_192858939	3
chr1_192912235_192912579	3
chr1_193086994_193087334	3
chr1_193101936_193103257	3
chr1_193122809_193123274	3
chr1_193184928_193185184	3
chr1_193188905_193190230	3
chr1_193232502_193233211	3
chr1_193242317_193242562	3
chr1_193243577_193244112	3
chr1_193255640_193255947	3
chr1_193316008_193316340	3
chr1_193319732_193320125	3
chr1_193338262_193339141	3
chr1_193344841_193345619	3
chr1_193347048_193347282	3
chr1_193351568_193352018	3
chr1_193363816_193364060	3
chr1_193369875_193370590	3
chr1_193381915_193382255	3
chr1_193383023_193383389	3
chr1_193388642_193389045	3
chr1_193516436_193516711	3
chr1_193546002_193546717	3
chr1_193588528_193589365	3
chr1_193590391_193590767	3
chr1_193705209_193705679	3
chr1_193787360_193787764	3
chr1_193844537_193844927	3
chr1_193868696_193869484	3
chr1_193869986_193871293	3
chr1_193892746_193893471	3
chr1_193966635_193967688	3
chr1_194024254_194024685	3
chr1_194026249_194026633	3
chr1_194089630_194090686	3
chr1_194091694_194091967	3
chr1_194095361_194096243	3
chr1_194101975_194102582	3
chr1_194311024_194311580	3
chr1_194424852_194425468	3
chr1_194426060_194426619	3
chr1_194482301_194482821	3
chr1_194576534_194577220	3
chr1_194588987_194589615	3
chr1_194592802_194594055	3
chr1_194680219_194680590	3
chr1_194685175_194685392	3
chr1_194703463_194703676	3
chr1_194717457_194718017	3
chr1_194745418_194747300	3
chr1_194781294_194782134	3
chr1_194782711_194783223	3
chr1_194808291_194808777	3
chr1_194820945_194822424	3
chr1_194885335_194886266	3
chr1_194927947_194928163	3
chr1_194929903_194930365	3
chr1_194938682_194939022	3
chr1_194941499_194942736	3
chr1_194945315_194945847	3
chr1_194950971_194951305	3
chr1_195033902_195034382	3
chr1_19794350_19794705	3
chr1_19901826_19902049	3
chr1_19973247_19974286	3
chr1_20069410_20070430	3
chr1_20079416_20079784	3
chr1_20135023_20136044	3
chr1_20619127_20621001	3
chr1_20674381_20674735	3
chr1_20677848_20679253	3
chr1_20740504_20740933	3
chr1_20759838_20760248	3
chr1_20791445_20791856	3
chr1_20846064_20846753	3
chr1_20847861_20849252	3
chr1_20883156_20883631	3
chr1_20885687_20886166	3
chr1_20922742_20923576	3
chr1_20951305_20952098	3
chr1_20974228_20974727	3
chr1_20997794_20998569	3
chr1_21002187_21002835	3
chr1_21008405_21009567	3
chr1_21040760_21041560	3
chr1_21052200_21052667	3
chr1_21075953_21076535	3
chr1_21094745_21095185	3
chr1_21411262_21411823	3
chr1_21523678_21524053	3
chr1_21631401_21631772	3
chr1_21919327_21919599	3
chr1_23202483_23203442	3
chr1_23207737_23208566	3
chr1_23273207_23273539	3
chr1_23929338_23929848	3
chr1_24234929_24235190	3
chr1_24331240_24331661	3
chr1_24553469_24553981	3
chr1_26017922_26018359	3
chr1_26053299_26053893	3
chr1_27986995_27987517	3
chr1_27989687_27990051	3
chr1_27998473_27998741	3
chr1_28002331_28002777	3
chr1_28047609_28048244	3
chr1_28053842_28054367	3
chr1_28328548_28329210	3
chr1_28334443_28334956	3
chr1_30789063_30789410	3
chr1_30991802_30992428	3
chr1_31149470_31150254	3
chr1_32395969_32396529	3
chr1_33460304_33461684	3
chr1_33483266_33484592	3
chr1_33527458_33527871	3
chr1_33611939_33612836	3
chr1_33672699_33673818	3
chr1_33683422_33683662	3
chr1_33688899_33690219	3
chr1_33697016_33697360	3
chr1_33711255_33711581	3
chr1_33717769_33718020	3
chr1_33733013_33733480	3
chr1_33792399_33793490	3
chr1_33798339_33799683	3
chr1_33870798_33871608	3
chr1_33883384_33883690	3
chr1_33902988_33904700	3
chr1_33910575_33910862	3
chr1_33932823_33933282	3
chr1_33947042_33947389	3
chr1_33964696_33965060	3
chr1_34005112_34007081	3
chr1_34007898_34008233	3
chr1_34010855_34014132	3
chr1_34021135_34022201	3
chr1_34027168_34027596	3
chr1_34033939_34034178	3
chr1_34035313_34035520	3
chr1_34041195_34041398	3
chr1_34094035_34094872	3
chr1_34104709_34105458	3
chr1_34109489_34110302	3
chr1_34129509_34130381	3
chr1_34145616_34146109	3
chr1_34150516_34151474	3
chr1_34155034_34155602	3
chr1_34175027_34175411	3
chr1_34184157_34184831	3
chr1_34253812_34254365	3
chr1_34389328_34389750	3
chr1_34503080_34503545	3
chr1_35206566_35207436	3
chr1_35208744_35210009	3
chr1_35231035_35231741	3
chr1_35234123_35234837	3
chr1_35257089_35258119	3
chr1_35265282_35266863	3
chr1_35274606_35275021	3
chr1_35310381_35310743	3
chr1_35311699_35312768	3
chr1_35380748_35380948	3
chr1_35468925_35469709	3
chr1_35529313_35530030	3
chr1_35740718_35740924	3
chr1_35759704_35760155	3
chr1_35804833_35805153	3
chr1_35834199_35834491	3
chr1_35879479_35880231	3
chr1_35890668_35890997	3
chr1_35902180_35902611	3
chr1_35903916_35904461	3
chr1_35913396_35914463	3
chr1_35926266_35926783	3
chr1_35934819_35935753	3
chr1_35973163_35974019	3
chr1_35986534_35987119	3
chr1_35992573_35992828	3
chr1_36024954_36025292	3
chr1_36030236_36030929	3
chr1_36145169_36145393	3
chr1_36323935_36324554	3
chr1_36370230_36371293	3
chr1_36440957_36441519	3
chr1_36497508_36498327	3
chr1_36560131_36560392	3
chr1_36562938_36564612	3
chr1_36566358_36566869	3
chr1_36579927_36581101	3
chr1_36588389_36589604	3
chr1_36672852_36673108	3
chr1_36722596_36723117	3
chr1_36766789_36767313	3
chr1_37529795_37530752	3
chr1_37551802_37552252	3
chr1_38038846_38039386	3
chr1_38049539_38049913	3
chr1_38081014_38081785	3
chr1_38114020_38114394	3
chr1_38393163_38393778	3
chr1_38395216_38395476	3
chr1_38548734_38549013	3
chr1_39001163_39001489	3
chr1_39281612_39282368	3
chr1_39283244_39283845	3
chr1_39287124_39287410	3
chr1_39307339_39307556	3
chr1_39555603_39556692	3
chr1_39558949_39559497	3
chr1_39578445_39579002	3
chr1_39650514_39651073	3
chr1_39676357_39676771	3
chr1_39685762_39687900	3
chr1_39694767_39696429	3
chr1_39698401_39698937	3
chr1_39700675_39701548	3
chr1_39713774_39715151	3
chr1_39734297_39734634	3
chr1_39746323_39747117	3
chr1_39755750_39756084	3
chr1_39758238_39762608	3
chr1_39767934_39768532	3
chr1_39805170_39805914	3
chr1_39857008_39857244	3
chr1_39867771_39869328	3
chr1_39878021_39878373	3
chr1_39882407_39882853	3
chr1_39915505_39915925	3
chr1_39938001_39938356	3
chr1_39944020_39944848	3
chr1_39956411_39957150	3
chr1_39962397_39963234	3
chr1_39995099_39995299	3
chr1_40139651_40140510	3
chr1_40179195_40179854	3
chr1_40183304_40183912	3
chr1_40187926_40188616	3
chr1_40221753_40222536	3
chr1_40235359_40236351	3
chr1_40243664_40243959	3
chr1_40252049_40254364	3
chr1_40272296_40272637	3
chr1_40274807_40276026	3
chr1_40281287_40281609	3
chr1_40282362_40282686	3
chr1_40290488_40290836	3
chr1_40435818_40436533	3
chr1_40439457_40440232	3
chr1_40444622_40445683	3
chr1_40446442_40446648	3
chr1_40447455_40447806	3
chr1_40472299_40472938	3
chr1_40550172_40551758	3
chr1_40789162_40791227	3
chr1_40840306_40840923	3
chr1_40844392_40844699	3
chr1_40845402_40845754	3
chr1_40855051_40855860	3
chr1_40904710_40905094	3
chr1_40968011_40968678	3
chr1_41133796_41134450	3
chr1_41141884_41142282	3
chr1_43142794_43143671	3
chr1_43183112_43183334	3
chr1_43223269_43223480	3
chr1_43260538_43260831	3
chr1_43338048_43339033	3
chr1_43360533_43361991	3
chr1_43395657_43396979	3
chr1_43468983_43469307	3
chr1_43535122_43535504	3
chr1_43574803_43575108	3
chr1_43594885_43595510	3
chr1_43676748_43677114	3
chr1_43688265_43688622	3
chr1_43694819_43695633	3
chr1_43698428_43698914	3
chr1_43732553_43733220	3
chr1_43748181_43748504	3
chr1_43793119_43793492	3
chr1_43810436_43810710	3
chr1_43862509_43863140	3
chr1_43871233_43871997	3
chr1_44186407_44186797	3
chr1_44229260_44229473	3
chr1_44679125_44679758	3
chr1_44721149_44721374	3
chr1_44778328_44778528	3
chr1_44785749_44785987	3
chr1_44810410_44810836	3
chr1_44812393_44812719	3
chr1_44838759_44839327	3
chr1_44863350_44864050	3
chr1_45020510_45023724	3
chr1_45033333_45033752	3
chr1_45116647_45117124	3
chr1_45146770_45147613	3
chr1_45179370_45179933	3
chr1_45182821_45183079	3
chr1_45207851_45208544	3
chr1_45242353_45242564	3
chr1_45269381_45269862	3
chr1_45276044_45276393	3
chr1_45287659_45288344	3
chr1_45304251_45304765	3
chr1_45308881_45309735	3
chr1_45311069_45312087	3
chr1_45312885_45314673	3
chr1_45318197_45318539	3
chr1_45355831_45356734	3
chr1_45358253_45358455	3
chr1_45359201_45359533	3
chr1_45379841_45380633	3
chr1_45472740_45473138	3
chr1_45479092_45479697	3
chr1_45495081_45495403	3
chr1_45516764_45517128	3
chr1_45541094_45541628	3
chr1_45599506_45600315	3
chr1_45605621_45605990	3
chr1_45625853_45628344	3
chr1_45672688_45673515	3
chr1_45675499_45676454	3
chr1_45723297_45723586	3
chr1_45745209_45745424	3
chr1_45755900_45757253	3
chr1_45757986_45758529	3
chr1_45760573_45761623	3
chr1_45765650_45766278	3
chr1_45767469_45767715	3
chr1_45835272_45835978	3
chr1_45837205_45839005	3
chr1_45864788_45865011	3
chr1_46418761_46419608	3
chr1_46863552_46865005	3
chr1_47036600_47037012	3
chr1_47051170_47051478	3
chr1_47300808_47301245	3
chr1_49571012_49571360	3
chr1_49753089_49753461	3
chr1_50682887_50683554	3
chr1_50685009_50686419	3
chr1_5076416_5076705	3
chr1_50940116_50941261	3
chr1_50956417_50956740	3
chr1_50962222_50963645	3
chr1_51125708_51126821	3
chr1_51143724_51144027	3
chr1_5127409_5127830	3
chr1_51333763_51334413	3
chr1_51386999_51387250	3
chr1_51403696_51403896	3
chr1_51493429_51494418	3
chr1_51539071_51539364	3
chr1_51593909_51594293	3
chr1_51596886_51597417	3
chr1_51615762_51616052	3
chr1_51689602_51690253	3
chr1_51697311_51697512	3
chr1_51701476_51701757	3
chr1_51747350_51748541	3
chr1_51753648_51754207	3
chr1_51788792_51790097	3
chr1_51808193_51808767	3
chr1_51821777_51822680	3
chr1_51829134_51829767	3
chr1_51830839_51831429	3
chr1_51838238_51838595	3
chr1_51913066_51913494	3
chr1_51914798_51916314	3
chr1_51998257_51998680	3
chr1_52112252_52114262	3
chr1_52158786_52159232	3
chr1_52278177_52278505	3
chr1_52470164_52471462	3
chr1_52571745_52572125	3
chr1_52578264_52579116	3
chr1_52856043_52856544	3
chr1_53713181_53713961	3
chr1_53808356_53809138	3
chr1_53814037_53814760	3
chr1_53853104_53853757	3
chr1_53855635_53857203	3
chr1_53859246_53859623	3
chr1_53860614_53861366	3
chr1_53910125_53910618	3
chr1_54074531_54075025	3
chr1_54075642_54075845	3
chr1_54121170_54121810	3
chr1_54128760_54129641	3
chr1_54187514_54187953	3
chr1_54194774_54195077	3
chr1_54326414_54327029	3
chr1_54402810_54403010	3
chr1_54523504_54524463	3
chr1_54628857_54629664	3
chr1_54703021_54703258	3
chr1_54713056_54715755	3
chr1_54729269_54729861	3
chr1_54765764_54766248	3
chr1_54846455_54847121	3
chr1_54914298_54914741	3
chr1_54930813_54931117	3
chr1_54960299_54961657	3
chr1_54965146_54966069	3
chr1_54970011_54970579	3
chr1_54983366_54983687	3
chr1_55158094_55158640	3
chr1_55161035_55161757	3
chr1_55201520_55202753	3
chr1_55258893_55259315	3
chr1_55404412_55406985	3
chr1_55430263_55430948	3
chr1_55507052_55507399	3
chr1_55528487_55529891	3
chr1_55532785_55534165	3
chr1_55569369_55570555	3
chr1_55600481_55600776	3
chr1_55686224_55686827	3
chr1_55694147_55694602	3
chr1_55707012_55707424	3
chr1_55806526_55807533	3
chr1_55820918_55821668	3
chr1_55827132_55827640	3
chr1_55838212_55838547	3
chr1_55859095_55859483	3
chr1_55865186_55865739	3
chr1_55874164_55874595	3
chr1_56645257_56645939	3
chr1_56663906_56664527	3
chr1_56700499_56700922	3
chr1_56928665_56929087	3
chr1_56965985_56966548	3
chr1_56975725_56976228	3
chr1_57122249_57122451	3
chr1_57188890_57189091	3
chr1_57386520_57386939	3
chr1_57399406_57400716	3
chr1_57429033_57430500	3
chr1_57436796_57437344	3
chr1_57440941_57441217	3
chr1_57443171_57443565	3
chr1_57490307_57490612	3
chr1_57497463_57498269	3
chr1_57988965_57989890	3
chr1_58081378_58081782	3
chr1_58152203_58152691	3
chr1_58300181_58301291	3
chr1_58675036_58675494	3
chr1_58697212_58698038	3
chr1_58698803_58699329	3
chr1_58723865_58724428	3
chr1_58725440_58726455	3
chr1_58726978_58727791	3
chr1_58739372_58740112	3
chr1_58852248_58852567	3
chr1_58855809_58858308	3
chr1_58946088_58946830	3
chr1_58952943_58953555	3
chr1_59162398_59163548	3
chr1_59191176_59191662	3
chr1_59256644_59257009	3
chr1_59269171_59270777	3
chr1_59340773_59341588	3
chr1_59399867_59400516	3
chr1_59409748_59411256	3
chr1_59451011_59451482	3
chr1_59457654_59458119	3
chr1_59508568_59508884	3
chr1_59550261_59550643	3
chr1_59609849_59610291	3
chr1_59719880_59720273	3
chr1_59886944_59887471	3
chr1_59902625_59903169	3
chr1_59930516_59930881	3
chr1_60042651_60043326	3
chr1_60158142_60158850	3
chr1_60161478_60161823	3
chr1_60187889_60188108	3
chr1_60353157_60353734	3
chr1_60416620_60417343	3
chr1_60427623_60427905	3
chr1_60604501_60605056	3
chr1_60616804_60617511	3
chr1_60702600_60703234	3
chr1_60749027_60750552	3
chr1_60815972_60816265	3
chr1_60823269_60823649	3
chr1_60824385_60824853	3
chr1_60850977_60851485	3
chr1_60916370_60917417	3
chr1_60961122_60961351	3
chr1_61038296_61038695	3
chr1_61042849_61043097	3
chr1_61053886_61054278	3
chr1_61095528_61095837	3
chr1_61141047_61142472	3
chr1_61925002_61925309	3
chr1_62382588_62383316	3
chr1_62416453_62417187	3
chr1_62437350_62438001	3
chr1_62444289_62444792	3
chr1_62445303_62445503	3
chr1_62522916_62523116	3
chr1_62532559_62533245	3
chr1_62548789_62552879	3
chr1_62591725_62592026	3
chr1_62607428_62607665	3
chr1_62678451_62679158	3
chr1_62687465_62687843	3
chr1_62700929_62701614	3
chr1_62715013_62715338	3
chr1_62716735_62718998	3
chr1_62750398_62751882	3
chr1_62765366_62765633	3
chr1_62774707_62775266	3
chr1_62791674_62792283	3
chr1_6279530_6280728	3
chr1_62808425_62808832	3
chr1_62852867_62853160	3
chr1_62859599_62860195	3
chr1_62860876_62861118	3
chr1_6287843_6288434	3
chr1_6289706_6290022	3
chr1_62933268_62934365	3
chr1_63760375_63760623	3
chr1_63763259_63763512	3
chr1_63768064_63768317	3
chr1_6382695_6383274	3
chr1_64020635_64021628	3
chr1_6406362_6406816	3
chr1_64107365_64107565	3
chr1_64305042_64306142	3
chr1_64446072_64446355	3
chr1_64546047_64546367	3
chr1_64570006_64570466	3
chr1_64621083_64621656	3
chr1_64623554_64624490	3
chr1_64638546_64638900	3
chr1_64649274_64650206	3
chr1_64715375_64715917	3
chr1_64717498_64717962	3
chr1_64806810_64807730	3
chr1_64820802_64821013	3
chr1_64825899_64827107	3
chr1_64836195_64836778	3
chr1_64840936_64841276	3
chr1_64843848_64845261	3
chr1_64852323_64852646	3
chr1_64853905_64854429	3
chr1_64878964_64879418	3
chr1_64887665_64888234	3
chr1_64918799_64919317	3
chr1_64929003_64929482	3
chr1_64988335_64989435	3
chr1_65111986_65112816	3
chr1_65237670_65238073	3
chr1_65331472_65331862	3
chr1_65847098_65847359	3
chr1_65932314_65932769	3
chr1_65999867_66000163	3
chr1_66150905_66151308	3
chr1_66168665_66169552	3
chr1_66178237_66178630	3
chr1_66226756_66227166	3
chr1_66229649_66230057	3
chr1_66244561_66245621	3
chr1_66268182_66268454	3
chr1_66307963_66308252	3
chr1_66365477_66366028	3
chr1_66369505_66369841	3
chr1_66371542_66372022	3
chr1_66374432_66374872	3
chr1_66733926_66734341	3
chr1_67397811_67398245	3
chr1_69213128_69213366	3
chr1_69241875_69242312	3
chr1_69286354_69286820	3
chr1_69331427_69332126	3
chr1_69343724_69343967	3
chr1_69375386_69375800	3
chr1_69681794_69682064	3
chr1_70082247_70083092	3
chr1_70132005_70132484	3
chr1_70135225_70136055	3
chr1_70165568_70166252	3
chr1_70795025_70795591	3
chr1_70885441_70885735	3
chr1_70916889_70917209	3
chr1_70959813_70960016	3
chr1_7104906_7105733	3
chr1_71301463_71301998	3
chr1_71323319_71323524	3
chr1_7139281_7139710	3
chr1_71582582_71582910	3
chr1_71600851_71601344	3
chr1_71602515_71602715	3
chr1_71608816_71609068	3
chr1_71610060_71610260	3
chr1_71638015_71638567	3
chr1_71644042_71644888	3
chr1_71649659_71654551	3
chr1_71664149_71664531	3
chr1_71680011_71680887	3
chr1_71691503_71692104	3
chr1_71763446_71764124	3
chr1_71765059_71765451	3
chr1_71767066_71767662	3
chr1_71800568_71801849	3
chr1_71807150_71808354	3
chr1_71824033_71824916	3
chr1_71831444_71831772	3
chr1_71876728_71877353	3
chr1_71886525_71888594	3
chr1_71891484_71892187	3
chr1_71893207_71894319	3
chr1_71895574_71896869	3
chr1_71897792_71898298	3
chr1_71909532_71910346	3
chr1_71921197_71921696	3
chr1_71940473_71940963	3
chr1_71944778_71946029	3
chr1_71947505_71947972	3
chr1_71948690_71949111	3
chr1_71953202_71953919	3
chr1_71958794_71959294	3
chr1_72002334_72003081	3
chr1_72008921_72009229	3
chr1_72028838_72029325	3
chr1_72049663_72050067	3
chr1_72069043_72071068	3
chr1_72104012_72104561	3
chr1_72108710_72109238	3
chr1_72114272_72114665	3
chr1_72309742_72310267	3
chr1_72428295_72429747	3
chr1_72510916_72511392	3
chr1_72593468_72593911	3
chr1_72720525_72720804	3
chr1_72746345_72746740	3
chr1_72755159_72756099	3
chr1_72798584_72798868	3
chr1_72839407_72840071	3
chr1_7381261_7381800	3
chr1_73932554_73933320	3
chr1_73947282_73948219	3
chr1_73951105_73951582	3
chr1_73954539_73956739	3
chr1_73958037_73958749	3
chr1_73962721_73964145	3
chr1_73966538_73966902	3
chr1_73968611_73968854	3
chr1_73986751_73988313	3
chr1_73996065_73996601	3
chr1_73998009_73999525	3
chr1_74000984_74001219	3
chr1_74015383_74016933	3
chr1_74024781_74026015	3
chr1_74026784_74029475	3
chr1_74030459_74032321	3
chr1_74041687_74044854	3
chr1_74084455_74085341	3
chr1_74091211_74092718	3
chr1_74111335_74111730	3
chr1_74135318_74136009	3
chr1_74201112_74201336	3
chr1_74274846_74275565	3
chr1_74335119_74335552	3
chr1_74351265_74351483	3
chr1_74352542_74353139	3
chr1_74361779_74362393	3
chr1_74500934_74501726	3
chr1_74797152_74797954	3
chr1_75320235_75320874	3
chr1_75347369_75347678	3
chr1_75447362_75448007	3
chr1_75460923_75462044	3
chr1_75505048_75506867	3
chr1_77832296_77832596	3
chr1_77846111_77846333	3
chr1_77848158_77848488	3
chr1_78057991_78058423	3
chr1_78425927_78427046	3
chr1_78649189_78649878	3
chr1_79697257_79698705	3
chr1_79703484_79703844	3
chr1_79745987_79746390	3
[truncated: 25,213 more rows]

## Sheet: InVivo_Cluster4_Lung_Open
Genome coordinates (mm10)	Reads
chr1_100065038_100066397	4
chr1_100100370_100101644	4
chr1_10327929_10328402	4
chr1_105453934_105454400	4
chr1_105555002_105556426	4
chr1_105563128_105563663	4
chr1_105981319_105981606	4
chr1_106007609_106007899	4
chr1_106942130_106942455	4
chr1_107137780_107138068	4
chr1_107365505_107366381	4
chr1_107503272_107503727	4
chr1_107608885_107610032	4
chr1_10898557_10899529	4
chr1_10904123_10904611	4
chr1_110214768_110215128	4
chr1_110799015_110799633	4
chr1_11089632_11091193	4
chr1_111139832_111140288	4
chr1_112298248_112298808	4
chr1_11348187_11348633	4
chr1_113705686_113705900	4
chr1_113823408_113823869	4
chr1_113925636_113927089	4
chr1_114074481_114074878	4
chr1_115058189_115058985	4
chr1_115071094_115071542	4
chr1_115990260_115990614	4
chr1_118399622_118400269	4
chr1_118660658_118661595	4
chr1_118672180_118672627	4
chr1_118878095_118878799	4
chr1_118975412_118975770	4
chr1_118993756_118994274	4
chr1_119003911_119005324	4
chr1_119106376_119106842	4
chr1_119122875_119123718	4
chr1_119126888_119127765	4
chr1_119173110_119173340	4
chr1_119196887_119197709	4
chr1_119209609_119210057	4
chr1_119289725_119290860	4
chr1_119300038_119300801	4
chr1_119375312_119375677	4
chr1_119404388_119405090	4
chr1_119520785_119521589	4
chr1_120654471_120655789	4
chr1_121370841_121371161	4
chr1_123219581_123220056	4
chr1_123576603_123577543	4
chr1_123579987_123580719	4
chr1_125612698_125613316	4
chr1_12564904_12565285	4
chr1_125662851_125663732	4
chr1_125669027_125669305	4
chr1_125699066_125699754	4
chr1_125731635_125732288	4
chr1_126515323_126515734	4
chr1_126755475_126756511	4
chr1_126766855_126767386	4
chr1_127239668_127240661	4
chr1_127309150_127309390	4
chr1_127400561_127401088	4
chr1_127531208_127531552	4
chr1_127625844_127626318	4
chr1_127776276_127776951	4
chr1_128058418_128059137	4
chr1_128249203_128249403	4
chr1_128518514_128519524	4
chr1_128548486_128549753	4
chr1_128614972_128615843	4
chr1_128707678_128708242	4
chr1_130648334_130648795	4
chr1_130714016_130714486	4
chr1_131037882_131038672	4
chr1_131039414_131040080	4
chr1_131072216_131073315	4
chr1_131086912_131087174	4
chr1_131107735_131109039	4
chr1_131110157_131111901	4
chr1_131145066_131145414	4
chr1_131158755_131160294	4
chr1_131462366_131463192	4
chr1_131504200_131507072	4
chr1_131729958_131731681	4
chr1_131740460_131741022	4
chr1_131754049_131755504	4
chr1_131763673_131763963	4
chr1_132128139_132128541	4
chr1_132132896_132134228	4
chr1_132337748_132339372	4
chr1_132371718_132372038	4
chr1_132629688_132630112	4
chr1_132641365_132641821	4
chr1_132647535_132648664	4
chr1_13301428_13301949	4
chr1_133076557_133078457	4
chr1_133118259_133119178	4
chr1_133235827_133236321	4
chr1_133397551_133398169	4
chr1_133400145_133400972	4
chr1_133403999_133404630	4
chr1_133421968_133424850	4
chr1_133452499_133453183	4
chr1_133462855_133463766	4
chr1_133465742_133466056	4
chr1_133512466_133513605	4
chr1_133604480_133605035	4
chr1_133684388_133684722	4
chr1_133751306_133752419	4
chr1_134701320_134701619	4
chr1_134713617_134713829	4
chr1_134737427_134737877	4
chr1_134984554_134985703	4
chr1_135373984_135375720	4
chr1_135515014_135516248	4
chr1_135758353_135758732	4
chr1_135763982_135764674	4
chr1_135856443_135858756	4
chr1_135929717_135930422	4
chr1_136069819_136070095	4
chr1_136358774_136359469	4
chr1_136360681_136362134	4
chr1_136405491_136405982	4
chr1_136664687_136665915	4
chr1_136859324_136860154	4
chr1_136874831_136875459	4
chr1_136910101_136911647	4
chr1_137020595_137020896	4
chr1_137583114_137583570	4
chr1_137863357_137864195	4
chr1_138356270_138358353	4
chr1_138634589_138635000	4
chr1_140308604_140309124	4
chr1_140851753_140852764	4
chr1_141181352_141181627	4
chr1_141220204_141220678	4
chr1_142740102_142741282	4
chr1_143548491_143548968	4
chr1_143558190_143558760	4
chr1_143874035_143874500	4
chr1_143946580_143947407	4
chr1_143952592_143953253	4
chr1_144116023_144116545	4
chr1_144296132_144296632	4
chr1_144306083_144306888	4
chr1_144316198_144318777	4
chr1_145930138_145930801	4
chr1_149844901_149845407	4
chr1_149849879_149850689	4
chr1_149862009_149863614	4
chr1_149897232_149897739	4
chr1_149902937_149903419	4
chr1_149940295_149940933	4
chr1_149949298_149949796	4
chr1_150012572_150012803	4
chr1_150030666_150030986	4
chr1_150080686_150080892	4
chr1_150115136_150116196	4
chr1_150197559_150198126	4
chr1_150203085_150203416	4
chr1_150323116_150324039	4
chr1_150404477_150405081	4
chr1_150407331_150407648	4
chr1_151066295_151066820	4
chr1_151091878_151093018	4
chr1_151128199_151128503	4
chr1_151147912_151148295	4
chr1_151152746_151154431	4
chr1_151168390_151169232	4
chr1_151215808_151216891	4
chr1_151263189_151265300	4
chr1_151597775_151598372	4
chr1_151601177_151602974	4
chr1_151615712_151617110	4
chr1_151653404_151653865	4
chr1_151672851_151673177	4
chr1_152077083_152077512	4
chr1_152082375_152082888	4
chr1_152614980_152615504	4
chr1_152631877_152633030	4
chr1_152787914_152788375	4
chr1_153010522_153011033	4
chr1_153011552_153012309	4
chr1_153047976_153050702	4
chr1_153094213_153094660	4
chr1_153122985_153123209	4
chr1_153156983_153157479	4
chr1_153211070_153211883	4
chr1_153243186_153243592	4
chr1_153501644_153502423	4
chr1_153553383_153553992	4
chr1_153769604_153772130	4
chr1_154024214_154024610	4
chr1_154086193_154086467	4
chr1_154112222_154113147	4
chr1_154206660_154207506	4
chr1_155620939_155621530	4
chr1_156289236_156289961	4
chr1_156458579_156459065	4
chr1_156462279_156463098	4
chr1_156464141_156464817	4
chr1_156520117_156520765	4
chr1_156610087_156610909	4
chr1_156715441_156716239	4
chr1_156733696_156734524	4
chr1_156861457_156862064	4
chr1_156862765_156863179	4
chr1_156867234_156868060	4
chr1_156870459_156870880	4
chr1_156994914_156995843	4
chr1_157035513_157035951	4
chr1_157038080_157040541	4
chr1_157382365_157382983	4
chr1_157392880_157393580	4
chr1_157433216_157433746	4
chr1_157560734_157562002	4
chr1_15807922_15808554	4
chr1_158701244_158701891	4
chr1_158800695_158801103	4
chr1_15892318_15892969	4
chr1_159440745_159441312	4
chr1_159535473_159536294	4
chr1_15959593_15959925	4
chr1_159602191_159603031	4
chr1_159689025_159689387	4
chr1_159690394_159692057	4
chr1_159932293_159933215	4
chr1_159996953_159997786	4
chr1_160052307_160054614	4
chr1_16007881_16008296	4
chr1_16009215_16009613	4
chr1_160373047_160373811	4
chr1_160374392_160374966	4
chr1_160851380_160851891	4
chr1_160872651_160872863	4
chr1_16092854_16093581	4
chr1_160980101_160981107	4
chr1_16121551_16123753	4
chr1_161634217_161634855	4
chr1_161635459_161636216	4
chr1_16179143_16180669	4
chr1_16213822_16215000	4
chr1_162792372_162793790	4
chr1_162813820_162814450	4
chr1_162815387_162815783	4
chr1_162832185_162832598	4
chr1_162859941_162860323	4
chr1_162952630_162954024	4
chr1_162957310_162957820	4
chr1_163682053_163682514	4
chr1_163822273_163822501	4
chr1_164347049_164347754	4
chr1_164665650_164666390	4
chr1_164682462_164682991	4
chr1_165104161_165106261	4
chr1_165120331_165121542	4
chr1_165197738_165198252	4
chr1_165751752_165752382	4
chr1_165755048_165755828	4
chr1_166253892_166256179	4
chr1_166266075_166267584	4
chr1_166278463_166278951	4
chr1_166281357_166282022	4
chr1_166292990_166294027	4
chr1_166295746_166296291	4
chr1_166296868_166297483	4
chr1_166953138_166953491	4
chr1_167102073_167102315	4
chr1_167162907_167163895	4
chr1_167205022_167205926	4
chr1_167305521_167305806	4
chr1_16796421_16797060	4
chr1_168133441_168134142	4
chr1_169295512_169295765	4
chr1_169752367_169752757	4
chr1_170113360_170114160	4
chr1_170177615_170177980	4
chr1_170190133_170190925	4
chr1_170649901_170650410	4
chr1_170822480_170823115	4
chr1_171165471_171166082	4
chr1_171188047_171188314	4
chr1_171189194_171190308	4
chr1_171192380_171193365	4
chr1_171195741_171196519	4
chr1_171256044_171256449	4
chr1_171540058_171541458	4
chr1_171544353_171545988	4
chr1_171606807_171608979	4
chr1_171648928_171649128	4
chr1_171677721_171678236	4
chr1_171979957_171980334	4
chr1_172160013_172160897	4
chr1_172163857_172164170	4
chr1_172188215_172189291	4
chr1_172228965_172230138	4
chr1_172288563_172290224	4
chr1_172292797_172293283	4
chr1_172580048_172580678	4
chr1_173461984_173462433	4
chr1_174851846_174852377	4
chr1_174868378_174869722	4
chr1_176846997_176847949	4
chr1_178707830_178708576	4
chr1_179047920_179048670	4
chr1_179236467_179236834	4
chr1_179486094_179486511	4
chr1_179835797_179837377	4
chr1_179976506_179977126	4
chr1_179984239_179984631	4
chr1_180299709_180300010	4
chr1_180302289_180304048	4
chr1_180315008_180315523	4
chr1_180431932_180432173	4
chr1_180467770_180468407	4
chr1_180783008_180783909	4
chr1_180839133_180839971	4
chr1_181261046_181261390	4
chr1_181292254_181292500	4
chr1_181550755_181551276	4
chr1_181640099_181640572	4
chr1_182319875_182320570	4
chr1_182499261_182500831	4
chr1_182956213_182956665	4
chr1_183052462_183053278	4
chr1_183058525_183058968	4
chr1_183170802_183171541	4
chr1_183227411_183228232	4
chr1_183293924_183294439	4
chr1_183317502_183317799	4
chr1_183326599_183327552	4
chr1_183351077_183351422	4
chr1_183377903_183379078	4
chr1_183381828_183382335	4
chr1_183414227_183414490	4
chr1_183434790_183436351	4
chr1_183761465_183762807	4
chr1_183788272_183789377	4
chr1_183808196_183808614	4
chr1_183841564_183842033	4
chr1_184058713_184059290	4
chr1_184060096_184062364	4
chr1_184297000_184297903	4
chr1_184363328_184363971	4
chr1_184455477_184457244	4
chr1_184576521_184577002	4
chr1_184729344_184729889	4
chr1_18498662_18498952	4
chr1_186041541_186042360	4
chr1_186043177_186044116	4
chr1_186046107_186046688	4
chr1_186111882_186112329	4
chr1_186832199_186832399	4
chr1_187142925_187143673	4
chr1_187171482_187171682	4
chr1_187239988_187240712	4
chr1_189860079_189861600	4
chr1_189967995_189968533	4
chr1_190059103_190059440	4
chr1_190066356_190067641	4
chr1_190596009_190596710	4
chr1_190956052_190956366	4
chr1_191254359_191254839	4
chr1_191275474_191276416	4
chr1_191280699_191281687	4
chr1_191416402_191417723	4
chr1_191435308_191435819	4
chr1_191454466_191455135	4
chr1_191522314_191522574	4
chr1_191620625_191621471	4
chr1_191628212_191629737	4
chr1_191632439_191633023	4
chr1_191639829_191641950	4
chr1_191969951_191970161	4
chr1_192076864_192077668	4
chr1_193024486_193024800	4
chr1_193406357_193406885	4
chr1_193418518_193421387	4
chr1_193422812_193426052	4
chr1_193443849_193444805	4
chr1_193536435_193537110	4
chr1_193622014_193623142	4
chr1_193655005_193656067	4
chr1_19534400_19534619	4
chr1_20132200_20132565	4
chr1_20748470_20749299	4
chr1_20995218_20996026	4
chr1_21102832_21103309	4
chr1_21333577_21333912	4
chr1_21468944_21469486	4
chr1_21470241_21471439	4
chr1_21482749_21483397	4
chr1_21484824_21485279	4
chr1_21513043_21513389	4
chr1_21602526_21602907	4
chr1_21613808_21614965	4
chr1_21635880_21636207	4
chr1_21672477_21672979	4
chr1_21889196_21889647	4
chr1_21890745_21890966	4
chr1_21894343_21894977	4
chr1_21960166_21962365	4
chr1_23170709_23171075	4
chr1_23172989_23173716	4
chr1_23924216_23924564	4
chr1_24097394_24098206	4
chr1_24102285_24103082	4
chr1_24120224_24120935	4
chr1_24124648_24125196	4
chr1_26291717_26291945	4
chr1_3011617_3011863	4
chr1_30184541_30185118	4
chr1_30214586_30214817	4
chr1_30718192_30719232	4
chr1_30895316_30895796	4
chr1_31093798_31096862	4
chr1_31133646_31134335	4
chr1_32214239_32214559	4
chr1_33265743_33266375	4
chr1_34202553_34203078	4
chr1_3516141_3517381	4
chr1_36073058_36073727	4
chr1_3610892_3611617	4
chr1_36117964_36118770	4
chr1_36124916_36125528	4
chr1_36179742_36180348	4
chr1_36550520_36550888	4
chr1_36645093_36645450	4
chr1_36646294_36646832	4
chr1_36772223_36773080	4
chr1_37018693_37019525	4
chr1_37025426_37027545	4
chr1_37028926_37029866	4
chr1_37030703_37031601	4
chr1_37063796_37064367	4
chr1_37696076_37697631	4
chr1_37728083_37728445	4
chr1_38108765_38109174	4
chr1_39752657_39753080	4
chr1_39754275_39755108	4
chr1_40109353_40110253	4
chr1_40167095_40167993	4
chr1_40171609_40172450	4
chr1_40283988_40285102	4
chr1_40466746_40467880	4
chr1_40468801_40470598	4
chr1_40484336_40484833	4
chr1_40501520_40502310	4
chr1_40526616_40527106	4
chr1_40529026_40531206	4
chr1_40540823_40541350	4
chr1_40542147_40543218	4
chr1_40547359_40548178	4
chr1_41393371_41393884	4
chr1_41394775_41394975	4
chr1_42881872_42882702	4
chr1_43144362_43145895	4
chr1_43150104_43150600	4
chr1_43381526_43381953	4
chr1_43408503_43409417	4
chr1_43425102_43425443	4
chr1_43544529_43545080	4
chr1_43596156_43596510	4
chr1_44094179_44094960	4
chr1_45780732_45781346	4
chr1_4622253_4623098	4
chr1_46378738_46379092	4
chr1_46413512_46414265	4
chr1_46869750_46870479	4
chr1_46879507_46881044	4
chr1_46884359_46888879	4
chr1_4706061_4706780	4
chr1_4874405_4874711	4
chr1_50506266_50506550	4
chr1_50507242_50508290	4
chr1_51292368_51292772	4
chr1_51905830_51906649	4
chr1_51977925_51979597	4
chr1_51996227_51997720	4
chr1_51999755_52000141	4
chr1_52035301_52035770	4
chr1_52221771_52222158	4
chr1_52331278_52332003	4
chr1_52339481_52339831	4
chr1_52354166_52354637	4
chr1_52427962_52428344	4
chr1_52454171_52455442	4
chr1_52456327_52457136	4
chr1_52595532_52595943	4
chr1_53930644_53932700	4
chr1_54492308_54492906	4
chr1_54569021_54569442	4
chr1_55165053_55166280	4
chr1_55488287_55489955	4
chr1_55666263_55666727	4
chr1_57774062_57775422	4
chr1_57848897_57850496	4
chr1_58101548_58101782	4
chr1_58144401_58144904	4
chr1_58691756_58692942	4
chr1_58777528_58778588	4
chr1_58830882_58831264	4
chr1_59579993_59581007	4
chr1_59917433_59917767	4
chr1_60015951_60017300	4
chr1_60137248_60138011	4
chr1_60572686_60573679	4
chr1_60596171_60596374	4
chr1_60670508_60670855	4
chr1_60864196_60864695	4
chr1_61135898_61136612	4
chr1_61439534_61440191	4
chr1_61470525_61471331	4
chr1_61528080_61528484	4
chr1_62019160_62020164	4
chr1_62041557_62042384	4
chr1_62397846_62398791	4
chr1_62422808_62423733	4
chr1_62425130_62425755	4
chr1_62653566_62654513	4
chr1_62712707_62713817	4
chr1_62733505_62734984	4
chr1_62737935_62738518	4
chr1_62777041_62778068	4
chr1_62783289_62783810	4
chr1_62987482_62988218	4
chr1_63009071_63009398	4
chr1_63032879_63033438	4
chr1_63126071_63126548	4
chr1_63445904_63446396	4
chr1_63490950_63491489	4
chr1_63492765_63493728	4
chr1_63517726_63518272	4
chr1_63554055_63555572	4
chr1_63566795_63567551	4
chr1_63639593_63640440	4
chr1_63786061_63786451	4
chr1_63998273_63999348	4
chr1_64111738_64112385	4
chr1_64224247_64224848	4
chr1_64301036_64302075	4
chr1_64341260_64341912	4
chr1_64345989_64346509	4
chr1_66612659_66613198	4
chr1_67404143_67404666	4
chr1_67721328_67721851	4
chr1_6875424_6875822	4
chr1_69585189_69586135	4
chr1_69589675_69590203	4
chr1_70164254_70164748	4
chr1_70282137_70282708	4
chr1_71494481_71495064	4
chr1_71970163_71971200	4
chr1_72172947_72174117	4
chr1_72182698_72183868	4
chr1_72196177_72197469	4
chr1_72399602_72400490	4
chr1_72518360_72519447	4
chr1_72601252_72602595	4
chr1_72606099_72606626	4
chr1_72784034_72784325	4
chr1_73576767_73577188	4
chr1_73625403_73625879	4
chr1_73630269_73630733	4
chr1_73682638_73684772	4
chr1_73685603_73686160	4
chr1_73799383_73799777	4
chr1_73823795_73824841	4
chr1_73928291_73928822	4
chr1_73936501_73937216	4
chr1_74013190_74013799	4
chr1_74075884_74077719	4
chr1_74095653_74096071	4
chr1_74277719_74278469	4
chr1_74321219_74321923	4
chr1_74322797_74323316	4
chr1_74342931_74343229	4
chr1_74381345_74382199	4
chr1_74440653_74441335	4
chr1_74610344_74611084	4
chr1_74790267_74795611	4
chr1_75023441_75025530	4
chr1_75047927_75048411	4
chr1_75483781_75484079	4
chr1_75635379_75636265	4
chr1_75652617_75652821	4
chr1_77470913_77471840	4
chr1_77491718_77492102	4
chr1_77505896_77506406	4
chr1_77510606_77511176	4
chr1_77511920_77512492	4
chr1_77674622_77675030	4
chr1_77692471_77692945	4
chr1_77694965_77696239	4
chr1_77826420_77826871	4
chr1_77870141_77870376	4
chr1_77871455_77871952	4
chr1_77874130_77874461	4
chr1_77876507_77877639	4
chr1_77879038_77879663	4
chr1_78280730_78280965	4
chr1_78330095_78331081	4
chr1_78446298_78446530	4
chr1_78601510_78603422	4
chr1_78606308_78606744	4
chr1_78609248_78609969	4
chr1_78687533_78688185	4
chr1_79822715_79823386	4
chr1_79858327_79858640	4
chr1_79928738_79928969	4
chr1_80044704_80045235	4
chr1_80245609_80246294	4
chr1_80308854_80309345	4
chr1_80326996_80327357	4
chr1_80450044_80450815	4
chr1_80639249_80640121	4
chr1_80823078_80823555	4
chr1_80964573_80964805	4
chr1_81635918_81636684	4
chr1_81753750_81756361	4
chr1_81949991_81952207	4
chr1_82858303_82858803	4
chr1_83091307_83091572	4
chr1_83095878_83096778	4
chr1_83119593_83120567	4
chr1_83159569_83159956	4
chr1_83587224_83587969	4
chr1_84141285_84141981	4
chr1_84387559_84388610	4
chr1_84406043_84407588	4
chr1_85837712_85838499	4
chr1_85932641_85933946	4
chr1_85953220_85953656	4
chr1_86268831_86269464	4
chr1_86421017_86421470	4
chr1_86507886_86508157	4
chr1_86513028_86513492	4
chr1_86600087_86600544	4
chr1_87065576_87065945	4
chr1_87101516_87102851	4
chr1_87449409_87449827	4
chr1_88108854_88109975	4
chr1_88140276_88141390	4
chr1_88200268_88200716	4
chr1_88404490_88404690	4
chr1_88406324_88407166	4
chr1_88428028_88429149	4
chr1_88451928_88452816	4
chr1_88454651_88455690	4
chr1_88469472_88469858	4
chr1_88470388_88471172	4
chr1_88509684_88510375	4
chr1_88564942_88565195	4
chr1_88772826_88774832	4
chr1_88875217_88875756	4
chr1_88878764_88879343	4
chr1_88979074_88979530	4
chr1_89105817_89106314	4
chr1_89187499_89188531	4
chr1_89239377_89240122	4
chr1_89286996_89288512	4
chr1_89404586_89405087	4
chr1_89424588_89425013	4
chr1_89459647_89460240	4
chr1_89467163_89468024	4
chr1_89491484_89492010	4
chr1_89550427_89550784	4
chr1_89554950_89556230	4
chr1_89568518_89571885	4
chr1_89574766_89576054	4
chr1_89586979_89587359	4
chr1_89629804_89630068	4
chr1_89688755_89689378	4
chr1_89724175_89724929	4
chr1_90029558_90030164	4
chr1_90202151_90202857	4
chr1_90234245_90235117	4
chr1_90238253_90238665	4
chr1_90279097_90279872	4
chr1_90282950_90283293	4
chr1_90288724_90290125	4
chr1_90380162_90380710	4
chr1_90428302_90429324	4
chr1_90490287_90490748	4
chr1_90502614_90503771	4
chr1_90518582_90519897	4
chr1_90599223_90599801	4
chr1_90633363_90634814	4
chr1_90654546_90655157	4
chr1_90723866_90724129	4
chr1_90727423_90727730	4
chr1_90779077_90780689	4
chr1_90896229_90897652	4
chr1_90908524_90910291	4
chr1_90935878_90937745	4
chr1_90951486_90952189	4
chr1_91177046_91177661	4
chr1_91179098_91182659	4
chr1_91187273_91188108	4
chr1_91188810_91189136	4
chr1_91257577_91258611	4
chr1_91280494_91280897	4
chr1_91301207_91302188	4
chr1_91344993_91345603	4
chr1_91405100_91405300	4
chr1_91448599_91449735	4
chr1_91577622_91578665	4
chr1_91612701_91613399	4
chr1_91673995_91674849	4
chr1_91702664_91702965	4
chr1_91731693_91732951	4
chr1_91815504_91817417	4
chr1_91819341_91820169	4
chr1_91822333_91824210	4
chr1_91851463_91852347	4
chr1_91854121_91854330	4
chr1_91856653_91858858	4
chr1_91860241_91860671	4
chr1_91872297_91872901	4
chr1_91874714_91875007	4
chr1_91905237_91905846	4
chr1_92050910_92051478	4
chr1_92195701_92196556	4
chr1_92272130_92272665	4
chr1_92316119_92316884	4
chr1_92341856_92342686	4
chr1_92345430_92346015	4
chr1_92392771_92393167	4
chr1_92405289_92405547	4
chr1_92774119_92774492	4
chr1_92785096_92785881	4
chr1_92801536_92802921	4
chr1_93207523_93207990	4
chr1_93229237_93229796	4
chr1_93326443_93326903	4
chr1_93678347_93679067	4
chr1_93691094_93692376	4
chr1_93992112_93992623	4
chr1_94046683_94046940	4
chr1_94055988_94056317	4
chr1_94944083_94944482	4
chr1_9636355_9636703	4
chr1_98071660_98072434	4
chr1_98128608_98129102	4
chr1_9942360_9942571	4
chr1_99881896_99882135	4
chr10_100024551_100026077	4
chr10_100043849_100044461	4
chr10_100057082_100057787	4
chr10_100142829_100144717	4
chr10_100476733_100476958	4
chr10_102971636_102971936	4
chr10_103855249_103855466	4
chr10_104028129_104028538	4
chr10_104423897_104424216	4
chr10_104936809_104937124	4
chr10_105005816_105006147	4
chr10_105122500_105123755	4
chr10_105278351_105281393	4
chr10_105432165_105433260	4
chr10_10545312_10547157	4
chr10_105526732_105527491	4
chr10_105542129_105542497	4
chr10_107344373_107344610	4
chr10_107467694_107468304	4
chr10_107502245_107502560	4
chr10_107503487_107503930	4
chr10_107632059_107633261	4
chr10_108066122_108066729	4
chr10_108547500_108547744	4
chr10_108939734_108940061	4
chr10_109010799_109011953	4
chr10_109052021_109052561	4
chr10_109875290_109875759	4
chr10_109883471_109885501	4
chr10_110066414_110066706	4
chr10_110573143_110574338	4
chr10_111062550_111063355	4
chr10_111521427_111522921	4
chr10_111569131_111569637	4
chr10_111777519_111778291	4
chr10_111896820_111897254	4
chr10_114987826_114988795	4
chr10_115484192_115485178	4
chr10_115505140_115506256	4
chr10_115718937_115719618	4
chr10_115778061_115778456	4
chr10_115787848_115788390	4
chr10_115812723_115813172	4
chr10_115893988_115894479	4
chr10_116017816_116018583	4
chr10_116098537_116098888	4
chr10_116099550_116100801	4
chr10_116103903_116104450	4
chr10_116115901_116117620	4
chr10_116124633_116125301	4
chr10_116179749_116181510	4
chr10_116194109_116194900	4
chr10_117167018_117167503	4
chr10_117392862_117393709	4
chr10_117628204_117628537	4
chr10_117866651_117868161	4
chr10_118103069_118103738	4
chr10_118761321_118762138	4
chr10_119049017_119049398	4
chr10_120167942_120169387	4
chr10_120182910_120183308	4
chr10_120188238_120191370	4
chr10_120204395_120205156	4
chr10_120552668_120553436	4
chr10_120640394_120641495	4
chr10_120765031_120765812	4
chr10_120847297_120847601	4
chr10_121206167_121206499	4
chr10_121309146_121311290	4
chr10_121471441_121472025	4
chr10_121488629_121489027	4
chr10_121615262_121616166	4
chr10_121802269_121802765	4
chr10_121822346_121823282	4
chr10_121961200_121962780	4
chr10_122273838_122275617	4
chr10_122343416_122343739	4
chr10_122379773_122380498	4
chr10_122408622_122409529	4
chr10_122469635_122469965	4
chr10_123048487_123049200	4
chr10_124297211_124297707	4
chr10_125147299_125147786	4
chr10_125170952_125172065	4
chr10_125270180_125270707	4
chr10_125490351_125490785	4
chr10_12578209_12578574	4
chr10_127051010_127051253	4
chr10_127136502_127136895	4
chr10_127735909_127736612	4
chr10_127759166_127759862	4
chr10_128201438_128201892	4
chr10_128203188_128204717	4
chr10_128532020_128532323	4
chr10_128665723_128666257	4
chr10_128980625_128981483	4
chr10_12949241_12949979	4
chr10_12980994_12981599	4
chr10_13759645_13760173	4
chr10_13767248_13767453	4
chr10_13792424_13793197	4
chr10_14098470_14098885	4
chr10_14600923_14601579	4
chr10_14740384_14740850	4
chr10_15074118_15074498	4
chr10_15541972_15542187	4
chr10_15759346_15760544	4
chr10_15819151_15820111	4
chr10_17010028_17010480	4
chr10_17099856_17100548	4
chr10_17103280_17103996	4
chr10_17632891_17633628	4
chr10_17885228_17885461	4
chr10_18358426_18359026	4
chr10_18411244_18411939	4
chr10_18415854_18416615	4
chr10_18455024_18456472	4
chr10_18863443_18863878	4
chr10_19062076_19062764	4
chr10_19077820_19078611	4
chr10_19086450_19087456	4
chr10_19152694_19154532	4
chr10_19161965_19163118	4
chr10_19680260_19680627	4
chr10_19876945_19877851	4
chr10_20005341_20007126	4
chr10_20284926_20286671	4
chr10_20882813_20883149	4
chr10_20982176_20982557	4
chr10_21470072_21470319	4
chr10_21575752_21576321	4
chr10_21577340_21578133	4
chr10_21714907_21716137	4
chr10_21783468_21784294	4
chr10_21807394_21807651	4
chr10_21974696_21976772	4
chr10_22295772_22296269	4
chr10_22305746_22307297	4
chr10_22311251_22313272	4
chr10_22410397_22411078	4
chr10_22556223_22556864	4
chr10_22565869_22566592	4
chr10_23931354_23931911	4
chr10_24342893_24343917	4
chr10_24373295_24374604	4
chr10_24830216_24831787	4
chr10_24842045_24843208	4
chr10_24903512_24904942	4
chr10_25302857_25303521	4
chr10_25340564_25341206	4
chr10_25392271_25394103	4
chr10_25395142_25396141	4
chr10_26070876_26071540	4
chr10_26220505_26221397	4
chr10_26612977_26614014	4
chr10_26634475_26634851	4
chr10_26749536_26750125	4
chr10_27249408_27250529	4
chr10_27979502_27980109	4
chr10_27983939_27986128	4
chr10_28002059_28002408	4
chr10_28061595_28062520	4
chr10_28129570_28130017	4
chr10_28193446_28194155	4
chr10_28325033_28325483	4
chr10_28395624_28396560	4
chr10_28542358_28542964	4
chr10_29099309_29099976	4
chr10_29143347_29144491	4
chr10_29381167_29382175	4
chr10_29450599_29451112	4
chr10_29480245_29480455	4
chr10_29525829_29526138	4
chr10_29532846_29533609	4
chr10_29535432_29536117	4
chr10_29553506_29555207	4
chr10_29829211_29830105	4
chr10_30031910_30032138	4
chr10_30081531_30081755	4
chr10_30089436_30089739	4
chr10_30102444_30102920	4
chr10_30110265_30110855	4
chr10_30426016_30427001	4
chr10_30450385_30450995	4
chr10_30502777_30503062	4
chr10_30532506_30533406	4
chr10_30537781_30538363	4
chr10_30638307_30638581	4
chr10_30731335_30732001	4
chr10_30745175_30746269	4
chr10_31501612_31502042	4
chr10_31631932_31632358	4
chr10_32776319_32777257	4
chr10_33512916_33513522	4
chr10_33557598_33558984	4
chr10_33667578_33667899	4
chr10_33812264_33812511	4
chr10_34105643_34106091	4
chr10_34382311_34382708	4
chr10_35714157_35714671	4
chr10_35823571_35824088	4
chr10_36483399_36483945	4
chr10_36506523_36507528	4
chr10_36561013_36561350	4
chr10_37220045_37220809	4
chr10_37275743_37276861	4
chr10_37307205_37307469	4
chr10_37314746_37315931	4
chr10_39490435_39491170	4
chr10_39894891_39895205	4
chr10_40079206_40079533	4
chr10_40088700_40090146	4
chr10_40161755_40162587	4
chr10_40163505_40164497	4
chr10_40309760_40310736	4
chr10_40430181_40430684	4
chr10_40447229_40447662	4
chr10_40479134_40479731	4
chr10_40499178_40501359	4
chr10_40516168_40516849	4
chr10_40871225_40872537	4
chr10_4110919_4111932	4
chr10_41209482_41209980	4
chr10_41243847_41245003	4
chr10_41245737_41246502	4
chr10_41416925_41418231	4
chr10_41586902_41587911	4
chr10_41599822_41600232	4
chr10_41604678_41605919	4
chr10_41611628_41612380	4
chr10_41652111_41652846	4
chr10_41991227_41991807	4
chr10_43604205_43605217	4
chr10_43641063_43641673	4
chr10_43667614_43668194	4
chr10_43777728_43778660	4
chr10_43914143_43914557	4
chr10_43943127_43945204	4
chr10_43982720_43984366	4
chr10_44419862_44420700	4
chr10_4455801_4456211	4
chr10_44564614_44566662	4
chr10_44609170_44609509	4
chr10_4479970_4483047	4
chr10_46221084_46221381	4
chr10_46228238_46228566	4
chr10_4676390_4677058	4
chr10_4704413_4704991	4
chr10_4781889_4782600	4
chr10_49586746_49587291	4
chr10_50586360_50587006	4
chr10_5072050_5072441	4
chr10_50926050_50926407	4
chr10_5110694_5111416	4
chr10_5112180_5112412	4
chr10_5116210_5117211	4
chr10_5177527_5178054	4
chr10_51814319_51814610	4
chr10_51930398_51931035	4
chr10_5199287_5200165	4
chr10_52027520_52027848	4
chr10_53392671_53393121	4
chr10_54202320_54202747	4
chr10_5480129_5480730	4
chr10_5514674_5515961	4
chr10_55294807_55295188	4
chr10_5548467_5551023	4
chr10_5570909_5571601	4
chr10_56158274_56159336	4
chr10_56162871_56163489	4
chr10_56792920_56793682	4
chr10_56851216_56853657	4
chr10_56882022_56882408	4
chr10_56956127_56957358	4
chr10_57300922_57301316	4
chr10_57854197_57854508	4
chr10_58258367_58258854	4
chr10_58333313_58334092	4
chr10_5853022_5854185	4
chr10_5867858_5868731	4
chr10_5870978_5871524	4
chr10_5872995_5874643	4
chr10_5912291_5912846	4
chr10_5920955_5922895	4
chr10_59236642_59236862	4
chr10_59514411_59515541	4
chr10_59535730_59536740	4
chr10_59777158_59777685	4
chr10_5978519_5978878	4
chr10_59896687_59897818	4
chr10_59923459_59924756	4
chr10_59932365_59933133	4
chr10_59933721_59934390	4
chr10_59977499_59979560	4
chr10_5998726_5999212	4
chr10_60095410_60096935	4
chr10_6013511_6014116	4
chr10_60160075_60163279	4
chr10_60271143_60272472	4
chr10_6027564_6027875	4
chr10_6055781_6056086	4
chr10_60744561_60744980	4
chr10_60747797_60748394	4
chr10_60749057_60749904	4
chr10_60792033_60793389	4
chr10_60811824_60812145	4
chr10_60875796_60877886	4
chr10_60882501_60882720	4
chr10_60884927_60886420	4
chr10_60904335_60904826	4
chr10_60925451_60926952	4
chr10_60938678_60939461	4
chr10_61079404_61081501	4
chr10_61201863_61202255	4
chr10_61203938_61204464	4
chr10_61303241_61303755	4
chr10_61312906_61313106	4
chr10_61346277_61346746	4
chr10_61374739_61375701	4
chr10_61376484_61376842	4
chr10_61479577_61479846	4
chr10_61582867_61583647	4
chr10_61756923_61757472	4
chr10_62192464_62196058	4
chr10_62202634_62202913	4
chr10_62212362_62213149	4
chr10_62247657_62248303	4
chr10_62312966_62314522	4
chr10_62418797_62419442	4
chr10_62680657_62681068	4
chr10_63128124_63128953	4
chr10_63908950_63909169	4
chr10_63912928_63913276	4
chr10_63950897_63951293	4
chr10_66543788_66544134	4
chr10_66547847_66548450	4
chr10_66733827_66734027	4
chr10_66984279_66984912	4
chr10_66987309_66988063	4
chr10_67065260_67066813	4
chr10_67071346_67072042	4
chr10_67380424_67381330	4
chr10_67565869_67566600	4
chr10_67785032_67786436	4
chr10_67831251_67831858	4
chr10_68132605_68132927	4
chr10_68142156_68142643	4
chr10_68196292_68196757	4
chr10_68218696_68219150	4
chr10_68358662_68359317	4
chr10_68522004_68522429	4
chr10_68589877_68590163	4
chr10_68752384_68752821	4
chr10_68784160_68785067	4
chr10_68875596_68876125	4
chr10_69114560_69115130	4
chr10_69341184_69341768	4
chr10_6937011_6937233	4
chr10_7019774_7020435	4
chr10_70907054_70907486	4
chr10_70960484_70962222	4
chr10_70963011_70963862	4
chr10_71025260_71025812	4
chr10_71057399_71057873	4
chr10_71058423_71059387	4
chr10_71072528_71073351	4
chr10_71087066_71087940	4
chr10_71118875_71120931	4
chr10_71145790_71146047	4
chr10_71146648_71147896	4
chr10_71152626_71153590	4
chr10_71154152_71154953	4
chr10_71155876_71158044	4
chr10_71191372_71191697	4
chr10_71192706_71193836	4
chr10_71196951_71197649	4
chr10_71217276_71217784	4
chr10_71218301_71218573	4
chr10_71321220_71321624	4
chr10_71334205_71334627	4
chr10_71398197_71398773	4
chr10_71399407_71399803	4
chr10_7323189_7323690	4
chr10_74440618_74441597	4
chr10_74952752_74953395	4
chr10_75091333_75092802	4
chr10_75230150_75233910	4
chr10_75321955_75323077	4
chr10_75326266_75327167	4
chr10_75396379_75397589	4
chr10_75434264_75435081	4
chr10_75554078_75554525	4
chr10_75555980_75556783	4
chr10_76676885_76677320	4
chr10_76724359_76724740	4
chr10_77103682_77104108	4
chr10_77109145_77110383	4
chr10_77116249_77117482	4
chr10_77125279_77127013	4
chr10_77199300_77199762	4
chr10_77242391_77243498	4
chr10_77541997_77542568	4
chr10_77626071_77627851	4
chr10_77633904_77635171	4
chr10_78086346_78087192	4
chr10_78122418_78123034	4
chr10_7824453_7825096	4
chr10_78329172_78329760	4
chr10_78349740_78350143	4
chr10_78399275_78399661	4
chr10_78409131_78409913	4
chr10_78428053_78429876	4
chr10_78436785_78438695	4
chr10_78453661_78455734	4
chr10_78484543_78486256	4
chr10_79623778_79624881	4
chr10_79625504_79626932	4
chr10_79897726_79898058	4
chr10_80761461_80762011	4
chr10_80963402_80964019	4
chr10_81152520_81152802	4
chr10_81184290_81185495	4
chr10_81253055_81253472	4
chr10_81256511_81258209	4
chr10_81296308_81299241	4
chr10_82352429_82352801	4
chr10_82953364_82953785	4
chr10_82974272_82976460	4
chr10_82990496_82992282	4
chr10_83009852_83010360	4
chr10_83032331_83033034	4
chr10_83036158_83036731	4
chr10_83038275_83038576	4
chr10_83301075_83302194	4
chr10_83624656_83625456	4
chr10_83626503_83627261	4
chr10_83627933_83628746	4
chr10_83629310_83630194	4
chr10_84187362_84187793	4
chr10_84275894_84276345	4
chr10_84313473_84313955	4
chr10_84573687_84573996	4
chr10_84774569_84775031	4
chr10_84852598_84852858	4
chr10_84854129_84854338	4
chr10_84878997_84879281	4
chr10_84949039_84949921	4
chr10_84967483_84968136	4
chr10_84968814_84969194	4
chr10_86845272_86845861	4
chr10_86878189_86878998	4
chr10_87711170_87712465	4
chr10_87715481_87715778	4
chr10_87722175_87722607	4
chr10_87727170_87727993	4
chr10_87847885_87848243	4
chr10_88383824_88384716	4
chr10_88388858_88391143	4
chr10_88402722_88403466	4
chr10_88719236_88720330	4
chr10_89111586_89112623	4
chr10_89439247_89439842	4
chr10_89464511_89465718	4
chr10_89470834_89471379	4
chr10_89515758_89516301	4
chr10_89625873_89626530	4
chr10_89677967_89678431	4
chr10_9087054_9087448	4
chr10_91959383_91960256	4
chr10_91983155_91983389	4
chr10_91988406_91988708	4
chr10_92073965_92074848	4
chr10_92246762_92247216	4
chr10_92308212_92309350	4
chr10_92335161_92335606	4
chr10_92434072_92434604	4
chr10_92483646_92483889	4
chr10_92556626_92557210	4
chr10_92595354_92596425	4
chr10_93345174_93345876	4
chr10_93444409_93444886	4
chr10_93749050_93750158	4
chr10_93898992_93900048	4
chr10_93918288_93919560	4
chr10_93976017_93976499	4
chr10_94129264_94130263	4
chr10_9461959_9464289	4
chr10_94674145_94674423	4
chr10_9469107_9469633	4
chr10_9491359_9491921	4
chr10_9495067_9497649	4
chr10_9498502_9498890	4
chr10_95109584_95110429	4
chr10_95118866_95120458	4
chr10_95121928_95125117	4
chr10_95142865_95143598	4
chr10_95315816_95316227	4
chr10_95532731_95533831	4
chr10_95878013_95878807	4
chr10_9594702_9595611	4
chr10_9596221_9596824	4
chr10_96094036_96094398	4
chr10_96096679_96097327	4
chr10_96113772_96114193	4
chr10_9633259_9635333	4
chr10_96337725_96339264	4
chr10_96342363_96343208	4
chr10_9639850_9641163	4
chr10_96400743_96401181	4
chr10_9648651_9649086	4
chr10_9668649_9669462	4
chr10_96708439_96709059	4
chr10_96803679_96805291	4
chr10_96825152_96825404	4
chr10_96910739_96910950	4
chr10_96955901_96956270	4
chr10_9706357_9707208	4
chr10_97436611_97437320	4
chr10_97486119_97486609	4
chr10_97641770_97642273	4
chr10_98068664_98068890	4
chr10_98563739_98565211	4
chr10_98581832_98582121	4
chr10_98741290_98741863	4
chr10_98879935_98880564	4
chr10_98926208_98927007	4
chr10_98950390_98952272	4
chr10_99226590_99227484	4
chr10_99314181_99315072	4
chr10_99573943_99574429	4
chr10_99708471_99710142	4
chr11_100065831_100068193	4
chr11_100073513_100074467	4
chr11_100109077_100110227	4
chr11_100113085_100114521	4
chr11_100221214_100222734	4
chr11_100305378_100305625	4
chr11_10046376_10046799	4
chr11_100843037_100843500	4
chr11_100861769_100862231	4
chr11_100933792_100934642	4
chr11_100946593_100947866	4
chr11_10103232_10103696	4
chr11_101128977_101129460	4
chr11_101236773_101237149	4
chr11_101287256_101287875	4
chr11_101328839_101329219	4
chr11_101454264_101455127	4
chr11_101661202_101661437	4
chr11_101682664_101682991	4
chr11_101695588_101696173	4
chr11_101700011_101701322	4
chr11_101719985_101720474	4
chr11_101878668_101879246	4
chr11_101908720_101909180	4
chr11_102085880_102089729	4
chr11_102143072_102143314	4
chr11_102145351_102146104	4
chr11_102327189_102327617	4
chr11_102340847_102341632	4
chr11_102381383_102382158	4
chr11_102568739_102569260	4
chr11_102630118_102630730	4
chr11_102748325_102748926	4
chr11_103174048_103176546	4
chr11_103215270_103215943	4
chr11_103292071_103292617	4
chr11_103350490_103351810	4
chr11_103372288_103373303	4
chr11_103464567_103464767	4
chr11_103678370_103678904	4
chr11_103963926_103964611	4
chr11_104383242_104384050	4
chr11_104553932_104554356	4
chr11_104615502_104615888	4
chr11_104952092_104953207	4
chr11_105122748_105124452	4
chr11_105946865_105948870	4
chr11_106289496_106289722	4
chr11_106438718_106439483	4
chr11_106474812_106476746	4
chr11_106554781_106557192	4
chr11_106583003_106584248	4
chr11_106587915_106589334	4
chr11_106625578_106625899	4
chr11_106722528_106723453	4
chr11_106727147_106727640	4
chr11_107527612_107528056	4
chr11_108157853_108158564	4
chr11_108272408_108273255	4
chr11_108357277_108357709	4
chr11_108749416_108750555	4
chr11_108845608_108846513	4
chr11_108897638_108899059	4
chr11_108924240_108925565	4
chr11_108933855_108934290	4
chr11_108952180_108952753	4
chr11_108984462_108985384	4
chr11_109031655_109032006	4
chr11_109047625_109047825	4
chr11_109049305_109050178	4
chr11_109086681_109087800	4
chr11_109100346_109100648	4
chr11_109187532_109188654	4
chr11_109238699_109239111	4
chr11_109368870_109369897	4
chr11_109392115_109392906	4
chr11_109415978_109418155	4
chr11_109477467_109478482	4
chr11_109502476_109502933	4
chr11_109509832_109510446	4
chr11_109530017_109530852	4
chr11_109538358_109538680	4
chr11_109541473_109542584	4
chr11_109544331_109547316	4
chr11_109635804_109637664	4
chr11_109926295_109928006	4
chr11_109993954_109996187	4
chr11_110010564_110011675	4
chr11_110028963_110029771	4
chr11_110037819_110038290	4
chr11_110097352_110098438	4
chr11_110130618_110131214	4
chr11_110438250_110440678	4
chr11_110449943_110450866	4
chr11_110451427_110452198	4
chr11_110475116_110481991	4
chr11_110482967_110483630	4
chr11_110484870_110486202	4
chr11_110498411_110499252	4
chr11_111424691_111425389	4
chr11_112081268_112081845	4
chr11_112163662_112164282	4
chr11_112172725_112174254	4
chr11_112189176_112189627	4
chr11_112998870_112999601	4
chr11_113005926_113006428	4
chr11_113008163_113009890	4
chr11_113010582_113011597	4
chr11_113018996_113019581	4
chr11_113040038_113040707	4
chr11_113064616_113065830	4
chr11_113145860_113146066	4
chr11_113352073_113352823	4
chr11_113680958_113681415	4
chr11_114687042_114688315	4
chr11_114694320_114694840	4
chr11_114706238_114707385	4
chr11_114711135_114711556	4
chr11_114724604_114726041	4
chr11_114726918_114728145	4
chr11_114793665_114795810	4
chr11_114807479_114808349	4
chr11_114837629_114837829	4
chr11_114874921_114877413	4
chr11_114897942_114898496	4
chr11_115071153_115072512	4
chr11_115188768_115189081	4
chr11_115217531_115218117	4
chr11_115266930_115267319	4
chr11_115373598_115375122	4
chr11_115376498_115377499	4
chr11_115746117_115747890	4
chr11_115964395_115966149	4
chr11_116332262_116334208	4
chr11_116748739_116749383	4
chr11_116922125_116922512	4
chr11_117089734_117093114	4
chr11_117101172_117101874	4
chr11_117102394_117102740	4
chr11_117103517_117104161	4
chr11_117108511_117109428	4
chr11_117111341_117111614	4
chr11_117112519_117113420	4
chr11_117122960_117123219	4
chr11_117153705_117154778	4
chr11_117169968_117170854	4
chr11_117271886_117272444	4
chr11_117289783_117290075	4
chr11_117295160_117297322	4
chr11_117372267_117372635	4
chr11_117532169_117533036	4
chr11_117877930_117878619	4
chr11_117879636_117880042	4
chr11_117888630_117891217	4
chr11_117923288_117923768	4
chr11_117924429_117925014	4
chr11_117939500_117940557	4
chr11_117952095_117952621	4
chr11_117954064_117954593	4
chr11_117957968_117958748	4
chr11_117959874_117960192	4
chr11_118011363_118011935	4
chr11_118043001_118044460	4
chr11_118132122_118133009	4
chr11_118133589_118134134	4
chr11_118321476_118323446	4
chr11_11836762_11837262	4
chr11_118403962_118405049	4
chr11_118436324_118437010	4
chr11_11844443_11844832	4
chr11_11878379_11878710	4
chr11_11881311_11881562	4
chr11_119133737_119135084	4
chr11_11913376_11914505	4
chr11_11928548_11928905	4
chr11_119384758_119385396	4
chr11_119674635_119675218	4
chr11_119705507_119705758	4
chr11_119718067_119718457	4
chr11_119785910_119786711	4
chr11_119834401_119834887	4
chr11_119963891_119971906	4
chr11_120007432_120009594	4
chr11_120028193_120028917	4
chr11_120200564_120201025	4
chr11_120209015_120210157	4
chr11_120211283_120211513	4
chr11_120552772_120553017	4
chr11_120607962_120608547	4
chr11_120615381_120616183	4
chr11_12063520_12064532	4
chr11_120703518_120704812	4
chr11_12072067_12072863	4
chr11_121100601_121101703	4
chr11_121221681_121222012	4
chr11_121280285_121280853	4
chr11_121653973_121655672	4
chr11_121697533_121698859	4
chr11_12470684_12471348	4
chr11_16701848_16702056	4
chr11_16858613_16858864	4
chr11_16906816_16908056	4
chr11_17176528_17177120	4
chr11_17187632_17187988	4
chr11_17203389_17204069	4
chr11_17620544_17621357	4
chr11_17694027_17694577	4
chr11_17768209_17769413	4
chr11_19629974_19630261	4
chr11_19746814_19748200	4
chr11_19776391_19777520	4
chr11_19915509_19916003	4
chr11_19917030_19918517	4
chr11_20031596_20031902	4
chr11_20116481_20117821	4
chr11_20244915_20245820	4
chr11_20538486_20538906	4
chr11_20733323_20734289	4
chr11_21054642_21055030	4
chr11_21739270_21739832	4
chr11_22413395_22413742	4
chr11_22497669_22497958	4
chr11_22638165_22638430	4
chr11_22692421_22693757	4
chr11_22694876_22695584	4
chr11_22885030_22885369	4
chr11_22978027_22978265	4
chr11_23864261_23864703	4
chr11_28928811_28929742	4
chr11_29801565_29802144	4
chr11_30224507_30225790	4
chr11_30471643_30472295	4
chr11_31084494_31085153	4
chr11_31136189_31138947	4
chr11_31222843_31223222	4
chr11_31271346_31271769	4
chr11_31278804_31279602	4
chr11_31461973_31462202	4
chr11_31736305_31736965	4
chr11_32361565_32361943	4
chr11_32434307_32434510	4
chr11_32440150_32440597	4
chr11_32479747_32480296	4
chr11_32546458_32546842	4
chr11_32549160_32549565	4
chr11_32552193_32554818	4
chr11_32557902_32558711	4
chr11_32563351_32565588	4
chr11_32566233_32566622	4
chr11_32576506_32576916	4
chr11_32999353_32999592	4
chr11_33001176_33001818	4
chr11_33080194_33081025	4
chr11_33088022_33088683	4
chr11_33100012_33100592	4
chr11_33122392_33123566	4
chr11_33142509_33144326	4
chr11_33359318_33359815	4
chr11_33541214_33542119	4
chr11_33556342_33556824	4
chr11_33599373_33603173	4
chr11_33607692_33608448	4
chr11_33617876_33618198	4
chr11_33668442_33669168	4
chr11_33744314_33744996	4
chr11_3508020_3511192	4
chr11_35776374_35776830	4
chr11_35844260_35844819	4
chr11_35868603_35869628	4
chr11_35940471_35941006	4
chr11_35997948_35998335	4
chr11_3610371_3610593	4
chr11_37800545_37800818	4
chr11_38075253_38075753	4
chr11_38077865_38078410	4
chr11_38681346_38681664	4
chr11_3884548_3885676	4
chr11_3902456_3903673	4
chr11_3904454_3906023	4
chr11_3920355_3921790	4
chr11_39999388_39999866	4
chr11_40366414_40366900	4
chr11_40564345_40564772	4
chr11_41340073_41342126	4
chr11_42215229_42215429	4
chr11_42456473_42456710	4
chr11_42610445_42611448	4
chr11_42646723_42647217	4
chr11_4271635_4272805	4
chr11_4291546_4295538	4
chr11_42999226_43000063	4
chr11_43072341_43072811	4
chr11_43093582_43094655	4
chr11_43186099_43187796	4
chr11_43528562_43529389	4
chr11_43548750_43549019	4
chr11_43703531_43704017	4
chr11_43836212_43837023	4
chr11_43894838_43896183	4
chr11_43900497_43901886	4
chr11_43921648_43922238	4
chr11_43940358_43940947	4
chr11_43991899_43992785	4
chr11_44106829_44107180	4
chr11_44163891_44164878	4
chr11_45805022_45805908	4
chr11_45840334_45840722	4
chr11_45906553_45906883	4
chr11_48249238_48249776	4
chr11_49006426_49007265	4
chr11_49083205_49083558	4
chr11_4936154_4936563	4
chr11_50217748_50218849	4
chr11_51551263_51551871	4
chr11_51564985_51565463	4
chr11_51631699_51632130	4
chr11_51822962_51824785	4
chr11_51832189_51833740	4
chr11_51852132_51852745	4
chr11_51957862_51958244	4
chr11_52327217_52327907	4
chr11_52447247_52448341	4
chr11_53294391_53294731	4
chr11_5346644_5347739	4
chr11_53528439_53528699	4
chr11_53853580_53854412	4
chr11_53960929_53961223	4
chr11_54181473_54182503	4
chr11_54185635_54186505	4
chr11_54248778_54250258	4
chr11_5436927_5437862	4
chr11_54531775_54532115	4
chr11_54726660_54727800	4
chr11_54879324_54881680	4
chr11_54882595_54883181	4
chr11_54884907_54885383	4
chr11_54906030_54907097	4
chr11_54948430_54948650	4
chr11_54950639_54950932	4
chr11_54989721_54990230	4
chr11_55021746_55023910	4
chr11_55048163_55048708	4
chr11_55184944_55186106	4
chr11_55234739_55235123	4
chr11_55236438_55237379	4
chr11_55274352_55275327	4
chr11_55456992_55457501	4
chr11_5700836_5702525	4
chr11_57099660_57100717	4
chr11_57707277_57709593	4
chr11_57915990_57916349	4
chr11_57952648_57953042	4
chr11_58789513_58791132	4
chr11_59149323_59149557	4
chr11_59194773_59196055	4
chr11_59222295_59223877	4
chr11_5944436_5945690	4
chr11_59657724_59658266	4
chr11_59758839_59760076	4
chr11_59994307_59994660	4
chr11_60125030_60125993	4
chr11_60127093_60128348	4
chr11_6017763_6019046	4
chr11_6028793_6030130	4
chr11_60335647_60336617	4
chr11_60808049_60808944	4
chr11_61201115_61201560	4
chr11_61219955_61220890	4
chr11_61612204_61612622	4
chr11_61722170_61722574	4
chr11_6174523_6176150	4
chr11_61986965_61987302	4
chr11_62954915_62955219	4
chr11_63026506_63027118	4
chr11_63119742_63120056	4
chr11_63122285_63123505	4
chr11_63173500_63174139	4
chr11_63287751_63288268	4
chr11_63460103_63461257	4
chr11_63479492_63479909	4
chr11_63501012_63501373	4
chr11_63507354_63508504	4
chr11_63524346_63524754	4
chr11_63562656_63562896	4
chr11_63565461_63566211	4
chr11_63573054_63573687	4
chr11_63791127_63791723	4
chr11_63847306_63847544	4
chr11_64655191_64655472	4
chr11_65027073_65027367	4
chr11_65029955_65030830	4
chr11_65031509_65033733	4
chr11_65037471_65037908	4
chr11_65039608_65040187	4
chr11_65088318_65088774	4
chr11_65128607_65129081	4
chr11_65215177_65215868	4
chr11_65389229_65389559	4
chr11_65448415_65448828	4
chr11_65476219_65476532	4
chr11_65490653_65491046	4
chr11_6694955_6695762	4
chr11_6697691_6698708	4
chr11_66980531_66981109	4
chr11_67514968_67516381	4
chr11_67521922_67522554	4
chr11_67526341_67528197	4
chr11_67529341_67529582	4
chr11_67532503_67533081	4
chr11_67534886_67536064	4
chr11_67562781_67563689	4
chr11_67564233_67564649	4
chr11_67588524_67589438	4
chr11_67616435_67617209	4
chr11_67622212_67623279	4
chr11_67721448_67723407	4
chr11_67828155_67829152	4
chr11_68211849_68212631	4
chr11_68213886_68214369	4
chr11_68333599_68333837	4
chr11_68443453_68444058	4
chr11_68457765_68460246	4
chr11_68898814_68899414	4
chr11_69102066_69102887	4
chr11_69154059_69154326	4
chr11_69482454_69483428	4
chr11_69663611_69664492	4
chr11_69691000_69691382	4
chr11_70079970_70080757	4
chr11_70114255_70115175	4
chr11_70439974_70441241	4
chr11_70444660_70445025	4
chr11_70591791_70592222	4
chr11_70593222_70593507	4
chr11_70732361_70732727	4
chr11_7145088_7145601	4
chr11_72027754_72028215	4
chr11_72423586_72424279	4
chr11_72476910_72478918	4
chr11_72479519_72479755	4
chr11_72481985_72482407	4
chr11_72494235_72494779	4
chr11_72495793_72497782	4
chr11_72519330_72520359	4
chr11_72536531_72537101	4
chr11_72558426_72558755	4
chr11_7295767_7296518	4
chr11_73021214_73025311	4
chr11_73059582_73059965	4
chr11_74182687_74184380	4
chr11_74187294_74188059	4
chr11_74283869_74284397	4
chr11_74379092_74380113	4
chr11_74419628_74420205	4
chr11_74442202_74444264	4
chr11_74485502_74485835	4
chr11_74577035_74577506	4
chr11_75224072_75224272	4
chr11_75496491_75497147	4
chr11_75537780_75538820	4
chr11_75565744_75566534	4
chr11_75896581_75897024	4
chr11_76236031_76236504	4
chr11_76576119_76576319	4
chr11_76598414_76600051	4
chr11_7670235_7670501	4
chr11_76705118_76705893	4
chr11_76823496_76825815	4
chr11_76849435_76849948	4
chr11_76914003_76914905	4
chr11_77010994_77012395	4
chr11_77091253_77091481	4
chr11_77787615_77788201	4
chr11_77964290_77964824	4
chr11_78120903_78121689	4
chr11_78209658_78210236	4
chr11_78372114_78372687	4
chr11_78411479_78413295	4
chr11_78418084_78418959	4
chr11_78430605_78431661	4
chr11_78598910_78599214	4
chr11_78882184_78882781	4
chr11_78888903_78889601	4
chr11_78920310_78921188	4
chr11_79058672_79058954	4
chr11_79064162_79064851	4
chr11_79076214_79076991	4
chr11_79087616_79088081	4
chr11_79422497_79422856	4
chr11_79452846_79453522	4
chr11_79765431_79765678	4
chr11_7987515_7988115	4
chr11_80145557_80146506	4
chr11_80152054_80154520	4
chr11_80300496_80303019	4
chr11_80669736_80670716	4
chr11_80808331_80811121	4
chr11_80948922_80949851	4
chr11_81080153_81080855	4
chr11_81100883_81101216	4
chr11_81236013_81236269	4
chr11_81239777_81240433	4
chr11_81344001_81344479	4
chr11_81409056_81409525	4
chr11_81410849_81413514	4
chr11_81414033_81415241	4
chr11_81422586_81423169	4
chr11_81834744_81835369	4
chr11_81841180_81841601	4
chr11_82013725_82014151	4
chr11_82014773_82015703	4
chr11_82016267_82016802	4
chr11_82207069_82207403	4
chr11_82845573_82846374	4
chr11_82867287_82868142	4
chr11_83063070_83067601	4
chr11_83081007_83081561	4
chr11_83730953_83731652	4
chr11_83810639_83810894	4
chr11_83817003_83817544	4
chr11_83822383_83822672	4
chr11_83832481_83833362	4
chr11_83843405_83844051	4
chr11_83875173_83875620	4
chr11_83877300_83879956	4
chr11_83895166_83897507	4
chr11_83913602_83914927	4
chr11_83926380_83927172	4
chr11_83935454_83936762	4
chr11_84078256_84078797	4
chr11_84079380_84080744	4
chr11_84165820_84166029	4
chr11_84525428_84525919	4
chr11_84530052_84530777	4
chr11_8486080_8486388	4
chr11_85250309_85251073	4
chr11_85270686_85271840	4
chr11_85275143_85275661	4
chr11_85339732_85340143	4
chr11_85420172_85420678	4
chr11_8569112_8570486	4
chr11_8575147_8575922	4
chr11_85786277_85786784	4
chr11_85804031_85804422	4
chr11_8593132_8594920	4
chr11_8615314_8618564	4
chr11_8622238_8627594	4
chr11_8651476_8654473	4
chr11_8656468_8657205	4
chr11_86610190_86610636	4
chr11_8669023_8669591	4
chr11_86691283_86692253	4
chr11_86748934_86750263	4
chr11_86752388_86753822	4
chr11_86906387_86909798	4
chr11_86952694_86953840	4
chr11_86954702_86955341	4
chr11_8709599_8710013	4
chr11_87459788_87460299	4
chr11_87574691_87575365	4
chr11_87581968_87582358	4
chr11_87664446_87665607	4
chr11_87666310_87666882	4
chr11_87677945_87679541	4
chr11_87686558_87686891	4
chr11_87695717_87696090	4
chr11_87704126_87704739	4
chr11_87749427_87749933	4
chr11_88105389_88108368	4
chr11_88114863_88115427	4
chr11_88155957_88156665	4
chr11_8834178_8834824	4
chr11_88356929_88357201	4
chr11_88520901_88521308	4
chr11_88522076_88522642	4
chr11_88531909_88532697	4
chr11_88536887_88537274	4
chr11_8886126_8887166	4
chr11_88939634_88940108	4
chr11_88944380_88944751	4
chr11_89085821_89086825	4
chr11_89145194_89145681	4
chr11_89301964_89303874	4
chr11_89579273_89580359	4
chr11_89592329_89593092	4
chr11_89631139_89631828	4
chr11_89766376_89766667	4
chr11_90678186_90679448	4
chr11_90918098_90919254	4
chr11_90979089_90979289	4
chr11_91007178_91007546	4
chr11_91067451_91067709	4
chr11_91121167_91121700	4
chr11_91130258_91130539	4
chr11_91204424_91204663	4
chr11_91408125_91408943	4
chr11_94026269_94026707	4
chr11_94165582_94166167	4
chr11_94264965_94266626	4
chr11_94412344_94413374	4
chr11_94432305_94432605	4
chr11_94536327_94537044	4
chr11_95026191_95026544	4
chr11_95085438_95090160	4
chr11_95102509_95102764	4
chr11_95119777_95121801	4
chr11_95122416_95122783	4
chr11_95125363_95127071	4
chr11_95145182_95146630	4
chr11_95153002_95154157	4
chr11_95186715_95187279	4
chr11_95356740_95357084	4
chr11_95893679_95894512	4
chr11_9666642_9667462	4
chr11_96822517_96823217	4
chr11_97182530_97182804	4
chr11_97343333_97344028	4
chr11_97349948_97350789	4
chr11_97406547_97406935	4
chr11_97411987_97413234	4
chr11_97418161_97420315	4
chr11_97424826_97425149	4
chr11_97433128_97433447	4
chr11_97543072_97543768	4
chr11_97546865_97547320	4
chr11_97656931_97657707	4
chr11_97735607_97737533	4
chr11_97896568_97896980	4
chr11_97997417_97998354	4
chr11_98059514_98060077	4
chr11_98063773_98064182	4
chr11_98139029_98139484	4
chr11_98334461_98334730	4
chr11_98704201_98705016	4
chr11_98705679_98706503	4
chr11_98720699_98721889	4
chr11_99042923_99044696	4
chr11_99045609_99046003	4
chr11_99101597_99103559	4
chr11_99126089_99128750	4
chr11_99132231_99132833	4
chr12_100142883_100143221	4
chr12_100206836_100207210	4
chr12_100208371_100209033	4
chr12_100214609_100215380	4
chr12_100257638_100258325	4
chr12_100262778_100263262	4
chr12_100265909_100266334	4
chr12_100272963_100273424	4
chr12_100275775_100284440	4
chr12_100298779_100300200	4
chr12_100301764_100302806	4
chr12_100307513_100308272	4
chr12_100310646_100311484	4
chr12_100312876_100314468	4
chr12_100315154_100315420	4
chr12_100323684_100323975	4
chr12_100324694_100325385	4
chr12_100330080_100330699	4
chr12_100336348_100336722	4
chr12_100337327_100338409	4
chr12_100340976_100341290	4
chr12_100346553_100346940	4
chr12_100455490_100456430	4
chr12_100873673_100874072	4
chr12_100892611_100893293	4
chr12_102271276_102271766	4
chr12_102292307_102292546	4
chr12_102296906_102297285	4
chr12_102298770_102300129	4
chr12_102305086_102306011	4
chr12_102308060_102308882	4
chr12_102326321_102327065	4
chr12_102327927_102328527	4
chr12_102346479_102346814	4
chr12_102363576_102364046	4
chr12_102416310_102417077	4
chr12_102417702_102418103	4
chr12_102419579_102421109	4
chr12_102421789_102422539	4
chr12_102425971_102426988	4
chr12_102431760_102432889	4
chr12_102438057_102438493	4
chr12_102570693_102571244	4
chr12_102572018_102572268	4
chr12_102581624_102582385	4
chr12_102586274_102586563	4
chr12_102588318_102589240	4
chr12_102590281_102591437	4
chr12_102597253_102597959	4
chr12_102599410_102603077	4
chr12_102625253_102627318	4
chr12_102628065_102628782	4
chr12_102632926_102633476	4
chr12_102640152_102641493	4
chr12_102644992_102645195	4
chr12_102646526_102648697	4
chr12_102652331_102654256	4
chr12_102668324_102668820	4
chr12_102671451_102671787	4
chr12_102679855_102682961	4
chr12_102706734_102707117	4
chr12_102707860_102709344	4
chr12_102711574_102712037	4
chr12_102722427_102723562	4
chr12_102724683_102726364	4
chr12_102733211_102733731	4
chr12_102736959_102737963	4
chr12_103129522_103129927	4
chr12_103281218_103282449	4
chr12_103303250_103303920	4
chr12_103345011_103345656	4
chr12_103346954_103347428	4
chr12_103348426_103348876	4
chr12_103376611_103377242	4
chr12_104858459_104858934	4
chr12_104866589_104868705	4
chr12_104888287_104888981	4
chr12_104903882_104904988	4
chr12_104912327_104912848	4
chr12_104917100_104917874	4
[truncated: 8,633 more rows]

## Sheet: InVitro_LungVsLiver_Open
region	baseMean	log2FoldChange	lfcSE	stat	pvalue	padj	gene	distance
chr8_84742194_84742695	177.139	5.65719	0.492127	11.4954	1.39158312986691e-30	2.08374266283142e-25	Nfix	57650
chr4_155839387_155839888	257.537	4.82905	0.447321	10.7955	3.61477685827706e-27	2.70636535990774e-22	Mxra8	0
chr17_27767404_27767905	166.847	5.79117	0.547563	10.5763	3.83921628888563e-26	1.91626802627149e-21	RP24-535N4.2	52654
chr7_99360074_99360575	223.501	4.89294	0.465241	10.517	7.21317783514324e-26	2.70023508964128e-21	Serpinh1	-6835
chr13_51314545_51315046	128.296	5.80913	0.564922	10.2831	8.40128625190549e-25	2.51600040414815e-20	S1pr3	93593
chr2_168466087_168466588	165.363	5.18075	0.507431	10.2097	1.79327819693687e-24	4.47539473218551e-20	Nfatc2	135070
chr6_72711694_72712195	162	4.77374	0.468816	10.1826	2.37224541662451e-24	5.07453794914196e-20	Tcf7l1	77060
chr4_84523657_84524158	188.339	4.14306	0.417485	9.92387	3.27795797549069e-23	6.13547686615001e-19	Bnc2	151118
chr6_99485101_99485602	145.284	6.77259	0.697773	9.70601	2.84256149353418e-22	4.72935906089239e-18	Foxp1	35396
chr6_99485101_99485602.1	145.284	6.77259	0.697773	9.70601	2.84256149353418e-22	4.72935906089239e-18	RP23-133N21.3	181196
chr13_54312638_54313139	203.46	5.69787	0.589185	9.67076	4.01388482230367e-22	5.97736688232126e-18	Cplx2	58210
chr5_129533684_129534185	165.809	5.05744	0.523459	9.66156	4.39104279483193e-22	5.97736688232126e-18	Sfswap	-32464
chr2_168458546_168459047	277.285	3.68144	0.388784	9.46911	2.82239707258462e-21	3.5218576270979e-17	Nfatc2	142611
chr1_92130448_92130949	110.986	6.36461	0.673746	9.4466	3.50014611154576e-21	3.88727233610499e-17	Hdac4	49393
chr8_87494570_87495071	103.383	5.25583	0.556605	9.44266	3.63444478095017e-21	3.88727233610499e-17	Cbln1	-21961
chr2_134342501_134343002	118.096	4.79633	0.511545	9.37615	6.84267371451761e-21	6.83076746225435e-17	Hao1	211367
chr15_75818530_75819031	113.944	5.03631	0.539145	9.34129	9.51713001653004e-21	8.90678457215745e-17	Zc3h3	22885
chr17_83889819_83890320	163.356	3.98739	0.427326	9.33103	1.04850287427958e-20	9.23539834657352e-17	Haao	-43029
chr16_21210820_21211321	153.287	4.23123	0.454358	9.31256	1.24793106305019e-20	1.0381330525004e-16	Ephb3	-6066
chr1_54128824_54129325	174.593	5.43355	0.584351	9.29843	1.42529111564028e-20	1.1232719282361e-16	Hecw2	64724
chr8_11375730_11376231	110.957	5.57403	0.601904	9.26067	2.0316019979921e-20	1.52105025788669e-16	Col4a2	-62926
chr15_64377029_64377530	139.782	4.44875	0.481943	9.23087	2.68450894883567e-20	1.91416993090336e-16	Asap1	5390
chr12_16151224_16151725	115.669	4.28284	0.465872	9.19316	3.81474954950199e-20	2.59643992178581e-16	Trib2	-334302
chr9_63980259_63980760	96.5796	5.39918	0.592031	9.11975	7.52974033259174e-20	4.90215559853024e-16	Smad6	41300
chr3_79989245_79989746	105.436	5.10615	0.560302	9.11321	7.99828200050864e-20	4.99022811864235e-16	Fam198b	-104713
chr4_47505048_47505549	119.816	4.73532	0.519985	9.10664	8.49699051846626e-20	5.08932345297848e-16	Sec61b	-30391
chr10_56921211_56921712	126.629	7.09335	0.781281	9.07913	1.09450846356461e-19	6.30348472406542e-16	Gja1	-543882
chr17_27764948_27765449	116.147	4.80075	0.538738	8.91109	5.05319938133883e-19	2.70236079343677e-15	RP24-535N4.2	55110
chr18_61044977_61045478	93.5888	4.58988	0.515042	8.91167	5.02673538532232e-19	2.70236079343677e-15	Pdgfrb	0
chr13_54323621_54324122	109.618	5.70245	0.641234	8.89293	5.95194396606906e-19	2.97079379178405e-15	Cplx2	47227
chr8_25518508_25519009	153.45	3.74828	0.421421	8.89439	5.87391484766033e-19	2.97079379178405e-15	Fgfr1	0
chr4_135095598_135096099	128.399	4.71459	0.531207	8.87525	6.97775979466613e-19	3.37046056094681e-15	Runx3	24553
chr13_94116553_94117054	123.137	7.34922	0.828812	8.86718	7.50244803858202e-19	3.51065333390386e-15	Lhfpl2	-58758
chr6_54248903_54249404	92.7767	5.22731	0.592083	8.82868	1.05919586218436e-18	4.80614936992797e-15	Chn2	-209331
chr11_60273233_60273734	176.389	4.53165	0.51644	8.77478	1.71233717060047e-18	7.32581873110123e-15	Tom1l2	79172
chr2_168451640_168452141	133.81	7.50351	0.854925	8.77679	1.681996707991e-18	7.32581873110123e-15	Nfatc2	149517
chr14_25738503_25739004	85.8737	5.23355	0.601541	8.70023	3.31197889921408e-18	1.32515726382961e-14	Zcchc24	30036
chr2_117996147_117996648	140.048	4.83181	0.555476	8.6985	3.36291654315343e-18	1.32515726382961e-14	Thbs1	115228
chr5_107157363_107157864	85.7911	5.9849	0.687614	8.70386	3.2077705285754e-18	1.32515726382961e-14	Tgfbr3	131766
chr8_92847258_92847759	121.816	5.06571	0.584716	8.66355	4.57306409849264e-18	1.75581037190818e-14	Mmp2	-19968
chr3_85535912_85536413	99.6678	5.59258	0.64612	8.65563	4.90184393547604e-18	1.83499302263562e-14	RP24-559D1.1	351104
chr8_11411731_11412232	104.577	4.22763	0.488746	8.64995	5.15203890843526e-18	1.88161257100046e-14	Col4a2	-98927
chr5_36356678_36357179	131.411	3.57233	0.415163	8.60463	7.65622462164462e-18	2.72960813957248e-14	Sorcs2	40961
chr8_120926127_120926628	95.6362	4.48079	0.521408	8.59365	8.42517000461998e-18	2.93389891005068e-14	AC114005.5	-1015287
chr5_107124417_107124918	198.695	3.6709	0.431129	8.51462	1.67132955327124e-17	5.68780036312006e-14	Tgfbr3	164712
chr2_155248131_155248632	84.7089	5.3553	0.632397	8.46825	2.49115294122853e-17	8.2893944503693e-14	Dynlrb1	-11597
chr17_72158883_72159384	95.787	6.38023	0.755194	8.44847	2.95144878928373e-17	9.60754326649037e-14	Alk	444326
chr5_148486140_148486641	98.407	4.51442	0.535621	8.42838	3.50468513757164e-17	1.11657031449966e-13	Ubl3	66149
chr8_120966490_120966991	102.638	4.48039	0.532378	8.4158	3.90228767247146e-17	1.21734302872542e-13	AC114005.5	-1055650
chr2_3184135_3184636	148.055	3.66539	0.436155	8.40387	4.3200853419983e-17	1.32017399801119e-13	Fam171a1	-69912
chr8_120962765_120963266	91.5486	5.61297	0.668541	8.39586	4.6249167579017e-17	1.38506082082289e-13	AC114005.5	-1051925
chr8_36640479_36640980	132.365	3.60764	0.431318	8.36422	6.0515042628908e-17	1.77675724866864e-13	Dlc1	311463
chr4_84741218_84741719	89.4653	6.57691	0.788276	8.3434	7.21821546112689e-17	2.07855454794938e-13	Bnc2	-65943
chr2_4298794_4299295	240.391	3.18402	0.381745	8.34068	7.38627652138305e-17	2.08681822648184e-13	Frmd4a	-281051
chr16_4658627_4659128	94.2874	4.70938	0.566833	8.30824	9.71339231434981e-17	2.69346972547857e-13	Coro7	20650
chr6_40138168_40138669	86.1892	4.87445	0.587436	8.29784	1.06019969132945e-16	2.88642257418145e-13	Tmem178b	-264898
chr4_48663149_48663650	101.435	7.10236	0.85701	8.28737	1.1577685211745e-16	3.09576965343121e-13	Murc	0
chr8_57383752_57384253	101.085	4.55999	0.551256	8.27199	1.31736504387657e-16	3.46071797026375e-13	Hand2	-62770
chr11_55419651_55420152	113.435	4.21516	0.510797	8.25212	1.55614295831508e-16	4.01750500750245e-13	Sparc	3032
chr19_47281895_47282396	153.183	3.25612	0.394904	8.24535	1.64680628950801e-16	4.17951062685831e-13	Sh3pxd2a	182016
chr4_84674808_84675309	105.968	4.57957	0.555846	8.23892	1.73778982163368e-16	4.33691516836009e-13	Bnc2	0
chr12_40788491_40788992	95.0293	3.92602	0.476702	8.2358	1.78359986902013e-16	4.37826984897058e-13	Dock4	-342540
chr4_84202185_84202686	83.8398	4.97366	0.605339	8.21632	2.09841275242952e-16	5.06797140542005e-13	Bnc2	472590
chr4_84457488_84457989	87.418	6.03916	0.737597	8.18762	2.66446430495368e-16	6.33292413586442e-13	Bnc2	217287
chr19_37907732_37908233	137.546	4.04372	0.494969	8.16964	3.0930792229976e-16	7.16441029957756e-13	Myof	135345
chr8_120947192_120947693	109.333	3.79217	0.464216	8.16898	3.10998917765272e-16	7.16441029957756e-13	AC114005.5	-1036352
chr9_43945101_43945602	203.512	3.59317	0.441003	8.14772	3.70847856534295e-16	8.41369502872558e-13	Thy1	97782
chr13_102372454_102372955	94.1507	6.39565	0.787236	8.12419	4.50358199512031e-16	1.00651024532436e-12	Cd180	320618
chr11_103985085_103985586	101.563	4.68935	0.578094	8.11175	4.98944461087594e-16	1.09869771557052e-12	Arf2	-18347
chr5_149320496_149320997	102.355	3.84146	0.47382	8.10742	5.17041297677216e-16	1.12204705612882e-12	Alox5ap	-55730
chr18_82791101_82791602	135.646	4.39861	0.544036	8.08515	6.20859614602086e-16	1.32809854044145e-12	Zfp236	-98218
chr15_34412453_34412954	171.223	3.43262	0.427186	8.03543	9.32530302018617e-16	1.96670640695726e-12	Matn2	-105774
chr19_27260097_27260598	86.8115	4.27514	0.532191	8.0331	9.50395836299198e-16	1.97654614071675e-12	Vldlr	-43078
chr8_61757052_61757553	68.0665	4.96368	0.618241	8.02871	9.85021811086183e-16	2.02049562972923e-12	Palld	145117
chr19_21833397_21833898	70.7362	5.55918	0.693025	8.02162	1.04355962613719e-15	2.1116429034886e-12	Tmem2	-55056
chr17_72158109_72158610	81.2068	5.83871	0.730895	7.98843	1.36663282133438e-15	2.7130599217814e-12	Alk	445100
chr3_104944932_104945433	94.5817	4.16073	0.520905	7.9875	1.3770130297076e-15	2.7130599217814e-12	Wnt2b	16489
chr5_143656817_143657318	90.8115	4.59018	0.576119	7.96741	1.62031074061587e-15	3.15095727258545e-12	Cyth3	-34371
chr16_15252935_15253436	71.3392	4.7684	0.599083	7.95951	1.72725487634648e-15	3.31586433242622e-12	Gm21897	64022
chr5_136403473_136403974	95.7582	5.70896	0.71816	7.94943	1.87372157200544e-15	3.5515087907661e-12	Cux1	163472
chr4_32569957_32570458	101.571	4.5045	0.568934	7.91744	2.42458559659668e-15	4.53818778310989e-12	Bach2	-331008
chr2_27889094_27889595	102.781	4.42323	0.559071	7.91176	2.53782148153308e-15	4.69149198547261e-12	Col5a1	-2670
chr11_35065901_35066402	141.096	3.38537	0.428983	7.89162	2.98295924221597e-15	5.40466567979627e-12	Slit3	54822
chr14_25735226_25735727	168.717	3.06354	0.388302	7.88959	3.03188826626922e-15	5.40466567979627e-12	Zcchc24	33313
chr2_148522136_148522637	162.271	3.49855	0.443423	7.88985	3.02543094640887e-15	5.40466567979627e-12	Cd93	-78573
chr1_36030370_36030871	109.721	3.51753	0.446189	7.88349	3.1836716937674e-15	5.60846842062397e-12	Hs6st1	37529
chr4_84675569_84676070	75.7438	6.26951	0.795931	7.87695	3.35474996826145e-15	5.84112680811049e-12	Bnc2	-294
chr8_120972010_120972511	78.1157	4.35141	0.55305	7.86802	3.60308379115177e-15	6.20140418164683e-12	AC114005.5	-1061170
chr5_113208998_113209499	136.366	3.91892	0.499457	7.84636	4.28290552914789e-15	7.28770444351223e-12	AC162528.2	11738
chr8_33909574_33910075	130.371	3.72983	0.475919	7.83711	4.6103889397007e-15	7.75679808361621e-12	Rbpms	19789
chr12_101852184_101852685	92.7697	4.90628	0.626486	7.83143	4.82360281471077e-15	8.02534957635528e-12	Trip11	60583
chr13_56601120_56601621	117.113	3.43681	0.439029	7.82821	4.94863490858261e-15	8.1428971711676e-12	Tgfbi	7965
chr2_157065821_157066322	75.5735	4.69722	0.60067	7.81997	5.28357775422998e-15	8.59953966674612e-12	Soga1	12933
chr13_102434353_102434854	68.1998	5.352	0.684538	7.81841	5.34939314167861e-15	8.61304064130982e-12	Cd180	258719
chr1_192736464_192736965	77.5722	5.63909	0.722964	7.79996	6.19275323842464e-15	9.86485826774965e-12	Hhat	34249
chr9_21767738_21768239	88.0755	5.50413	0.706404	7.79177	6.60793768718281e-15	1.04154313825375e-11	Kank2	30506
chr18_5141350_5141851	138.62	3.43892	0.442496	7.77164	7.74777125672304e-15	1.20848283355255e-11	Zfp438	192589
chr9_21496680_21497181	100.416	4.39574	0.566469	7.75989	8.5000722732602e-15	1.31215703311929e-11	Dnm2	-71773
chr1_135659453_135659954	98.0401	4.56004	0.588492	7.74868	9.28506628194727e-15	1.41871075509439e-11	Nav1	-52158
chr15_79767419_79767920	201.385	4.13675	0.534552	7.73872	1.00419416097757e-14	1.51885888354162e-11	Dnal4	9053
chr10_59511272_59511773	192.857	3.18797	0.412186	7.73431	1.03962570058637e-14	1.55672512780102e-11	Mcu	104920
chr13_70713273_70713774	76.5613	4.06355	0.529531	7.67387	1.66889018246408e-14	2.47423709932662e-11	Ice1	-75639
chr9_20971960_20972461	93.9128	3.6909	0.481512	7.66524	1.78498210786175e-14	2.62040623381481e-11	S1pr2	4321
chr15_25774583_25775084	95.9012	4.03616	0.526819	7.66138	1.83946288698547e-14	2.67416828382832e-11	Myo10	-152059
chr17_14718760_14719261	182.632	3.37706	0.441082	7.65631	1.91348714792639e-14	2.75503511580144e-11	Thbs2	-24498
chr11_32398293_32398794	84.443	3.93999	0.514847	7.65273	1.96757911363339e-14	2.80593646567952e-11	Sh3pxd2b	-50474
chr10_127616170_127616671	77.742	4.70296	0.615545	7.64032	2.1668877241115e-14	3.06101510302577e-11	Lrp1	4478
chr14_67792995_67793496	90.6263	4.00947	0.525679	7.62722	2.39862974626563e-14	3.3567142016455e-11	Dock5	139937
chr13_72705368_72705869	121.064	3.41913	0.450232	7.59415	3.09819902643144e-14	4.29556688906313e-11	Irx2	-76549
chr5_48331326_48331827	84.2742	3.96485	0.522336	7.59062	3.18368516332633e-14	4.33383484246656e-11	Pacrgl	40502
chr9_13497678_13498179	88.3206	3.59952	0.474204	7.59065	3.18293671003738e-14	4.33383484246656e-11	Maml2	-199722
chr4_143278300_143278801	87.113	5.39063	0.711168	7.57997	3.45646729615857e-14	4.66277438251791e-11	Pdpn	20764
chr1_163670688_163671189	71.5273	5.19495	0.686087	7.57186	3.6791339689497e-14	4.89516294047132e-11	Mettl11b	54044
chr11_67638355_67638856	73.2012	4.32077	0.570675	7.57133	3.69411717904661e-14	4.89516294047132e-11	Gas7	-182919
chr12_10514257_10514758	84.267	4.10863	0.543042	7.56596	3.85010454932123e-14	5.05711232553344e-11	Rdh14	-123486
chr8_113821124_113821625	68.6091	4.48644	0.594371	7.54821	4.41293333906369e-14	5.74598456746137e-11	Adamts18	26991
chr15_32328563_32329064	83.8601	3.89	0.515847	7.541	4.66373054821848e-14	5.96873802187767e-11	Sema5a	-83751
chr7_72501290_72501791	57.1355	5.2181	0.691881	7.5419	4.63183238108902e-14	5.96873802187767e-11	Mctp2	-194682
chr19_11969923_11970424	132.488	3.19574	0.424047	7.53628	4.83559635162379e-14	6.13624883132029e-11	Osbp	-4080
chr2_69941364_69941865	62.0377	4.6085	0.612286	7.52672	5.20320395445038e-14	6.54724837760879e-11	Ubr3	-44119
chr5_121341079_121341580	99.5238	4.12026	0.547525	7.52526	5.26169674870548e-14	6.56567674545341e-11	AC126938.1	-120861
chr13_56581999_56582500	221.318	2.6782	0.356079	7.52136	5.42104628728351e-14	6.69178219153689e-11	Tgfbi	27086
chr16_4651513_4652014	102.718	3.42315	0.45517	7.52061	5.45213623282846e-14	6.69178219153689e-11	Vasn	-11573
chr12_104978363_104978864	156.964	3.64178	0.485794	7.49656	6.55153852047067e-14	7.97577907737202e-11	Syne3	30946
chr8_124290888_124291389	178.494	3.61807	0.483263	7.48674	7.06047308884953e-14	8.52603370847774e-11	AC114005.5	-4380048
chr8_124290888_124291389.1	178.494	3.61807	0.483263	7.48674	7.06047308884953e-14	8.52603370847774e-11	Galnt2	-59498
chr5_125045169_125045670	166.408	4.12763	0.551742	7.48109	7.37078707278178e-14	8.82955428393017e-11	Ncor2	133550
chr11_90352666_90353167	236.378	2.6666	0.357718	7.45446	9.02340626707822e-14	1.0723458976397e-10	Hlf	37729
chr19_57386370_57386871	77.2141	4.87511	0.654791	7.44529	9.67284741248046e-14	1.14047440842316e-10	Fam160b1	-25362
chr17_8801113_8801614	154.348	4.06909	0.54827	7.4217	1.15630427908005e-13	1.35268630035288e-10	Pde10a	-275742
chr2_173351802_173352303	71.3153	4.28547	0.577536	7.42027	1.16885328944342e-13	1.35676684269743e-10	Pmepa1	-75269
chr16_33878008_33878509	158.016	3.00715	0.405818	7.41009	1.26212026342411e-13	1.45375866249894e-10	Itgb5	-48344
chr11_74992464_74992965	115.391	4.16986	0.564139	7.39156	1.45117419804453e-13	1.6587585743587e-10	Smg6	-66642
chr17_72042956_72043457	73.5676	6.59115	0.893524	7.37657	1.6241821752595e-13	1.84245011167562e-10	Alk	560253
chr11_103685102_103685603	194.533	3.51106	0.476134	7.37409	1.65468310832002e-13	1.86293679666716e-10	Gosr2	12296
chr6_40123335_40123836	61.9096	4.9762	0.675949	7.36179	1.81454125074176e-13	2.01264883218386e-10	Tmem178b	-250065
chr9_61702394_61702895	103.987	5.2606	0.71454	7.36222	1.80876913567639e-13	2.01264883218386e-10	Rplp1	211648
chr4_152267567_152268068	90.3545	4.313	0.585972	7.36042	1.83333669027634e-13	2.01854413724477e-10	Acot7	-89434
chr12_75354320_75354821	72.0541	5.57067	0.757047	7.35842	1.86097017696381e-13	2.02863594574933e-10	Rhoj	-45999
chr17_73194541_73195042	121.15	3.62144	0.49219	7.3578	1.86959817090676e-13	2.02863594574933e-10	Lclat1	-86548
chr3_115968695_115969196	73.8659	4.9913	0.678645	7.35479	1.9122155046038e-13	2.05995134851703e-10	Slc30a7	38211
chr11_76374836_76375337	69.4411	4.44529	0.604642	7.35194	1.95344330588628e-13	2.08933319414361e-10	Nxn	23804
chr19_5178581_5179082	69.9481	4.57798	0.62297	7.34864	2.00237340324051e-13	2.12647795055199e-10	Pacs1	94038
chr1_152555982_152556483	156.962	3.4512	0.471053	7.32657	2.3612330484662e-13	2.4899202496076e-10	Rgl1	209869
chr8_124284296_124284797	94.5933	4.84125	0.661368	7.32005	2.47872815832805e-13	2.59554038950968e-10	AC114005.5	-4373456
chr8_124284296_124284797.1	94.5933	4.84125	0.661368	7.32005	2.47872815832805e-13	2.59554038950968e-10	Galnt2	-52906
chr2_27836004_27836505	54.8197	4.94906	0.677094	7.30927	2.68603273115201e-13	2.79308232729146e-10	Col5a1	49920
chr14_25749174_25749675	70.1372	4.0413	0.553396	7.30274	2.81975193724681e-13	2.91190920918207e-10	Zcchc24	19365
chr4_135120206_135120707	69.9661	4.59993	0.630318	7.2978	2.92514403145402e-13	3.00005576798557e-10	Runx3	0
chr6_71980112_71980613	97.5511	3.89306	0.534399	7.28493	3.21844122484351e-13	3.25865877435935e-10	Polr1a	-71052
chr6_72109022_72109523	59.5424	4.56294	0.626378	7.28465	3.2251373555559e-13	3.25865877435935e-10	St3gal5	-11431
chr8_87506890_87507391	152.289	3.21657	0.441599	7.28392	3.24257646558039e-13	3.25865877435935e-10	Cbln1	-34281
chr10_75898764_75899265	153.277	3.21641	0.442371	7.27085	3.57240072634996e-13	3.56618474908611e-10	Smarcb1	22353
chr9_65636870_65637371	106.061	3.48258	0.479867	7.25738	3.94646389444541e-13	3.91350700059842e-10	Rbpms2	-7223
chr7_134007935_134008436	85.5632	4.56021	0.630691	7.2305	4.81208543903253e-13	4.74050566812692e-10	Adam12	216662
chr11_85384255_85384756	112.893	3.54542	0.490688	7.2254	4.99613709315846e-13	4.88965079864349e-10	Bcas3	-31089
chr12_79864763_79865264	175.556	2.91844	0.404267	7.21909	5.23363123528755e-13	5.08882277623846e-10	Zfp36l1	247750
chr18_60992938_60993439	154.982	2.70834	0.375238	7.21765	5.28933837147304e-13	5.10980798971614e-10	Slc6a7	20761
chr14_25760079_25760580	91.448	3.78726	0.525315	7.20949	5.61611253947595e-13	5.39071202274737e-10	Zcchc24	8460
chr10_84067194_84067695	93.723	4.84884	0.67283	7.20664	5.73487295239317e-13	5.46964421030828e-10	RP24-175N4.1	-344330
chr16_4633599_4634100	103.629	3.58446	0.498342	7.19277	6.34883770874138e-13	6.01688993461535e-10	Vasn	5841
chr5_147094196_147094697	72.8852	4.53466	0.63073	7.18954	6.50122348120757e-13	6.12255787957573e-10	Polr1d	-17147
chr18_60670555_60671056	70.2927	3.79842	0.52849	7.1873	6.60832065415894e-13	6.18452079020691e-10	Synpo	-22236
chr13_15624611_15625112	91.0938	4.04065	0.563259	7.1737	7.29996092217547e-13	6.78937172997287e-10	Gli3	-161361
chr4_155837288_155837789	239.275	2.76682	0.385891	7.16996	7.50186323545817e-13	6.93408332724858e-10	Mxra8	1937
chr5_148489686_148490187	69.0017	4.36829	0.610007	7.16106	8.005823054816e-13	7.3545026896018e-10	Ubl3	62603
chr3_79994181_79994682	88.4795	3.46917	0.484524	7.15996	8.07027202030833e-13	7.36850281737164e-10	Fam198b	-109649
chr13_70792914_70793415	81.7879	4.15233	0.580141	7.15745	8.21898539608921e-13	7.45880396500001e-10	Adamts16	48397
chr13_54309345_54309846	63.9958	5.77424	0.807131	7.15403	8.42642106666698e-13	7.60098713314245e-10	Cplx2	61503
chr16_32657831_32658332	165.971	3.30694	0.462778	7.14585	8.94411591765687e-13	8.01965852331749e-10	Tnk2	-13189
chr10_84383286_84383787	81.0059	4.42138	0.619238	7.14003	9.33083065724534e-13	8.21876030461918e-10	Nuak1	56811
chr12_69456592_69457093	70.9163	5.19034	0.726865	7.14071	9.28468092740069e-13	8.21876030461918e-10	Gm9887	-84134
chr7_82405428_82405929	172.777	3.04073	0.425785	7.14146	9.23448139604818e-13	8.21876030461918e-10	Adamtsl3	-69697
chr8_87489751_87490252	136.514	2.83564	0.397295	7.13735	9.5146683342586e-13	8.33167790469912e-10	Cbln1	-17142
chr10_122912884_122913385	65.5252	3.81014	0.534405	7.12969	1.00594215083285e-12	8.75748672811395e-10	Ppm1h	-234107
chr18_63416744_63417245	75.7635	3.58359	0.502854	7.12651	1.02945696055617e-12	8.91039628998385e-10	Piezo2	-29561
chr1_192700307_192700808	64.0707	4.40244	0.617977	7.12395	1.0487557281971e-12	9.01382979892539e-10	Hhat	70406
chr11_51897279_51897780	94.685	4.82583	0.677468	7.12334	1.05344647340502e-12	9.01382979892539e-10	Jade2	-39626
chr7_140980484_140980985	129.345	3.0631	0.430697	7.11195	1.14418130106767e-12	9.73457749094155e-10	Ifitm1	-13264
chr3_86114608_86115109	49.4734	5.02697	0.706941	7.11088	1.15302524244209e-12	9.75439812305288e-10	Sh3d19	-43694
chr8_108796787_108797288	57.9525	4.34395	0.611271	7.10641	1.19096314802994e-12	1.00187433046548e-09	Zfhx3	-854144
chr10_41292953_41293454	106.827	4.68355	0.6592	7.1049	1.20410496380003e-12	1.00727079985727e-09	Fig4	9807
chr3_49642366_49642867	54.5578	4.80182	0.676179	7.1014	1.23498240852994e-12	1.02736128261591e-09	Pcdh18	114450
chr17_32161117_32161618	151.986	3.19266	0.449976	7.09517	1.29189375663711e-12	1.06876728853638e-09	Notch3	5263
chr2_27864579_27865080	58.4041	4.43814	0.625677	7.09334	1.3091285178612e-12	1.07707469854955e-09	Col5a1	21345
chr8_121084082_121084583	169.053	2.71543	0.383104	7.08798	1.36079371575438e-12	1.1134638808926e-09	AC114005.5	-1173242
chr8_121084082_121084583.1	169.053	2.71543	0.383104	7.08798	1.36079371575438e-12	1.1134638808926e-09	Foxf1	0
chr15_3707516_3708017	81.6501	3.83985	0.542361	7.07989	1.44272237311438e-12	1.16925603876187e-09	Ghr	-124286
chr15_32432883_32433384	77.7998	4.21665	0.595597	7.07971	1.44459604492448e-12	1.16925603876187e-09	Sema5a	-188071
chr17_28419592_28420093	76.478	3.72391	0.526519	7.07269	1.51957982789448e-12	1.22333528951125e-09	Fkbp5	97432
chr1_45311293_45311794	63.6331	3.9619	0.560457	7.06905	1.55998593305951e-12	1.24914830818394e-09	Col3a1	0
chr18_61639607_61640108	92.2438	5.14501	0.728183	7.06555	1.59979391496806e-12	1.27421032464576e-09	Il17b	47827
chr17_26529831_26530332	97.9156	3.54714	0.502131	7.06417	1.61583674526285e-12	1.27689810515369e-09	Gm8225	12428
chr5_107200898_107201399	54.8426	4.44333	0.629029	7.06379	1.6202234553403e-12	1.27689810515369e-09	Tgfbr3	88231
chr3_113193673_113194174	55.4433	4.34483	0.615312	7.06118	1.65095486285389e-12	1.29430539376377e-09	Amy2a5	64664
chr4_137324878_137325379	72.3006	3.92254	0.556976	7.04256	1.88738671583242e-12	1.47195520542724e-09	Cdc42	32342
chr8_25519156_25519657	101.304	3.29208	0.467654	7.03955	1.92857807087942e-12	1.49628679666017e-09	Fgfr1	-398
chr2_5636952_5637453	101.891	3.83828	0.545321	7.03857	1.94220043343461e-12	1.49908840568075e-09	Camk1d	77063
chr18_52558731_52559232	105.092	3.07256	0.437103	7.02938	2.07453259033565e-12	1.59301761817574e-09	Lox	-28864
chr3_98063261_98063762	71.6067	3.81516	0.543587	7.01849	2.2427827691636e-12	1.71342882179483e-09	Notch2	-49724
chr1_90750092_90750593	74.2456	4.48254	0.638769	7.01746	2.25937519934947e-12	1.7158765519188e-09	Col6a3	93360
chr17_47453248_47453749	95.0293	3.1573	0.449958	7.01687	2.26890494313386e-12	1.7158765519188e-09	RP23-345D6.8-1	-16634
chr2_27774311_27774812	52.5104	4.33807	0.61906	7.00751	2.42588981879246e-12	1.82537847023198e-09	Rxra	-97111
chr12_94612305_94612806	85.1584	3.69386	0.527225	7.00622	2.44838923894923e-12	1.8330967812551e-09	Flrt2	1079420
chr17_8524785_8525286	158.625	3.97732	0.567902	7.00352	2.49601869020771e-12	1.85945941618414e-09	Pde10a	86
chr9_65672878_65673379	105.854	3.69372	0.527508	7.0022	2.51981038765725e-12	1.86789053285846e-09	Oaz2	3169
chr4_130108934_130109435	173.359	3.43119	0.490541	6.99471	2.65814487390812e-12	1.96072884371492e-09	Pef1	-6377
chr16_32942621_32943122	61.7674	3.85203	0.551428	6.98555	2.83749724221881e-12	2.0745742110511e-09	Lrch3	-28522
chr5_125058248_125058749	98.8093	4.31323	0.617462	6.98541	2.84019335821313e-12	2.0745742110511e-09	Ncor2	120471
chr13_13407468_13407969	57.8166	4.12577	0.591607	6.97384	3.08410798811077e-12	2.24180216520252e-09	Gpr137b	-13844
chr4_118103227_118103728	107.221	3.53138	0.506435	6.97301	3.10230163331353e-12	2.24413306410983e-09	St3gal3	31187
chr8_108797933_108798434	158.05	3.00869	0.431578	6.97137	3.13875590987139e-12	2.25958736148188e-09	Zfhx3	-855290
chr18_12347679_12348180	53.686	4.60696	0.661499	6.96441	3.29775946073963e-12	2.36269475546264e-09	Lama3	-13861
chr8_60763937_60764438	63.2593	4.52193	0.6494	6.96324	3.32545770548e-12	2.37119386362319e-09	AC114920.2	125980
chr9_60848695_60849196	59.9351	4.23114	0.607771	6.96173	3.3610870155078e-12	2.3852407991238e-09	Uaca	-54154
chr13_104491099_104491600	96.3508	4.08226	0.586588	6.95932	3.41912686200594e-12	2.41498413768824e-09	Adamts6	-196610
chr13_54280298_54280799	53.5735	4.28691	0.617274	6.94489	3.78743773719986e-12	2.6625687292515e-09	Hrh2	-88170
chr1_72144464_72144965	144.481	2.79004	0.40204	6.93972	3.92881587001849e-12	2.74905121290046e-09	Mreg	67343
chr7_34342009_34342510	207.503	2.56033	0.369033	6.93795	3.97818708361938e-12	2.77065002657713e-09	RP23-349I9.6	-28458
chr7_140967843_140968344	141.068	3.42105	0.493336	6.93451	4.07619230948502e-12	2.82576370476841e-09	Ifitm1	-623
chr3_129937684_129938185	55.3923	4.43202	0.63935	6.93207	4.14715745398101e-12	2.86171064516895e-09	Mcub	32022
chr9_50005754_50006255	66.8561	3.80981	0.549906	6.92811	4.264873387858e-12	2.92943979919481e-09	Ncam1	-206829
chr13_113550891_113551392	73.5163	4.294	0.621504	6.90904	4.87937654363935e-12	3.33622358113248e-09	Snx18	67173
chr7_68148524_68149025	68.3556	6.18085	0.894838	6.90722	4.94244284179069e-12	3.36398385766771e-09	Igf1r	-195698
chr4_53219302_53219803	53.6764	5.4102	0.783375	6.90627	4.97546512802816e-12	3.37113652853307e-09	Abca1	-59407
chr15_51798677_51799178	48.007	5.57853	0.808489	6.89995	5.20223325737789e-12	3.49317132612783e-09	Eif3h	66346
chr5_21502917_21503418	69.5252	4.15119	0.601574	6.90055	5.1800697132123e-12	3.49317132612783e-09	Fbxl13	142188
chr3_53210670_53211171	58.6255	4.76261	0.691713	6.88524	5.76919893713766e-12	3.85658071271454e-09	Lhfp	-169143
chr10_107615325_107615826	61.1235	4.67295	0.679215	6.87992	5.98842289423226e-12	3.98533535893087e-09	Ptprq	104226
chr13_13562596_13563097	67.0351	3.8673	0.562439	6.87596	6.15756590811393e-12	4.07976885626138e-09	Lyst	27300
chr16_9985016_9985517	55.9612	6.65685	0.969042	6.86952	6.44205394306258e-12	4.21234373528493e-09	Grin2a	9407
chr17_14314322_14314823	92.3316	3.41912	0.497714	6.86965	6.4358059839818e-12	4.21234373528493e-09	Smoc2	-34817
chr18_57249409_57249910	58.8297	4.82205	0.701823	6.87074	6.38696410326275e-12	4.21234373528493e-09	Megf10	-116320
chr12_79488820_79489321	71.0275	3.67206	0.53478	6.86649	6.58028062195751e-12	4.28252272060889e-09	Rad51b	-191539
chr17_14659708_14660209	86.185	3.71688	0.541352	6.86592	6.60658043970277e-12	4.28252272060889e-09	Thbs2	34054
chr5_107200195_107200696	190.101	2.76773	0.403435	6.86041	6.86645418312348e-12	4.43179302985658e-09	Tgfbr3	88934
chr11_55414284_55414785	60.3356	4.92743	0.718394	6.85895	6.93685658248048e-12	4.45801702920191e-09	Sparc	8399
chr3_36540715_36541216	89.9051	3.23092	0.471149	6.85753	7.00592627510832e-12	4.48316407909592e-09	Exosc9	11390
chr11_116259569_116260070	68.364	5.65495	0.824954	6.85487	7.13752464582115e-12	4.53737974771198e-09	Srp68	14148
chr9_106338822_106339323	84.1015	4.94585	0.721537	6.8546	7.15125398500075e-12	4.53737974771198e-09	Poc1a	-57762
chr15_9135115_9135616	83.7333	3.90699	0.57028	6.85101	7.33287785223455e-12	4.62816190362504e-09	Skp2	19809
chr6_50378300_50378801	141.381	3.9875	0.58208	6.85043	7.36279939569145e-12	4.62816190362504e-09	Osbpl3	77370
chr4_84203630_84204131	57.4592	4.18398	0.610908	6.8488	7.44741367272759e-12	4.63823768352949e-09	Bnc2	471145
chr12_104978945_104979446	81.0326	4.28988	0.627532	6.83611	8.13745363300302e-12	5.03509987418281e-09	Syne3	30364
chr15_38543931_38544432	79.4131	3.42057	0.500584	6.83316	8.30655658937132e-12	5.11858221043569e-09	Azin1	-24665
chr16_22389004_22389505	164.171	3.69999	0.541548	6.83225	8.35955009763824e-12	5.13012570520595e-09	Etv5	50215
chr11_22830319_22830820	96.7844	3.49506	0.511775	6.8293	8.53294172657331e-12	5.15993199985743e-09	RP23-242C19.8	28726
chr2_148594987_148595488	47.8966	4.93909	0.723097	6.83047	8.463942989952e-12	5.15993199985743e-09	Nxt1	77113
chr3_79926977_79927478	61.2731	5.14647	0.753533	6.82979	8.50404982644992e-12	5.15993199985743e-09	Fam198b	-42445
chr8_31829161_31829662	58.1502	3.86669	0.56621	6.82908	8.54595753921585e-12	5.15993199985743e-09	Nrg1	1054368
chr2_14336967_14337468	64.629	4.0451	0.593125	6.81998	9.10530456411919e-12	5.47557911697447e-09	Slc39a12	50848
chr16_96034361_96034862	79.1879	4.87455	0.714962	6.81791	9.23744051346733e-12	5.53282042018434e-09	Brwd1	47665
chr2_166353792_166354293	148.041	2.93744	0.431053	6.81456	9.45549218076877e-12	5.64086033329137e-09	Sulf2	-198129
chr17_8800590_8801091	112.227	3.92052	0.57541	6.81344	9.52905084284524e-12	5.66218469903493e-09	Pde10a	-275219
chr16_24931868_24932369	52.6418	4.89783	0.719435	6.80789	9.9042060840914e-12	5.83876344419592e-09	Lpp	-538519
chr1_192781159_192781660	100.077	4.19964	0.617111	6.80532	1.00828344537427e-11	5.92075901281955e-09	Hhat	-9946
chr8_25304539_25305040	247.734	2.85481	0.419617	6.80338	1.02192215677213e-11	5.97740632159773e-09	Tacc1	-102997
chr5_129534971_129535472	137.999	2.8427	0.417928	6.80188	1.03262704430144e-11	6.01651910453907e-09	Sfswap	-33751
chr17_14313693_14314194	49.835	4.65751	0.684803	6.80125	1.037166714499e-11	6.01954676985914e-09	Smoc2	-34188
chr13_72198174_72198675	56.6505	4.76976	0.701607	6.79833	1.05838910693598e-11	6.11900102252845e-09	Irx1	-234451
chr18_75682608_75683109	89.2202	3.36502	0.496036	6.78382	1.17039265130918e-11	6.74051635439944e-09	Ctif	14588
chr15_6056792_6057293	54.1643	4.10876	0.605736	6.78309	1.17635969267483e-11	6.74892429200903e-09	Dab2	242495
chr7_82423498_82423999	80.2275	3.22626	0.475987	6.77803	1.21829260905187e-11	6.9363466534912e-09	Adamtsl3	-87767
chr2_92052183_92052684	70.6848	3.52647	0.521035	6.7682	1.3039628632677e-11	7.39598845389553e-09	Creb3l1	-27681
chr1_153572155_153572656	114.194	3.4593	0.511455	6.76366	1.34552460302695e-11	7.60292485028878e-09	Npl	-22110
chr14_20765495_20765996	303.618	2.61805	0.38734	6.75905	1.38900564159735e-11	7.81910961530624e-09	Camk2g	28093
chr7_45082257_45082758	90.3394	3.74172	0.554299	6.75036	1.47474834237528e-11	8.27068696775028e-09	Rcn3	9464
chr8_104022994_104023495	62.7203	4.53773	0.672338	6.74918	1.4868171334626e-11	8.30725786371477e-09	Cdh5	78130
chr9_87557828_87558329	69.7836	4.23739	0.627908	6.74842	1.49460266820833e-11	8.3197140867973e-09	Tbx18	172932
chr11_76305508_76306009	52.3568	6.09238	0.902996	6.74685	1.51086555270288e-11	8.35940045182464e-09	Nxn	93132
chr13_104476081_104476582	78.4404	3.41967	0.506869	6.74666	1.51289745653736e-11	8.35940045182464e-09	Adamts6	-181592
chr8_86881189_86881690	60.7078	3.88568	0.576025	6.74568	1.52311468506588e-11	8.38491433187792e-09	N4bp1	3569
chr11_68006153_68006654	86.4208	6.0782	0.901282	6.74394	1.54143732924613e-11	8.42384249065645e-09	Stx8	-39961
chr4_58271698_58272199	72.0462	3.55305	0.526849	6.74397	1.54115302381009e-11	8.42384249065645e-09	Musk	13763
chr13_51313318_51313819	66.9432	4.01958	0.596117	6.74295	1.55203355494334e-11	8.45090736304219e-09	S1pr3	94820
chr5_29842559_29843060	62.2061	4.25332	0.631044	6.74013	1.58242189099539e-11	8.58515476578833e-09	Gm5129	-106623
chr11_3374209_3374710	252.566	2.58558	0.383935	6.73443	1.64577582981873e-11	8.8966363531129e-09	Limk2	34465
chr16_33576748_33577249	106.495	4.45199	0.661527	6.72987	1.6981574380321e-11	9.14677685660031e-09	Slc12a8	-59421
chr13_79399954_79400455	89.1903	3.12808	0.464896	6.72856	1.71351216902388e-11	9.19640138628912e-09	Nr2f1	-1200197
chr11_103984104_103984605	64.8959	4.64919	0.691413	6.72419	1.76576931955208e-11	9.4430190050146e-09	Arf2	-17366
chr19_47282629_47283130	84.5196	3.23085	0.480672	6.72152	1.79838700444461e-11	9.58322674941394e-09	Sh3pxd2a	181282
chr7_83938892_83939393	87.696	3.75336	0.558725	6.71774	1.84569904973389e-11	9.80046560312424e-09	Cemip	147110
chr2_26144271_26144772	89.1063	3.31417	0.49349	6.71577	1.87077677741307e-11	9.89852451848255e-09	Nacc2	-21453
chr14_46770118_46770619	101.025	3.76141	0.560451	6.71139	1.92772667050021e-11	1.00928623746165e-08	Cdkn3	-9578
chr5_140194145_140194646	95.1408	3.69034	0.54986	6.71143	1.92731073084713e-11	1.00928623746165e-08	Mad1l1	126907
chr4_84545178_84545679	131.214	3.81658	0.569213	6.70501	2.01394652442531e-11	1.05075379310426e-08	Bnc2	129597
chr10_75531222_75531723	45.7054	4.66279	0.696386	6.6957	2.14641407309945e-11	1.11597880865222e-08	Snrpd3	-13672
chr10_67069018_67069519	49.5439	4.85427	0.725079	6.69482	2.15936990363021e-11	1.11883006920306e-08	Reep3	27427
chr5_107195926_107196427	44.9952	5.08781	0.760806	6.6874	2.27174971602826e-11	1.17299838182191e-08	Tgfbr3	93203
chr12_69834146_69834647	82.5732	4.66682	0.698135	6.6847	2.31402114276952e-11	1.19071894122737e-08	Map4k5	58554
chr18_5141910_5142411	52.4671	4.0542	0.606813	6.68113	2.37099238355132e-11	1.21585626205682e-08	Zfp438	192029
chr1_192745567_192746068	66.826	3.96872	0.594433	6.67648	2.44749093481202e-11	1.25080151907105e-08	Hhat	25146
chr5_149641610_149642111	84.2368	3.18683	0.4774	6.67537	2.46605827265827e-11	1.25600374044074e-08	Hsph1	-5272
chr1_33673176_33673677	71.1984	4.31895	0.647291	6.67235	2.51743605860051e-11	1.27782494230096e-08	Prim2	-3381
chr17_8524076_8524577	74.6274	4.07853	0.611366	6.67116	2.53783176002801e-11	1.28382564160417e-08	Pde10a	795
chr1_39281740_39282241	50.9811	4.26865	0.640416	6.66543	2.63889862110815e-11	1.33045804924617e-08	Npas2	-87529
chr17_28025526_28026027	173.035	3.60243	0.541082	6.65783	2.77898201600015e-11	1.38707329364616e-08	Anks1	-116187
chr6_22347501_22348002	62.7251	3.47458	0.521878	6.65783	2.7789330530527e-11	1.38707329364616e-08	Fam3c	8242
chr11_113458992_113459493	45.6513	4.41803	0.663661	6.65707	2.79347169416498e-11	1.38967328243379e-08	Slc39a11	106276
chr7_75521173_75521674	60.0131	6.02669	0.905974	6.65217	2.88806976114199e-11	1.42724976225624e-08	Akap13	-65640
chr4_58268936_58269437	50.9704	4.16013	0.625602	6.6498	2.9349959450041e-11	1.44566894016108e-08	Musk	16525
chr13_6030020_6030521	129.225	3.17385	0.477861	6.64178	3.09909394185523e-11	1.52149255003102e-08	Klf6	-168539
chr13_70729944_70730445	72.5739	4.29135	0.64628	6.64007	3.13529043399568e-11	1.53423285717673e-08	Ice1	-92310
chr1_62532606_62533107	44.8045	5.08306	0.766514	6.6314	3.32522783479364e-11	1.62187716858034e-08	Pard3b	-893783
chr19_16366295_16366796	49.9177	4.22674	0.639142	6.61315	3.76223602515143e-11	1.82906967587711e-08	Gnaq	-233465
chr17_84585121_84585622	67.4457	4.71245	0.713046	6.60891	3.87164485846157e-11	1.8701168692296e-08	Plekhh2	-73227
chr12_84926503_84927004	52.3149	3.97592	0.601681	6.60801	3.89514742223251e-11	1.87541954938159e-08	Arel1	43897
chr6_117613917_117614418	51.679	5.69106	0.861349	6.60715	3.91797127292452e-11	1.88036250139886e-08	Zfp637	226762
chr15_77214652_77215153	59.144	5.05398	0.765747	6.60007	4.10970404233559e-11	1.96607978784437e-08	Rbfox2	91776
chr2_53057328_53057829	106.74	3.99292	0.605088	6.59891	4.14204551633097e-11	1.97524125340727e-08	Fmnl2	-199469
chr18_34379915_34380416	101.441	4.01162	0.607993	6.59813	4.16363421487558e-11	1.9792330911151e-08	Reep5	-6500
chr1_39555947_39556448	97.6187	4.31797	0.654796	6.59438	4.27044223834051e-11	2.01085456077632e-08	Rnf149	20958
chr10_100065954_100066455	85.8326	3.6207	0.549	6.59508	4.25035154592149e-11	2.01085456077632e-08	Kitl	-50325
chr17_44814744_44815245	75.2908	3.83228	0.581142	6.5944	4.26981571737419e-11	2.01085456077632e-08	Supt3	-37593
chr5_111890816_111891317	72.9308	3.55079	0.538751	6.59078	4.37517757173296e-11	2.05371383828753e-08	Gm26897	-156893
chr1_135675406_135675907	229.925	2.98698	0.45343	6.58753	4.47197132537566e-11	2.09258910715758e-08	Csrp1	44154
chr9_101181301_101181802	56.8639	4.74474	0.720956	6.58117	4.66761649829636e-11	2.17733403999501e-08	Ppp2r3a	69994
chr6_145768676_145769177	109.976	3.3847	0.514747	6.57546	4.8503876539203e-11	2.24858265297329e-08	Rassf8	-21929
chr11_109671664_109672165	93.6088	2.89059	0.439799	6.57251	4.9472842013616e-11	2.2864240402089e-08	Prkar1a	-22260
chr11_105261523_105262024	49.4527	4.41447	0.671733	6.57177	4.97198893028874e-11	2.29077123210002e-08	Tlk2	-82717
chr15_102143177_102143678	93.051	3.0816	0.468998	6.5706	5.0113285173274e-11	2.30181386765671e-08	Igfbp6	684
chr17_45065302_45065803	65.4798	5.35396	0.81532	6.5667	5.14415836011602e-11	2.35559978191258e-08	Supt3	-288151
chr17_73112041_73112542	111.908	2.96717	0.452031	6.56408	5.23547167895608e-11	2.39010455407075e-08	Lclat1	-4048
chr3_145305286_145305787	42.7961	5.09978	0.777368	6.56032	5.36937108314459e-11	2.44378193501212e-08	Col24a1	-12815
chr6_101427222_101427723	63.0294	5.5837	0.851538	6.5572	5.48281363545525e-11	2.48785160896798e-08	Pdzrn3	-49325
chr2_91299134_91299635	226.712	2.41305	0.368166	6.55423	5.59305053485804e-11	2.53020481582812e-08	RP23-42N14.3	145046
chr14_25753052_25753553	63.2234	5.20581	0.794424	6.55293	5.64193369277828e-11	2.54463105187629e-08	Zcchc24	15487
chr5_149143943_149144444	66.4058	4.05749	0.619316	6.55157	5.69334403791469e-11	2.56010703571564e-08	Uspl1	40223
chr13_49357531_49358032	43.0018	5.45927	0.833595	6.54907	5.7897038044351e-11	2.59564208973745e-08	Bicd2	-15947
chr13_113341058_113341559	58.1001	4.55027	0.695117	6.54605	5.90802599626553e-11	2.64078180493972e-08	RP23-464P12.1	-47900
chr18_12611114_12611615	125.174	4.11256	0.628425	6.54423	5.98032573440716e-11	2.66514284269165e-08	Ttc39c	-11189
chr16_50010487_50010988	47.9667	4.49665	0.687637	6.53928	6.18148041361174e-11	2.74661334021901e-08	Cd47	-209955
chr16_92139356_92139857	55.7697	3.66226	0.560217	6.53723	6.26705284950758e-11	2.77639712021425e-08	Slc5a3	-81035
chr11_59708217_59708718	72.8267	3.46461	0.530086	6.53594	6.32126672549596e-11	2.78877382871838e-08	Mprip	-45711
chr3_52677304_52677805	162.463	2.69862	0.412906	6.53568	6.3322387738949e-11	2.78877382871838e-08	Cog6	339412
chr2_145167868_145168369	169.566	2.60332	0.398558	6.53185	6.4960197535731e-11	2.84417398210609e-08	Slc24a3	-115
chr10_8431847_8432348	44.1999	5.31359	0.813716	6.53002	6.5759266518583e-11	2.86242058407735e-08	Ust	86478
chr8_87496395_87496896	62.9054	3.6276	0.555504	6.53028	6.56472241592636e-11	2.86242058407735e-08	Cbln1	-23786
chr11_34979973_34980474	45.1456	5.90688	0.904704	6.52907	6.61778623730898e-11	2.8639904433191e-08	Slit3	140750
chr6_109176822_109177323	45.9312	5.97443	0.914997	6.52945	6.60106388898357e-11	2.8639904433191e-08	Edem1	-348149
chr2_51222783_51223284	65.9487	4.40201	0.674564	6.52571	6.76780990850223e-11	2.92047575760581e-08	Rnd3	-73672
chr1_150565674_150566175	44.4864	5.23919	0.803184	6.52303	6.89029247012164e-11	2.96478593156191e-08	Hmcn1	426877
chr14_25759555_25760056	90.7908	3.53408	0.542078	6.51952	7.05349816760475e-11	3.02631450463888e-08	Zcchc24	8984
chr3_121589040_121589541	48.8439	4.56107	0.69997	6.51609	7.21655307918465e-11	3.08742697578294e-08	Slc44a3	-56636
chr8_122010601_122011102	95.5679	3.42723	0.526152	6.51377	7.32869459440012e-11	3.12647122470336e-08	AC114005.5	-2099761
chr8_122010601_122011102.1	95.5679	3.42723	0.526152	6.51377	7.32869459440012e-11	3.12647122470336e-08	Banp	-60110
chrX_100794952_100795453	132.286	2.68257	0.412064	6.51007	7.51137270986853e-11	3.19529954034944e-08	Dlg3	-27231
chr13_70788920_70789421	186.562	2.74294	0.422037	6.4993	8.06930684511229e-11	3.40627095837129e-08	Adamts16	52391
chr6_142367508_142368009	52.7371	4.2287	0.650651	6.49919	8.07555940818228e-11	3.40627095837129e-08	Recql	19079
chr13_101879365_101879866	45.5231	5.59724	0.861367	6.4981	8.134279230526e-11	3.42140122949363e-08	Pik3r1	-111148
chr4_47603754_47604255	78.4861	4.05262	0.624144	6.49309	8.40953129669981e-11	3.52726836648889e-08	Sec61b	-129097
chr4_32302992_32303493	66.8941	3.5468	0.546779	6.4867	8.77343560963807e-11	3.66962423114971e-08	Bach2	-64043
chr3_142817494_142817995	59.5741	3.98195	0.61402	6.48505	8.87025302442084e-11	3.6997850073085e-08	Pkn2	64010
chr3_81030282_81030783	67.9316	3.55631	0.548586	6.48268	9.01074087143816e-11	3.74794257596744e-08	Pdgfc	5633
chr18_63550439_63550940	51.5774	4.13255	0.63766	6.48082	9.12274490073859e-11	3.78401855593267e-08	Txnl1	141420
chr3_88983953_88984454	57.7353	4.62879	0.714717	6.47639	9.39417035353587e-11	3.8858388800224e-08	Ash1l	-33332
chr8_88357507_88358008	47.1373	4.16323	0.643057	6.47413	9.5361804372193e-11	3.93371383605725e-08	Brd7	4187
chr4_8945038_8945539	149.281	3.01348	0.465825	6.46913	9.85711936937071e-11	4.05493186057747e-08	Chd7	-253674
chr1_52578230_52578731	116.984	2.6311	0.407221	6.46112	1.03927780552555e-10	4.26357313209837e-08	Tmem194b	51972
chr3_79995590_79996091	71.6638	3.28098	0.508136	6.45689	1.06879273198557e-10	4.37267636324555e-08	Fam198b	-111058
chr17_86591263_86591764	78.2983	3.75788	0.582047	6.45631	1.07287559728065e-10	4.37742013790754e-08	Prkce	-423479
chr8_87504460_87504961	109.981	2.66638	0.413064	6.45511	1.08138487880578e-10	4.40014919476898e-08	Cbln1	-31851
chr8_26828448_26828949	44.5103	4.4662	0.692391	6.45041	1.11550826533739e-10	4.52669626404758e-08	Zfp703	148376
chr13_104499559_104500060	46.9683	4.42815	0.686658	6.44884	1.12706850300634e-10	4.56124623166666e-08	Adamts6	-205070
chr9_49816239_49816740	90.7279	3.40422	0.527972	6.44773	1.13540714771232e-10	4.58260730165215e-08	Ncam1	-17314
chr1_134909414_134909915	71.6688	3.9552	0.613544	6.44648	1.14478607382065e-10	4.60804091150082e-08	Ppp1r12b	46028
chr15_100108350_100108851	48.9121	4.60304	0.714133	6.44564	1.15117395477526e-10	4.6089742463661e-08	Dip2b	-69687
chr8_124257313_124257814	70.0699	4.12362	0.639714	6.44603	1.14814780773363e-10	4.6089742463661e-08	AC114005.5	-4346473
chr8_124257313_124257814.1	70.0699	4.12362	0.639714	6.44603	1.14814780773363e-10	4.6089742463661e-08	Galnt2	-25923
chr13_104005386_104005887	184.823	3.55987	0.552375	6.44465	1.15863945021816e-10	4.6264936702991e-08	Erbb2ip	-85091
chr6_17763875_17764376	63.1732	3.80856	0.591048	6.44375	1.16559588904033e-10	4.64189262843112e-08	St7	-69929
chr2_44356392_44356893	70.912	3.59555	0.558389	6.43915	1.20144902010035e-10	4.7719834169975e-08	Arhgap15	-607569
chr17_28475828_28476329	61.4527	3.94825	0.613344	6.43725	1.21655245167925e-10	4.81918908894178e-08	Fkbp5	41196
chr1_183917595_183918096	70.5211	3.64793	0.567044	6.43323	1.24918765139425e-10	4.93541186628295e-08	RP23-326A12.1	115903
chr8_92849266_92849767	59.0311	4.50959	0.701072	6.43242	1.25591320451418e-10	4.94892598238811e-08	Mmp2	-21976
chr6_36832191_36832692	64.628	3.61383	0.561933	6.43108	1.26701637859506e-10	4.97957389801693e-08	Ptn	-21971
chr5_150570443_150570944	61.9746	4.95055	0.769926	6.42991	1.27683245904447e-10	5.0050161147869e-08	N4bp2l1	23582
chr18_65207485_65207986	63.1497	3.80218	0.591488	6.42817	1.29149832972177e-10	5.04928638104981e-08	Nedd4l	-318457
chr9_62684227_62684728	44.2611	5.7617	0.897365	6.42069	1.35660522648269e-10	5.29001848979927e-08	Itga11	-6402
chr9_65631598_65632099	66.3153	4.05342	0.631427	6.41946	1.36757621853845e-10	5.3189479321488e-08	Rbpms2	-1951
chr1_93618148_93618649	64.6816	3.24876	0.506247	6.41733	1.38682073656483e-10	5.37982254591919e-08	Farp2	-106070
chr7_72541410_72541911	65.179	3.63736	0.566887	6.41637	1.39562685312099e-10	5.39999404029675e-08	Mctp2	-234802
chr4_149661937_149662438	54.5609	4.32551	0.674466	6.41324	1.42460136217607e-10	5.49789647863101e-08	Pik3cd	39153
chr2_3218198_3218699	110.114	3.05396	0.47626	6.41239	1.43258099522734e-10	5.51447932247676e-08	Fam171a1	-103975
chr7_114283254_114283755	47.7749	3.97643	0.620312	6.41037	1.45165038790893e-10	5.57355583166911e-08	Psma1	-7136
chr13_80557077_80557578	94.7345	2.96005	0.461812	6.40964	1.45865542812904e-10	5.58612800901828e-08	Arrdc3	325832
chr2_36234425_36234926	50.2183	4.28425	0.668652	6.4073	1.4812084636118e-10	5.65802740134609e-08	Ptgs1	-4000
chr6_137126240_137126741	81.0343	3.40239	0.531435	6.40227	1.53083757043907e-10	5.81792098883186e-08	Rerg	43757
chr17_25083377_25083878	77.758	3.18039	0.497272	6.39567	1.59845315179759e-10	6.05951332903845e-08	Ift140	-66987
chr3_102159436_102159937	67.0588	4.68315	0.732808	6.3907	1.65132987870054e-10	6.2441536542106e-08	Vangl1	44757
chr11_34865825_34866326	49.8837	5.45595	0.853934	6.3892	1.66753525783502e-10	6.28954816052793e-08	Spdl1	-32184
chr5_122324968_122325469	118.203	3.14994	0.493217	6.38652	1.69707425708606e-10	6.38487945180426e-08	Rad9b	28765
chr3_27656790_27657291	116.713	2.92734	0.458439	6.38545	1.70895340539806e-10	6.41345799425816e-08	Fndc3b	53149
chr15_81105910_81106411	49.1369	4.14386	0.649054	6.38446	1.72005180700945e-10	6.4389709382447e-08	Mkl1	84347
chr3_144765155_144765656	75.8505	3.71788	0.582448	6.38319	1.73437232686276e-10	6.4763884751148e-08	Clca3a1	-4314
chr18_43463687_43464188	49.4433	4.86708	0.762781	6.38071	1.76269153661951e-10	6.56576288561864e-08	Eif3j2	13609
chr13_13606096_13606597	48.4802	4.2528	0.666685	6.37903	1.78211095768427e-10	6.62162562512864e-08	Lyst	-15700
chr4_126150166_126150667	238.547	2.48156	0.389293	6.37454	1.83517838183046e-10	6.80192514150772e-08	Sh3d21	12825
chr16_87267900_87268401	74.9258	3.30238	0.518345	6.37102	1.87779065544451e-10	6.92743331046563e-08	N6amt1	85784
chr6_28828491_28828992	208.838	2.82618	0.443602	6.37098	1.8782935134127e-10	6.92743331046563e-08	Lrrc4	2756
chr6_28828491_28828992.1	208.838	2.82618	0.443602	6.37098	1.8782935134127e-10	6.92743331046563e-08	Snd1	-348144
chr14_77484962_77485463	120.241	3.79542	0.596238	6.36562	1.94507373195164e-10	7.1561030847348e-08	Enox1	-328200
chr17_73068463_73068964	43.8003	5.24052	0.823429	6.36426	1.96234213809428e-10	7.18992625621867e-08	Lclat1	39030
chr2_128430812_128431313	179.163	3.54743	0.557409	6.36414	1.96387036028919e-10	7.18992625621867e-08	Spdye4c	161028
chr2_163675204_163675705	86.8635	2.90147	0.456049	6.36218	1.98907525950961e-10	7.26444244594414e-08	Pkig	-16806
chr19_37907184_37907685	78.4024	3.73834	0.58795	6.35826	2.04046599250495e-10	7.43399847327736e-08	Myof	135893
chr13_70724570_70725071	50.5117	4.23159	0.666316	6.35072	2.1430270322763e-10	7.78870691228207e-08	Ice1	-86936
chr8_120215761_120216262	60.3709	3.4146	0.537921	6.34778	2.18442137354944e-10	7.91992910542179e-08	AC114005.5	-304921
chr11_60153902_60154403	81.8344	3.82266	0.602405	6.34566	2.21467318244696e-10	8.01021612720834e-08	Rai1	-13819
chr10_86445194_86445695	52.0373	4.10552	0.647347	6.34206	2.2671163033901e-10	8.16047423445504e-08	Syn3	53188
chr2_45747780_45748281	81.5014	3.68252	0.581129	6.33684	2.34529187766671e-10	8.42162255323586e-08	Zeb2	-630385
chr7_34630131_34630632	204.05	2.13869	0.337788	6.33144	2.42881466207267e-10	8.70067652354307e-08	Kctd15	24878
chr7_16028496_16028997	40.7438	5.08237	0.803564	6.32478	2.53588296440644e-10	9.06254365649777e-08	Gltscr1	18925
chr3_136094544_136095045	48.4967	4.49304	0.710535	6.32346	2.5577467962838e-10	9.11891541735095e-08	Bank1	231022
chr15_97726989_97727490	74.3985	3.79855	0.600997	6.32042	2.60860722731092e-10	9.25616676801681e-08	Endou	3850
chr5_53564231_53564732	66.7358	3.76411	0.595534	6.32056	2.60621936881501e-10	9.25616676801681e-08	Rbpj	-8398
chr1_14628667_14629168	51.7375	4.76457	0.754377	6.3159	2.68587542658201e-10	9.42989705132963e-08	Msc	126823
chr11_100399138_100399639	146.625	2.6942	0.426558	6.31613	2.68194951193045e-10	9.42989705132963e-08	Jup	-1389
chr17_34640776_34641277	160.227	2.33194	0.369228	6.31572	2.68905631860621e-10	9.42989705132963e-08	Fkbpl	3487
chr5_140767674_140768175	69.4274	4.13825	0.655132	6.31666	2.67277780285006e-10	9.42989705132963e-08	Gna12	62257
chr2_166357789_166358290	106.153	2.83197	0.448537	6.31379	2.72291226830206e-10	9.52631215288044e-08	Sulf2	-202126
chr13_6029333_6029834	73.4504	3.40521	0.5396	6.31062	2.77928484403131e-10	9.66446005016308e-08	Klf6	-167852
chr18_80234313_80234814	65.0933	3.68768	0.584375	6.31048	2.78176178658886e-10	9.66446005016308e-08	Hsbp1l1	12289
chr8_25521561_25522062	45.2528	4.34393	0.688357	6.31057	2.78003322910543e-10	9.66446005016308e-08	Fgfr1	-2803
chr1_134902174_134902675	53.3273	4.27637	0.677822	6.30899	2.80869464686785e-10	9.73544277146631e-08	Ppp1r12b	53268
chr12_82427300_82427801	70.1371	3.38568	0.536957	6.30531	2.87621947805927e-10	9.93702580564609e-08	Sipa1l1	-257881
chr7_132428363_132428864	63.2352	4.67255	0.741075	6.3051	2.88012421590261e-10	9.93702580564609e-08	Fgfr2	694487
chr10_78297878_78298379	139.482	2.87918	0.456706	6.30422	2.89644458908581e-10	9.94749349369541e-08	Agpat3	54064
chr3_49928860_49929361	48.9988	3.96176	0.628419	6.30433	2.89438067751458e-10	9.94749349369541e-08	Slc7a11	514254
chr13_69952013_69952514	58.5213	3.71024	0.588723	6.30219	2.93468730523643e-10	1.00099576856218e-07	Med10	-142173
chr8_122917842_122918343	70.8572	3.2088	0.509141	6.30238	2.93102292717326e-10	1.00099576856218e-07	AC114005.5	-3007002
chr8_122917842_122918343.1	70.8572	3.2088	0.509141	6.30238	2.93102292717326e-10	1.00099576856218e-07	Ankrd11	123935
chr9_32057680_32058181	53.6635	4.2913	0.680888	6.30251	2.92856628043373e-10	1.00099576856218e-07	Arhgap32	57955
chr11_107674726_107675227	58.849	4.51881	0.717445	6.29848	3.0058451190862e-10	1.02293691428829e-07	Helz	-126771
chr1_133941833_133942334	142.757	2.69753	0.428316	6.298	3.01502431273948e-10	1.02373407157664e-07	Prelp	-20419
chr5_151069478_151069979	62.7988	3.47203	0.551445	6.29623	3.04966761134914e-10	1.03315424990002e-07	RP24-155K17.1	358185
chr5_151069478_151069979.1	62.7988	3.47203	0.551445	6.29623	3.04966761134914e-10	1.03315424990002e-07	Stard13	120291
chr16_25041806_25042307	99.5417	2.75316	0.437369	6.29481	3.07771376836993e-10	1.04030199088475e-07	Tprg	244510
chr11_46116427_46116928	52.6241	4.13448	0.656963	6.29332	3.1075098409347e-10	1.04800769385523e-07	Adam19	-60436
chr3_79936133_79936634	124.722	2.98038	0.473607	6.29294	3.11503339353967e-10	1.04818423666345e-07	Fam198b	-51601
chr10_99287922_99288423	66.5615	3.89097	0.618897	6.28694	3.23789862125084e-10	1.08465257639257e-07	Dusp6	-24692
chr14_21369039_21369540	64.8435	3.80107	0.604716	6.28571	3.2636214695194e-10	1.0908290518401e-07	Adk	-316466
chr1_112785059_112785560	96.4131	3.38477	0.538649	6.28382	3.30355642096598e-10	1.09926941093117e-07	Dsel	-920141
chr7_145299637_145300138	59.0517	3.61285	0.57492	6.28408	3.29793572607958e-10	1.09926941093117e-07	Mrgprf	761
chr8_7309082_7309583	44.9715	4.64638	0.739491	6.28322	3.31633504215351e-10	1.1010747070444e-07	Efnb2	1351660
chr16_91875557_91876058	131.321	2.57753	0.410384	6.28078	3.36884544313694e-10	1.11465340311631e-07	Itsn1	-146205
chr4_86040865_86041366	59.8354	4.72568	0.752421	6.28063	3.37212076754678e-10	1.11465340311631e-07	Adamtsl1	12557
chr17_26621073_26621574	83.8898	3.13851	0.499989	6.27716	3.44811519656907e-10	1.13726282250893e-07	Ergic1	-59585
chr8_82968234_82968735	66.2504	4.07779	0.649674	6.27667	3.45898558903817e-10	1.13834075410327e-07	Rnf150	-104879
chr4_32569097_32569598	58.9033	4.43942	0.707781	6.27231	3.55720171345341e-10	1.16809611265526e-07	Bach2	-330148
chr9_47644891_47645392	74.6118	2.95691	0.471527	6.27092	3.58930700869346e-10	1.17605961088567e-07	Cadm1	-114719
chr2_173353766_173354267	291.854	2.81165	0.448486	6.2692	3.62902137030674e-10	1.18647605014926e-07	Pmepa1	-77233
chr10_21411533_21412034	85.5097	3.50636	0.559618	6.26563	3.71314310809137e-10	1.2113340650599e-07	Aldh8a1	-34243
chr8_121955725_121956226	50.4963	3.72785	0.595177	6.26342	3.76622094501191e-10	1.22597860453291e-07	AC114005.5	-2044885
chr8_121955725_121956226.1	50.4963	3.72785	0.595177	6.26342	3.76622094501191e-10	1.22597860453291e-07	Banp	-5234
chr3_117848839_117849340	56.1942	7.26338	1.16	6.26156	3.81153704627988e-10	1.23803849408439e-07	Snx7	19597
chr5_29950869_29951370	98.4178	3.88838	0.621095	6.26052	3.83701144741268e-10	1.24092928104563e-07	Il6	61744
chr8_114679708_114680209	154.003	3.33184	0.532193	6.26059	3.83525954449955e-10	1.24092928104563e-07	Wwox	-240054
chr15_66883567_66884068	107.5	3.41357	0.545465	6.25809	3.89722500983271e-10	1.25768658566237e-07	Wisp1	7252
chr8_25091139_25091640	104.105	2.941	0.470008	6.25733	3.916244220942e-10	1.26110643741857e-07	Plekha2	10737
chr12_38843812_38844313	106.207	3.04747	0.487562	6.25043	4.09312245958244e-10	1.31523618878844e-07	Etv1	-64433
chr1_87030597_87031098	46.8911	5.57772	0.89256	6.24913	4.12751371157858e-10	1.32344705708365e-07	Dis3l2	-326779
chr14_30974155_30974656	52.7452	4.55034	0.72862	6.24515	4.23394461690314e-10	1.35467229271466e-07	Nek4	-22779
chr6_36830408_36830909	105.685	2.81844	0.451395	6.24384	4.26958507214187e-10	1.36316289790501e-07	Ptn	-20188
chr7_83717342_83717843	59.8074	3.53005	0.565518	6.24215	4.31600342484024e-10	1.37505114219607e-07	Il16	17681
chr11_110880929_110881430	53.9992	3.85727	0.617997	6.24156	4.33234777114003e-10	1.37732786178925e-07	Kcnj16	86603
chr6_8172057_8172558	55.7608	4.09914	0.657032	6.23887	4.40729859480878e-10	1.39523146783948e-07	Col28a1	20060
chr16_13310213_13310714	72.8032	3.45051	0.553209	6.23726	4.45300431915162e-10	1.40672661127731e-07	Mkl2	-53733
chr2_117999647_118000148	98.4876	2.91438	0.467564	6.2331	4.57283225488954e-10	1.44153964003138e-07	Thbs1	111728
chr18_57204371_57204872	56.4699	3.42108	0.549014	6.23131	4.62556161227942e-10	1.45504883365641e-07	Megf10	-71282
chr8_86424297_86424798	104.185	3.02507	0.485489	6.23098	4.63512040052429e-10	1.45504883365641e-07	Abcc12	155889
chr17_14662356_14662857	138.629	2.61175	0.419185	6.23055	4.64803269900625e-10	1.4560497245115e-07	Thbs2	31406
chr17_8802144_8802645	50.1749	5.20634	0.836035	6.22742	4.74176123423567e-10	1.48231019927602e-07	Pde10a	-276773
chr15_77036637_77037138	106.336	2.89142	0.464358	6.22671	4.76329968693929e-10	1.48594110796375e-07	Mb	13533
chr6_146430782_146431283	70.3799	4.23716	0.680641	6.22525	4.80782341330442e-10	1.49671241181869e-07	Itpr2	70896
chr6_147277262_147277763	124.18	3.78567	0.608312	6.22323	4.87024777170371e-10	1.51171191285845e-07	Pthlh	-13079
chr7_120963069_120963570	41.7069	4.72397	0.75911	6.22304	4.87619694208343e-10	1.51171191285845e-07	Cdr2	18743
chr11_95373026_95373527	42.1131	4.11225	0.661352	6.21795	5.03687447151945e-10	1.55829864977449e-07	Fam117a	-36009
chr19_42009002_42009503	41.7258	4.3637	0.703079	6.20656	5.41569892358537e-10	1.6720440023067e-07	Ubtd1	-27240
chr13_38410288_38410789	176.088	2.94957	0.475355	6.20498	5.47036175550629e-10	1.68544547100362e-07	Bmp6	-65182
chr1_192786181_192786682	46.4342	4.76478	0.768124	6.20313	5.53499406717404e-10	1.7018572415289e-07	Hhat	-14968
chr7_123389610_123390111	55.4598	3.61045	0.582143	6.20199	5.57534449123697e-10	1.71075104256831e-07	Lcmt1	-11555
chr1_136328556_136329057	69.0209	3.1195	0.503192	6.19943	5.66668930788204e-10	1.73168242912847e-07	Camsap2	16642
chr2_168463158_168463659	39.4221	4.56215	0.736106	6.19768	5.73005740531498e-10	1.74748078577283e-07	Nfatc2	137999
chr13_94140008_94140509	75.5272	3.4099	0.550313	6.19628	5.78126643425221e-10	1.75951433861482e-07	Lhfpl2	-82213
chr6_141537244_141537745	81.7889	4.06727	0.656534	6.19507	5.82586563490092e-10	1.76949146917734e-07	Slco1c1	-12859
chr10_120665552_120666053	60.8864	3.48461	0.56281	6.19145	5.96133916744265e-10	1.79968743063245e-07	Hmga2	-189083
chr4_48663927_48664428	49.356	5.21675	0.842673	6.19072	5.98903006617669e-10	1.80440920136666e-07	Murc	-414
chr11_64502929_64503430	175.654	2.42333	0.391488	6.19004	6.01474889460614e-10	1.80851904564142e-07	Hs3st3a1	-67598
chr1_87028904_87029405	83.4422	4.29907	0.69465	6.18882	6.06170101237466e-10	1.81697308832109e-07	Dis3l2	-325086
chr17_73174169_73174670	54.4274	3.54224	0.572396	6.18845	6.07575497465746e-10	1.81697308832109e-07	Lclat1	-66176
chr2_31124602_31125103	69.8319	3.18284	0.514327	6.18836	6.07926804138445e-10	1.81697308832109e-07	Fnbp1	16906
chr5_151054293_151054794	51.3965	4.20615	0.679922	6.18622	6.16227669765075e-10	1.83811384547714e-07	Stard13	135476
chr4_137085121_137085622	65.4534	3.66781	0.592997	6.1852	6.20221309579552e-10	1.84634828379985e-07	Zbtb40	-36426
chr6_117544383_117544884	132.192	3.11561	0.50384	6.18374	6.26010282313722e-10	1.85933168665126e-07	Zfp637	296296
chr7_80825944_80826445	79.6593	3.03842	0.491403	6.18316	6.28307811221885e-10	1.85933168665126e-07	Iqgap1	-22528
chr8_33435168_33435669	59.3681	4.39037	0.710038	6.18328	6.27835061430435e-10	1.85933168665126e-07	5930422O12Rik	-6460
chr11_33839003_33839504	69.2231	4.82375	0.780511	6.18024	6.40023196220287e-10	1.89026495816232e-07	Kcnip1	4082
chr3_79989904_79990405	37.7931	5.63838	0.912566	6.1786	6.46717739786933e-10	1.906276922007e-07	Fam198b	-105372
chr2_5632040_5632541	77.8095	2.99148	0.484454	6.17495	6.61826616810243e-10	1.9469794847652e-07	Camk1d	81975
chr13_54249152_54249653	49.2421	3.65231	0.591503	6.17462	6.63233490276255e-10	1.94729254118581e-07	Hrh2	-57024
chr9_96701860_96702361	42.7289	4.22882	0.684997	6.17349	6.68003484650965e-10	1.95745936963113e-07	Zbtb38	50471
chr16_37788235_37788736	284.103	2.25504	0.365367	6.17198	6.74391924904935e-10	1.97231977428399e-07	Fstl1	-11363
chr10_58383269_58383770	60.6667	3.58278	0.580788	6.16882	6.87995485520621e-10	2.00818237829186e-07	Lims1	-59804
chr5_125046371_125046872	74.5781	3.60787	0.585448	6.16258	7.15695851653641e-10	2.08092390545174e-07	Ncor2	132348
chr7_110247735_110248236	45.7667	5.58296	0.906632	6.15792	7.37083000635251e-10	2.13895487271554e-07	Swap70	-26025
chr3_108880978_108881479	78.3592	3.74621	0.608675	6.1547	7.52187702626456e-10	2.1785654623517e-07	Fndc7	8530
chr12_70511986_70512487	48.6987	7.02833	1.14206	6.15408	7.55128238908744e-10	2.18285998775978e-07	Tmx1	-58892
chr12_108942472_108942973	44.3159	4.06204	0.66044	6.15051	7.72360355910231e-10	2.22837123956921e-07	Wdr25	-48156
chr15_25773964_25774465	88.019	3.41316	0.555114	6.14858	7.81784546488043e-10	2.25122377320333e-07	Myo10	-151440
chr12_77138701_77139202	123.654	3.11084	0.506155	6.14603	7.94475196327696e-10	2.28337661080447e-07	Fut8	98923
chr17_73948879_73949380	71.3167	3.83126	0.623714	6.14265	8.11569086121075e-10	2.3240114842967e-07	Xdh	803
chr6_95976038_95976539	43.8918	5.16364	0.840626	6.14262	8.11717726368665e-10	2.3240114842967e-07	Fam19a1	136615
chr3_79934404_79934905	35.6146	4.97711	0.811308	6.13468	8.53333439242377e-10	2.43849801257088e-07	Fam198b	-49872
chr2_167594496_167594997	96.1359	3.06281	0.49933	6.13383	8.57896670228043e-10	2.44221653048055e-07	Ube2v1	37099
chr8_71681411_71681912	114.38	2.52869	0.412241	6.13401	8.56885343783297e-10	2.44221653048055e-07	Jak3	-5116
chr10_109683207_109683708	85.043	3.82495	0.624204	6.12772	8.91449732799317e-10	2.53291824553391e-07	Nav3	316512
chr9_59310868_59311369	59.246	3.59893	0.587601	6.12478	9.08089141305671e-10	2.57530984715852e-07	Adpgk	-19311
chr13_101719245_101719746	64.9968	3.88081	0.633679	6.12426	9.11074135387849e-10	2.57889092549794e-07	Pik3r1	48472
chr7_132437404_132437905	103.66	3.47956	0.568284	6.12292	9.18739023683426e-10	2.59568042768552e-07	Fgfr2	685446
chr14_34117773_34118274	73.0902	3.34199	0.545931	6.12163	9.26208749336628e-10	2.61185634495136e-07	RP23-10H9.2	-15080
chr12_84165868_84166369	42.4011	4.3909	0.717505	6.11968	9.37662114947485e-10	2.63669973944827e-07	Elmsan1	27647
chr16_13809379_13809880	84.7243	3.62794	0.592847	6.11953	9.3854036765701e-10	2.63669973944827e-07	Rrn3	-28667
chr8_117576184_117576685	47.8035	5.3259	0.870379	6.11906	9.41268343732651e-10	2.63941162026561e-07	Plcg2	-77894
chr2_60086181_60086682	73.0569	3.14591	0.514405	6.11562	9.61816082347266e-10	2.69198838045976e-07	Baz2b	39016
chr16_15723754_15724255	43.9053	4.64693	0.759982	6.11453	9.68424040633964e-10	2.70542625784495e-07	Prkdc	-85866
chr11_116117157_116117658	66.2344	3.22517	0.527628	6.11259	9.80268290891933e-10	2.73341515102174e-07	Trim47	-6911
chr9_67229040_67229541	74.0085	3.2425	0.530666	6.11025	9.94742983812208e-10	2.76862118314231e-07	Tln2	310075
chr8_12996771_12997272	145.615	2.67232	0.437498	6.10818	1.00773748746837e-09	2.79958448304315e-07	Mcf2l	-122945
chr10_86301662_86302163	61.7883	3.3569	0.549866	6.10495	1.02835440271663e-09	2.84849412220941e-07	Syn3	196720
chr10_86301662_86302163.1	61.7883	3.3569	0.549866	6.10495	1.02835440271663e-09	2.84849412220941e-07	Timp3	-1291
chr11_88707253_88707754	43.9546	4.85752	0.795688	6.10481	1.02926022246266e-09	2.84849412220941e-07	Msi2	10429
chr7_112289963_112290464	129.269	2.61937	0.429107	6.10423	1.03295220908361e-09	2.84849412220941e-07	Mical2	-64108
chr8_122556490_122556991	85.3417	3.19634	0.523626	6.10425	1.03282743848864e-09	2.84849412220941e-07	AC114005.5	-2645650
chr5_74753644_74754145	96.2771	3.01557	0.4941	6.10316	1.03991043863555e-09	2.86241083034647e-07	Lnx1	-76015
chr12_15617255_15617756	43.2497	5.86276	0.960783	6.10207	1.04705337531063e-09	2.87678395166308e-07	Trib2	199167
chr5_125056743_125057244	77.7402	3.45708	0.566648	6.10093	1.05456084435619e-09	2.89210414419507e-07	Ncor2	121976
chr8_108796010_108796511	53.6236	3.36557	0.551812	6.09912	1.06655098945475e-09	2.91963946270502e-07	Zfhx3	-853367
chr7_75683399_75683900	57.2125	4.7133	0.773949	6.08994	1.12950774256564e-09	3.08633868365029e-07	Akap13	-227866
chr8_112731050_112731551	130.969	3.18073	0.522326	6.08955	1.13228100812306e-09	3.08828098133585e-07	Cntnap4	-161008
chr5_140023900_140024401	49.2215	4.11218	0.675346	6.08899	1.13621944677213e-09	3.09300131442704e-07	Mad1l1	297152
chr6_29436486_29436987	198.391	2.70014	0.443466	6.08872	1.13814285139429e-09	3.09300131442704e-07	Flnc	-3211
chr10_93255196_93255697	44.7612	5.2905	0.86917	6.08684	1.15158379831766e-09	3.12385881116465e-07	Elk3	55439
chr15_53138750_53139251	58.238	3.63494	0.597387	6.08474	1.16683767901571e-09	3.15951369291381e-07	Ext1	206909
chr5_76418824_76419325	61.2074	4.99033	0.820511	6.08199	1.18703371510865e-09	3.20839786040891e-07	Nmu	-55036
chr4_118108722_118109223	52.6955	3.38352	0.55665	6.07836	1.21420050045854e-09	3.27591295023715e-07	St3gal3	25692
chr2_137598120_137598621	38.4011	4.60849	0.758452	6.07618	1.23078474269149e-09	3.31468483068132e-07	Jag1	-481476
chr12_9898354_9898855	179.545	2.32397	0.382615	6.07391	1.2482894197447e-09	3.35568813175837e-07	Osr1	-323914
chr4_8942979_8943480	52.0546	3.97923	0.655165	6.07363	1.25049184081713e-09	3.35568813175837e-07	Chd7	-251615
chr4_130109658_130110159	63.8322	3.68115	0.606232	6.07218	1.26185577438225e-09	3.38012561359971e-07	Pef1	-7101
chr2_30885801_30886302	58.3306	3.58191	0.590065	6.07036	1.27621680193152e-09	3.41248978043614e-07	Ptges	16996
chr15_50400325_50400826	53.7079	3.95248	0.651348	6.06816	1.29387215941453e-09	3.4535316092437e-07	Trps1	426696
chr12_38928930_38929431	91.6256	2.878	0.474444	6.06604	1.31104578252322e-09	3.49314385105416e-07	Etv1	-149551
chr11_88586208_88586709	66.2996	3.90015	0.643057	6.06501	1.31944600489618e-09	3.49425790207382e-07	Msi2	131474
chr14_70195829_70196330	127.014	2.45532	0.404817	6.06525	1.31750964299496e-09	3.49425790207382e-07	Sorbs3	15660
chr8_13704262_13704763	37.944	4.57096	0.753681	6.06485	1.32079817053258e-09	3.49425790207382e-07	RP23-20K21.1	1126
chr8_121082053_121082554	48.7794	3.57714	0.589777	6.06525	1.31749855258128e-09	3.49425790207382e-07	AC114005.5	-1171213
chr8_128367613_128368114	53.7571	3.42476	0.564994	6.06158	1.34790725859858e-09	3.55968756605453e-07	Nrp1	-8330
chr13_49492361_49492862	63.4939	3.57701	0.590462	6.05799	1.37829960582641e-09	3.63354233585989e-07	Cenpp	159924
chr2_108660876_108661377	55.9036	3.78759	0.625929	6.05114	1.43822534913347e-09	3.77821799217363e-07	Mettl15	616914
chr13_38602953_38603454	52.749	5.70972	0.943773	6.04989	1.4494322073867e-09	3.80099000528682e-07	Bloc1s5	31656
chr19_53219159_53219660	127.332	3.04602	0.503513	6.04954	1.45259207246295e-09	3.80261685906521e-07	Add3	-78715
chr2_59593311_59593812	49.404	3.58426	0.592685	6.0475	1.47111952468179e-09	3.84439732122735e-07	Tanc1	18230
chr6_17748866_17749367	125.337	3.28204	0.542855	6.04589	1.48590317231513e-09	3.86952443685732e-07	St7	-54920
chr7_34348542_34349043	106.197	2.79394	0.462104	6.04613	1.48363222509367e-09	3.86952443685732e-07	Lsm14a	40645
chr4_40704411_40704912	70.2269	4.23289	0.70026	6.04475	1.49642726088261e-09	3.88342325159967e-07	Aptx	-1217
chr4_102569962_102570463	242.111	2.10448	0.34815	6.04475	1.49639847309235e-09	3.88342325159967e-07	Pde4b	-482420
chr11_99047033_99047534	43.7317	4.11182	0.68034	6.04377	1.50553459901934e-09	3.90029836198195e-07	Igfbp4	0
chr1_132287898_132288399	54.6863	4.65776	0.770776	6.04295	1.51324217722481e-09	3.90674776509424e-07	Klhdc8a	10227
chr12_16145465_16145966	66.2485	3.34097	0.552847	6.0432	1.51083092090741e-09	3.90674776509424e-07	Trib2	-328543
chr2_92601867_92602368	78.2536	3.44549	0.570275	6.04181	1.52396809081962e-09	3.92766709038277e-07	Chst1	-2161
chr1_164631612_164632113	39.7605	4.17471	0.691034	6.04126	1.5291558377899e-09	3.93426573874263e-07	Dpt	164531
chr13_56352346_56352847	43.9619	5.26917	0.872729	6.03758	1.56443694962277e-09	4.00369819954832e-07	Cxcl14	-55795
chr17_14608819_14609320	40.7042	4.73892	0.7849	6.03761	1.56410717429599e-09	4.00369819954832e-07	Thbs2	84943
chr2_148525348_148525849	57.4726	3.67512	0.608686	6.0378	1.56232906543614e-09	4.00369819954832e-07	Cd93	-81785
chr5_30913135_30913636	46.5686	3.82102	0.633012	6.03625	1.57733941455339e-09	4.02366655188775e-07	Emilin1	0
chr2_125929885_125930386	51.5487	3.46845	0.574996	6.03214	1.61804877541993e-09	4.12049329222117e-07	Galk2	-70752
chr7_112467667_112468168	317.347	2.41082	0.399715	6.03134	1.62600833461095e-09	4.12672647485269e-07	Parva	51533
chr7_34347997_34348498	156.767	2.59569	0.430663	6.02719	1.66837106843973e-09	4.22707640299656e-07	Lsm14a	41190
chr5_113628048_113628549	40.4596	4.62441	0.767352	6.02645	1.67596938648839e-09	4.23915506694908e-07	Cmklr1	21878
chr17_86964452_86964953	72.1042	2.8903	0.479834	6.02354	1.7064139589982e-09	4.30162827956954e-07	Rhoq	-1371
chr8_120902325_120902826	38.9135	5.66933	0.941372	6.02241	1.71835694226987e-09	4.32445462484956e-07	AC114005.5	-991485
chr1_6454022_6454523	67.2516	3.49224	0.579946	6.02166	1.72634911027328e-09	4.33727834602701e-07	St18	32708
chr4_135146662_135147163	148.113	2.94995	0.490128	6.01874	1.75785127364186e-09	4.40165371009798e-07	Runx3	-26011
chr8_47889201_47889702	61.8934	3.0839	0.512455	6.01789	1.76709396983878e-09	4.41741041652234e-07	Wwc2	100850
chr14_13797972_13798473	52.1616	4.86076	0.807775	6.01747	1.77166405955488e-09	4.42145341022813e-07	RP24-530O2.1	116006
chr6_52622014_52622515	43.71	4.09462	0.680662	6.01564	1.79172702204599e-09	4.46408340356314e-07	Hibadh	17875
chr1_54121305_54121806	46.1931	4.91119	0.816621	6.01403	1.80961423495639e-09	4.50115989913845e-07	Hecw2	72243
chr3_144695139_144695640	55.47	3.7851	0.629642	6.01151	1.83803956809169e-09	4.55672527957752e-07	Sh3glb1	24696
chr8_87488406_87488907	64.7835	3.05832	0.508916	6.00949	1.86112534962109e-09	4.60633138391591e-07	Cbln1	-15797
chr18_11940150_11940651	84.6937	2.85657	0.47537	6.00914	1.86510866114904e-09	4.60857270316495e-07	Cables1	-100931
chr14_27602162_27602663	99.8267	3.1311	0.521166	6.00788	1.87969343268935e-09	4.63386214657877e-07	Erc2	19765
chr2_83676245_83676746	77.7895	4.08288	0.679605	6.00772	1.88153265690294e-09	4.63386214657877e-07	Zc3h15	-31811
chr2_165874716_165875217	44.9854	3.654	0.608355	6.00636	1.89729082807367e-09	4.66499887200203e-07	Zmynd8	21734
chr11_80499509_80500010	82.5295	2.88528	0.480938	5.99928	1.98196229203884e-09	4.85360570760198e-07	Myo1d	280016
chr6_38747976_38748477	55.1084	3.55414	0.592443	5.99913	1.98372280638472e-09	4.85360570760198e-07	Hipk2	127689
chr15_77192473_77192974	57.8435	3.81038	0.635297	5.99779	2.0002267902287e-09	4.88600259938101e-07	Rbfox2	113955
chr8_120968211_120968712	121.614	2.73122	0.455515	5.99589	2.02373110984679e-09	4.93536600419135e-07	AC114005.5	-1057371
chr4_32561503_32562004	50.9078	6.48236	1.08184	5.99195	2.07339289244923e-09	5.04006133640349e-07	Bach2	-322554
chr11_68637833_68638334	49.3638	4.51803	0.754586	5.98742	2.13189774184657e-09	5.15716051641944e-07	Ccdc42	-50813
chr15_51761698_51762199	134.272	2.75367	0.459897	5.98757	2.1300280739507e-09	5.15716051641944e-07	Eif3h	103325
chr5_143674543_143675044	144.634	2.79954	0.467536	5.98785	2.12626853731232e-09	5.15716051641944e-07	Cyth3	-52097
chr1_93184042_93184543	105.355	2.91292	0.486559	5.98678	2.14033072143512e-09	5.16538955014092e-07	Crocc2	-15318
chr7_49252830_49253331	81.6534	3.7533	0.626946	5.98664	2.14219869949546e-09	5.16538955014092e-07	Nav2	-293734
chr3_105825474_105825975	169.17	2.54316	0.424972	5.98431	2.17306080655526e-09	5.23138186676493e-07	Rap1a	-24138
chr11_74988983_74989484	43.3851	4.40531	0.736296	5.98307	2.1897438098394e-09	5.25464821060164e-07	Smg6	-63161
chr17_42580599_42581100	174.426	2.40133	0.401354	5.98307	2.18971900806184e-09	5.25464821060164e-07	Opn5	30214
chr15_33000383_33000884	72.079	3.52157	0.589077	5.97812	2.25725534495927e-09	5.4079865295817e-07	Sdc2	-79661
chr3_28485641_28486142	46.4326	6.34381	1.06147	5.97641	2.28113621306629e-09	5.45647053367945e-07	Tnik	-222427
chr1_55528780_55529281	124.101	2.6114	0.437079	5.97467	2.3055140708163e-09	5.50598678548584e-07	Plcl1	-122860
chr15_11574272_11574773	45.0581	3.65801	0.612352	5.9737	2.31932511062153e-09	5.52172825800028e-07	Tars	-174607
chr6_17666242_17666743	41.1863	6.20583	1.03886	5.97368	2.3196757527253e-09	5.52172825800028e-07	Capza2	-29260
chr17_27154270_27154771	37.5384	4.7662	0.798042	5.97238	2.33823930247295e-09	5.53996226128161e-07	Ip6k3	12994
chr19_42006497_42006998	70.9203	3.00815	0.503671	5.97245	2.33715529640796e-09	5.53996226128161e-07	Ubtd1	-24735
chr7_63816450_63816951	175.752	2.38795	0.400003	5.96984	2.37485935735163e-09	5.61783673476266e-07	RP23-387F1.4	99906
chr1_168260252_168260753	42.3235	3.81564	0.639216	5.96925	2.3834783281568e-09	5.62933219842067e-07	Pbx1	170752
chr11_75054164_75054665	47.6569	3.93047	0.658566	5.96823	2.39840446866841e-09	5.65566435801478e-07	Smg6	-128342
chr11_46056000_46056501	47.5696	5.98557	1.00326	5.96612	2.42968004567826e-09	5.72040660943109e-07	Adam19	-9
chr6_144269527_144270028	59.2758	3.82038	0.640562	5.96412	2.45961631203643e-09	5.77273490514143e-07	Sox5	-59969
chr5_107121026_107121527	67.8299	3.89006	0.652443	5.9623	2.48717773723311e-09	5.82828649758293e-07	Tgfbr3	168103
chr8_122661017_122661518	69.8744	2.87971	0.483105	5.96082	2.50971366754542e-09	5.87190648225912e-07	AC114005.5	-2750177
chr8_122661017_122661518.1	69.8744	2.87971	0.483105	5.96082	2.50971366754542e-09	5.87190648225912e-07	Cbfa2t3	37592
chr2_7090494_7090995	79.6605	2.81363	0.472256	5.95786	2.5556219908196e-09	5.96998878757154e-07	Celf2	305006
chr17_72275425_72275926	57.6827	4.34414	0.729191	5.95748	2.56151182189292e-09	5.97442708252998e-07	Alk	327784
chr10_5289140_5289641	91.8349	3.6998	0.621089	5.95696	2.56972988048012e-09	5.981935725981e-07	Syne1	261052
chr11_75102695_75103196	45.779	4.18009	0.701738	5.95677	2.57272093945583e-09	5.981935725981e-07	Smg6	-176873
chr13_56582575_56583076	197.942	2.22073	0.372833	5.95636	2.57923856770256e-09	5.98779230835989e-07	Tgfbi	26510
chr14_46172405_46172906	153.9	2.58362	0.433831	5.95536	2.59501965501731e-09	6.00580599880427e-07	RP23-87H19.1	206508
chr1_40469890_40470391	71.9622	2.86319	0.48101	5.95246	2.64138215115764e-09	6.10367163475608e-07	Il18r1	-4339
chr14_7873520_7874021	183.634	2.4572	0.412992	5.94975	2.68545390733839e-09	6.1864181943222e-07	Flnb	-55564
chr8_107544774_107545275	97.9373	2.87031	0.482551	5.94819	2.71119553905838e-09	6.22655995127397e-07	Wwp2	-108410
chr6_34598147_34598648	243.977	2.28996	0.385111	5.94624	2.74377604953432e-09	6.28211440185351e-07	Cald1	110986
chr9_72196901_72197402	69.1864	3.32769	0.559613	5.94641	2.74087900609903e-09	6.28211440185351e-07	Zfp280d	77458
chr8_26914099_26914600	78.4982	3.57075	0.600762	5.9437	2.78653189131696e-09	6.37026715838031e-07	Zfp703	62725
chr16_18555214_18555715	48.4951	4.42134	0.743936	5.94317	2.7956489534017e-09	6.38136705233868e-07	Gnb1l	-56327
chr7_25802165_25802666	66.1144	3.15255	0.530694	5.94043	2.84276685906276e-09	6.47904211125113e-07	Cyp2s1	14248
chr18_5919731_5920232	48.0437	4.43823	0.747377	5.93841	2.8780248577522e-09	6.54943106648869e-07	Arhgap12	215867
chr8_70504210_70504711	61.3772	3.53155	0.594879	5.93659	2.9101644033715e-09	6.60250163024917e-07	AC157774.6	2042
chr7_110237311_110237812	104.687	3.4216	0.576579	5.93431	2.95075247854033e-09	6.68445878039562e-07	Swap70	-15601
chr11_63029174_63029675	51.2361	4.83076	0.8142	5.93314	2.97197737825514e-09	6.7122310805814e-07	Tekt3	31979
chr15_99819875_99820376	57.4784	3.4693	0.584724	5.93323	2.97034621967219e-09	6.7122310805814e-07	Lima1	55081
chr10_27063668_27064169	79.9808	3.07699	0.51905	5.92811	3.0643607856052e-09	6.91045662162254e-07	Lama2	552675
chr9_45866230_45866731	52.9868	3.69276	0.623065	5.92676	3.08978293351074e-09	6.95299053363973e-07	Rnf214	40181
chr8_86415848_86416349	158.032	2.29596	0.387452	5.92578	3.10813670471401e-09	6.97765040520498e-07	Abcc12	164338
chr13_60455849_60456350	38.7959	5.34285	0.901848	5.92434	3.13557967582975e-09	7.02872103411783e-07	Dapk1	145597
chr2_152729543_152730044	57.0587	3.1004	0.523384	5.92376	3.14669098270117e-09	7.04308461971136e-07	Id1	6207
chr6_71934031_71934532	85.9906	3.51922	0.594273	5.92188	3.18274270633281e-09	7.10956203430675e-07	Polr1a	-24971
chr8_123992385_123992886	66.7123	4.61054	0.778659	5.92113	3.19739549090411e-09	7.12462505078112e-07	AC114005.5	-4081545
chr9_65990573_65991074	74.4969	3.16448	0.534504	5.9204	3.21161166473983e-09	7.14566893115123e-07	Csnk1g1	-81650
chr10_25643568_25644069	52.4655	3.71748	0.627985	5.9197	3.22522055770457e-09	7.16530120311758e-07	Smlr1	-107301
chr16_4647811_4648312	144.505	2.92316	0.493978	5.91759	3.26698109621354e-09	7.2473256646803e-07	Vasn	-7871
chr3_86056657_86057158	62.5201	3.11711	0.527465	5.90961	3.4291743497589e-09	7.58465491814694e-07	Sh3d19	13757
chr7_72635078_72635579	140.12	2.75641	0.466478	5.90898	3.44236223175152e-09	7.60259407404486e-07	Mctp2	-328470
chr13_40854508_40855009	88.738	3.46193	0.585969	5.90804	3.4619730525336e-09	7.63464481462929e-07	Gcnt2	4745
chr2_113759831_113760332	93.9032	2.97798	0.504135	5.90711	3.48156966050779e-09	7.66656999109964e-07	Grem1	-1185
chr15_81086935_81087436	47.3121	4.2102	0.71315	5.90366	3.55521071770301e-09	7.79434403599021e-07	Mkl1	103322
chr6_145968227_145968728	113.519	2.65537	0.450164	5.89868	3.66414038434526e-09	8.00970389797773e-07	Sspn	-36587
chr15_32537992_32538493	127.079	2.74484	0.465417	5.89758	3.68861007559603e-09	8.05144000159874e-07	Sema5a	-293180
chr7_70633477_70633978	115.783	2.66791	0.452601	5.89462	3.75546382433632e-09	8.18543519057199e-07	Nr2f2	-266742
chr2_102508207_102508708	49.5321	3.76558	0.639604	5.88735	3.92427188021308e-09	8.5409381841748e-07	Pamr1	41304
chr15_98521195_98521696	76.1058	3.56158	0.605381	5.88321	4.02374709340512e-09	8.7320560292665e-07	Kansl2	12569
chr7_109671711_109672212	100.176	3.40424	0.578632	5.88325	4.02283491406408e-09	8.7320560292665e-07	Akip1	31478
chr5_125057261_125057762	55.5645	3.47682	0.591033	5.88262	4.03817443385643e-09	8.7506830904664e-07	Ncor2	121458
chr6_144019960_144020461	60.5392	3.8101	0.647857	5.88108	4.07591066844494e-09	8.81969346217163e-07	Sox5	189098
chr14_120454136_120454637	55.9555	4.06079	0.690797	5.87841	4.14221697532168e-09	8.95023705148186e-07	Rap2a	23807
chr2_31757650_31758151	72.8612	3.34269	0.568667	5.87812	4.14959534036984e-09	8.95326018258847e-07	Abl1	-69100
chr14_25750566_25751067	137.009	2.44976	0.416864	5.87664	4.18678123467622e-09	9.02049547193068e-07	Zcchc24	17973
chr7_24389371_24389872	106.985	2.64184	0.449713	5.87451	4.24103208264944e-09	9.12425148022764e-07	Smg9	9747
chr3_105891030_105891531	56.3233	3.6906	0.628302	5.87392	4.25618022626357e-09	9.14370403013601e-07	Adora3	-20173
chr3_105891030_105891531.1	56.3233	3.6906	0.628302	5.87392	4.25618022626357e-09	9.14370403013601e-07	Tmigd3	-20124
chr18_44620020_44620521	96.5315	3.46852	0.590954	5.86936	4.37488420461474e-09	9.38525481253306e-07	Mcc	191662
chr2_27858470_27858971	196.182	2.09087	0.356456	5.86571	4.47213149056685e-09	9.5801501754791e-07	Col5a1	27454
chr7_101394014_101394515	48.8893	3.7328	0.636482	5.86473	4.49854415920835e-09	9.62296434079571e-07	Arap1	-45948
chr5_118513889_118514390	161.237	2.33433	0.398283	5.86098	4.60135308374768e-09	9.82884464204412e-07	Med13l	46329
chr4_116300873_116301374	210.362	2.27729	0.388587	5.86043	4.61673167649015e-09	9.84764650293389e-07	Pik3r3	-79213
chr1_90481200_90481701	39.4368	4.15272	0.708814	5.85868	4.66556584118692e-09	9.92353925416886e-07	Cops8	121280
chr1_73998313_73998814	220.315	2.18345	0.372749	5.8577	4.6932141802889e-09	9.96818720769191e-07	Tns1	125636
chr10_76247989_76248490	64.4457	3.95262	0.674916	5.85647	4.72822099340633e-09	9.98912117561169e-07	S100b	5363
chr12_52493206_52493707	35.1382	4.67216	0.797731	5.85681	4.7183018814994e-09	9.98912117561169e-07	Arhgap5	10309
chr2_114088626_114089127	39.5723	4.63051	0.790674	5.85641	4.72975438162983e-09	9.98912117561169e-07	Actc1	-35739
chr4_57861852_57862353	38.8493	5.23467	0.893742	5.85703	4.71227334894189e-09	9.98912117561169e-07	Akap2	-119758
chr4_57861852_57862353.1	38.8493	5.23467	0.893742	5.85703	4.71227334894189e-09	9.98912117561169e-07	Pakap	-224030
chr6_85386514_85387015	47.8397	3.57444	0.610392	5.85597	4.74229585848987e-09	1.00015019655551e-06	Rab11fip5	-11880
chr2_91061782_91062283	81.5669	2.76253	0.472022	5.85254	4.841151369358e-09	1.01956281982602e-06	Psmc3	-7728
chr2_91061782_91062283.1	81.5669	2.76253	0.472022	5.85254	4.841151369358e-09	1.01956281982602e-06	Slc39a13	8135
chr5_16597920_16598421	34.2809	5.05624	0.864516	5.84864	4.95611682234075e-09	1.04230895626472e-06	Hgf	-44371
chr1_40400816_40401317	44.5691	3.6661	0.627026	5.84682	5.01073229955779e-09	1.05231703198245e-06	Il1rl1	28253
chr2_27793517_27794018	42.6649	4.03457	0.690101	5.84634	5.02496701313381e-09	1.05382848120398e-06	Col5a1	92407
chr9_92561011_92561512	113.845	2.91772	0.499293	5.8437	5.10541338311555e-09	1.06920209031376e-06	Plod2	-18789
chr18_43421577_43422078	112.305	3.16417	0.541493	5.84342	5.1138997865829e-09	1.06948357561891e-06	Dpysl3	16209
chr2_168601644_168602145	99.4823	3.00782	0.514789	5.84281	5.13264634306133e-09	1.07190701640678e-06	Nfatc2	0
chr1_162076508_162077009	182.52	2.32067	0.397702	5.8352	5.37249602523618e-09	1.1204347943215e-06	Dnm3	401026
chr3_137293163_137293664	49.7737	3.55576	0.609557	5.83335	5.43239362274681e-09	1.12977942871734e-06	Emcn	47403
chr7_82854052_82854553	104.406	2.50639	0.429707	5.8328	5.45047170299505e-09	1.130399144508e-06	Mex3b	12780
chr17_63678147_63678648	62.7888	3.07236	0.526858	5.83147	5.49413530386393e-09	1.13787873618988e-06	A930002H24Rik	185144
chr12_15838130_15838631	35.6746	5.52961	0.949044	5.82651	5.65996208172702e-09	1.16898905124927e-06	Trib2	-21208
chr6_119521816_119522317	101.864	2.75047	0.472085	5.82621	5.66994095348553e-09	1.16943703641043e-06	Wnt5b	22002
chr3_86040150_86040651	42.0479	3.76215	0.646219	5.82179	5.82223359113488e-09	1.19754867541614e-06	Sh3d19	30264
chr5_113945102_113945603	53.7242	4.99055	0.857465	5.82012	5.88040889534696e-09	1.20785534647512e-06	Ssh1	48292
chr6_96071007_96071508	47.0521	3.69468	0.63493	5.81903	5.91891291337268e-09	1.21409876813084e-06	Fam19a1	41646
chr5_123679534_123680035	60.0516	3.09613	0.532245	5.81712	5.98708881660334e-09	1.22640313585413e-06	Clip1	4584
chr6_36818845_36819346	63.188	3.4398	0.591784	5.81259	6.15141604161538e-09	1.25834274133258e-06	Ptn	-8625
chr19_47279760_47280261	63.4289	2.87035	0.493885	5.81178	6.18119944971079e-09	1.26271026521179e-06	Sh3pxd2a	184151
chr5_72579667_72580168	46.5639	3.75991	0.647152	5.80993	6.24985862576788e-09	1.2732620146447e-06	Zar1	1087
chr1_62717928_62718429	48.6087	3.69016	0.635406	5.80757	6.33844860614861e-09	1.28955564651642e-06	Nrp2	-14644
chr4_137033743_137034244	73.7304	3.3229	0.572473	5.80446	6.45730554251136e-09	1.31195451103135e-06	Zbtb40	14452
chr7_99356478_99356979	50.1839	3.46517	0.597041	5.80391	6.47841811632159e-09	1.31446050178845e-06	Serpinh1	-3239
chr9_41108255_41108756	34.2258	4.49264	0.774169	5.80317	6.50720723946219e-09	1.31851516215133e-06	Ubash3b	49307
chr9_50000412_50000913	35.3268	4.29459	0.740118	5.80257	6.53057998795176e-09	1.32146286056204e-06	Ncam1	-201487
chr18_84233322_84233823	51.1509	5.07012	0.874448	5.79808	6.70795977906348e-09	1.35187508661802e-06	Zfp407	355682
chr12_31026367_31026868	33.474	5.88124	1.01456	5.79683	6.75793438977686e-09	1.36011604514892e-06	Fam110c	46993
chr1_152954601_152955102	57.6565	3.55572	0.614234	5.78887	7.08594608968225e-09	1.42421809600393e-06	Nmnat2	0
chr4_152078039_152078540	41.5471	3.96403	0.684921	5.78758	7.14085320352175e-09	1.43333005072673e-06	Plekhg5	-5542
chr9_123659736_123660237	45.0751	4.44885	0.7692	5.78374	7.30584171511589e-09	1.46448384548827e-06	Slc6a20a	18649
chr14_99456659_99457160	139.38	3.19448	0.552506	5.78179	7.39083515529822e-09	1.47954046165668e-06	Klf5	-157969
chr11_64435101_64435602	55.3349	3.72412	0.644161	5.78135	7.41034835679325e-09	1.48146615834161e-06	F930015N05Rik	1052
chr11_64435101_64435602.1	55.3349	3.72412	0.644161	5.78135	7.41034835679325e-09	1.48146615834161e-06	Hs3st3a1	0
chr11_75052971_75053472	45.8477	3.80995	0.659325	5.77856	7.53425083223678e-09	1.50222528011758e-06	Smg6	-127149
chrX_51431685_51432186	38.5842	6.10906	1.05739	5.7775	7.58199141020869e-09	1.50973379225165e-06	Hs6st2	249671
chr12_3856011_3856512	85.7106	3.18021	0.550668	5.77519	7.68679016400914e-09	1.52451956605108e-06	Dnmt3a	-48982
chr9_71746408_71746909	77.2607	2.80483	0.485665	5.77523	7.68489318166325e-09	1.52451956605108e-06	Cgnl1	24694
chr11_76312683_76313184	87.1701	3.00203	0.51988	5.77447	7.7195449113351e-09	1.52899065539472e-06	Nxn	85957
chr15_11455262_11455763	33.4494	4.82957	0.836494	5.77359	7.7598845615035e-09	1.53495026995373e-06	Tars	-55597
chr12_73367571_73368072	45.3575	6.93827	1.20191	5.77271	7.80059102904536e-09	1.54096662282088e-06	Slc38a6	-80512
chr12_116205666_116206167	125.655	2.54574	0.441046	5.77204	7.83188428719276e-09	1.54511004121207e-06	Wdr60	56856
chr19_47857898_47858399	90.7387	3.89008	0.674129	5.77052	7.90277313307206e-09	1.55704387654352e-06	Gsto1	-2929
chr14_76455057_76455558	63.7734	4.30001	0.745324	5.76931	7.95966184988586e-09	1.56619159755592e-06	Tsc22d1	-40097
chr5_111205810_111206311	91.9212	2.64707	0.459018	5.76682	8.07820600066052e-09	1.58743108705106e-06	Ttc28	-326008
chr11_35021747_35022248	33.0566	5.46426	0.947792	5.76525	8.153547428045e-09	1.59764918862096e-06	Slit3	98976
chr5_41562327_41562828	44.8667	3.38319	0.586843	5.76507	8.16221311278313e-09	1.59764918862096e-06	Rab28	145330
chr15_99343368_99343869	73.7331	3.33229	0.578143	5.76377	8.22539599287061e-09	1.60791458299798e-06	Fmnl3	26614
chr18_36411429_36411930	171.881	2.45718	0.426547	5.76063	8.38029626213504e-09	1.63605890742613e-06	Pfdn1	42566
chr1_156639508_156640009	143.248	3.13227	0.543842	5.75953	8.43506446995265e-09	1.64460692534667e-06	Abl2	-80522
chr11_108170611_108171112	70.569	4.10361	0.712575	5.75884	8.46925222666877e-09	1.64912530451126e-06	Prkca	172817
chr10_121837391_121837892	39.1636	3.76295	0.653553	5.75769	8.52736025462176e-09	1.65146832183956e-06	Srgap1	209417
chr14_14832880_14833381	87.885	2.70593	0.469931	5.75814	8.50442471172796e-09	1.65146832183956e-06	Nek10	-12116
chr17_14312444_14312945	75.7302	3.53152	0.613377	5.75751	8.53642992876821e-09	1.65146832183956e-06	Smoc2	-32939
chr17_80801594_80802095	67.4337	3.08028	0.534998	5.75757	8.5335271370846e-09	1.65146832183956e-06	Map4k3	-73501
chr5_28048099_28048600	44.1799	5.50769	0.956555	5.75784	8.51988671510026e-09	1.65146832183956e-06	Insig1	22763
chr11_55415208_55415709	35.5082	4.57946	0.795802	5.75452	8.68882589355826e-09	1.6787820651297e-06	Sparc	7475
chr3_63137575_63138076	67.1292	8.49568	1.47654	5.75376	8.72784906541532e-09	1.68414870000802e-06	Mme	157485
chr6_99063925_99064426	68.8617	3.06026	0.531993	5.75245	8.79616469271986e-09	1.69514659578273e-06	Foxp1	456572
chr8_86820613_86821114	86.6396	3.00099	0.521715	5.75215	8.81129677442443e-09	1.69588016414594e-06	N4bp1	64145
chr1_91077296_91077797	59.6837	3.20263	0.55697	5.75009	8.91933890039828e-09	1.71447097253753e-06	Lrrfip1	-78518
chr7_36095428_36095929	33.5516	5.48734	0.954643	5.74806	9.02741024650429e-09	1.73301972166834e-06	Zfp507	-292439
chr16_15084778_15085279	54.3899	3.35131	0.583254	5.74588	9.14431685865979e-09	1.75321493226486e-06	Efcab1	-178142
chr1_21040917_21041418	105.185	2.44153	0.425017	5.74455	9.21675473240473e-09	1.76258957455371e-06	Tram2	37812
chr5_33614301_33614802	43.0533	4.17277	0.726368	5.74471	9.20810085771283e-09	1.76258957455371e-06	Fam53a	14834
chr4_107502160_107503162	87.4062	2.95871	0.515258	5.74218	9.34645153001823e-09	1.78511263476199e-06	Glis1	-67442
chr9_41660530_41661031	39.0254	4.08586	0.71168	5.74114	9.40388405879757e-09	1.79379387908317e-06	CT025619.2	-79790
chr12_81688496_81688997	41.1027	4.22766	0.736645	5.73908	9.51934435830047e-09	1.81350776700707e-06	Ttc9	-57248
chr1_190899754_190900255	56.7867	3.16853	0.552184	5.73818	9.56989599677812e-09	1.81851098561111e-06	Rps6kc1	11516
chr9_72790535_72791036	38.7006	4.57383	0.79706	5.73838	9.55891037798269e-09	1.81851098561111e-06	Prtg	15838
chr4_58275316_58275817	64.5472	3.44259	0.600092	5.73677	9.65019047307051e-09	1.83144470373524e-06	Musk	10145
chr18_69782080_69782581	33.5672	5.44064	0.948651	5.73513	9.7434866596752e-09	1.84681006194064e-06	Ccdc68	142885
chr5_72122465_72122966	32.8764	4.56057	0.795281	5.73454	9.77798137349581e-09	1.85100525017179e-06	Gabrb1	-422534
chr1_40444698_40445199	190.791	2.08653	0.364037	5.73165	9.94554979062759e-09	1.88034934355907e-06	Il1rl1	-15129
chr13_52455232_52455733	72.9173	2.85567	0.498297	5.73085	9.99263873414547e-09	1.88686977479471e-06	Diras2	75547
chr12_16477481_16477982	49.0321	3.52344	0.615122	5.72803	1.01604523398099e-08	1.91614102381713e-06	Lpin1	132985
chr2_126815786_126816287	55.1412	4.22296	0.737433	5.72656	1.02485646090318e-08	1.93032681256831e-06	Trpm7	59944
chr2_26147775_26148276	107.594	2.50292	0.437188	5.72505	1.03404396641029e-08	1.94274415917579e-06	Nacc2	-24957
chr10_27840952_27841453	62.1756	3.37614	0.590024	5.72203	1.05260328046133e-08	1.97019703266248e-06	Lama2	-224109
chr12_34487698_34488199	38.2757	4.03383	0.704957	5.72209	1.0522219112564e-08	1.97019703266248e-06	Hdac9	40676
chr16_42666538_42667039	54.5605	4.69581	0.820765	5.72126	1.05733844446667e-08	1.97412470493759e-06	Zbtb20	240613
chr4_53239848_53240349	103.996	2.80168	0.490123	5.71629	1.08876720016392e-08	2.03027287403916e-06	Abca1	-79953
chr2_130476668_130477169	45.2203	3.64137	0.637043	5.71605	1.09025741364497e-08	2.0305230704202e-06	Ptpra	-26391
chr14_22906644_22907145	36.5729	5.24331	0.917361	5.71565	1.09286037899047e-08	2.03284248807023e-06	Lrmda	-886933
chr7_81275738_81276239	54.2951	3.49538	0.611718	5.71404	1.10325564302708e-08	2.049632713787e-06	Pde8a	-62143
chr15_42468872_42469373	35.2477	5.21409	0.912739	5.71258	1.11277247896321e-08	2.06475140306657e-06	Angpt1	207605
chr5_21247841_21248342	45.3032	3.54884	0.621307	5.71189	1.11725297515432e-08	2.07049929760684e-06	Gsap	-61553
chr8_25327686_25328187	90.5057	3.23137	0.565879	5.71035	1.12743758224973e-08	2.08679080504934e-06	Tacc1	-126144
chr3_102141815_102142316	80.7412	3.19428	0.559544	5.70873	1.13824653933382e-08	2.10224468931878e-06	Casq2	-55401
chr4_46794577_46795078	35.3998	4.4742	0.783755	5.70867	1.13859478361518e-08	2.10224468931878e-06	Gabbr2	196796
chr10_4132614_4133115	139.868	2.73883	0.479976	5.70619	1.15535579942751e-08	2.12532950921961e-06	Mthfd1l	-159497
chr2_27842771_27843272	49.3376	3.26164	0.571586	5.70629	1.15462588140507e-08	2.12532950921961e-06	Col5a1	43153
chr3_146044916_146045417	41.1687	4.3555	0.763416	5.70528	1.16150358947794e-08	2.13401700594892e-06	Wdr63	62714
chr13_45561842_45562343	47.8837	4.14447	0.726685	5.70325	1.17546227934734e-08	2.15701649812735e-06	Atxn1	402635
chr7_141008281_141008782	114.324	2.46259	0.431812	5.70291	1.17778867848214e-08	2.15864013374832e-06	Ifitm3	1989
chr13_15468296_15468797	50.6271	3.52434	0.618198	5.70098	1.19121641327452e-08	2.18058135094515e-06	Gli3	-5046
chr10_25372499_25373000	62.0826	3.11828	0.547084	5.69983	1.19924861558708e-08	2.19025397951218e-06	Epb41l2	-12702
chr15_69164700_69165201	36.2836	4.11649	0.722216	5.69981	1.19942584310032e-08	2.19025397951218e-06	Khdrbs3	-236281
chr7_66729313_66729814	52.4655	3.42751	0.601417	5.69905	1.20476000378125e-08	2.19731495988064e-06	Cers3	13690
chr12_109417777_109418278	37.0479	3.97798	0.698261	5.69698	1.2194689550065e-08	2.22143627559268e-06	Dlk1	34571
chr1_192697119_192697620	38.2412	5.65479	0.992815	5.69572	1.22854246586514e-08	2.23506001258764e-06	Hhat	73594
chr15_59054728_59055229	76.5629	3.11504	0.546966	5.69512	1.23284941531917e-08	2.23506001258764e-06	Mtss1	26761
chr5_34989329_34989830	34.3029	5.0736	0.890869	5.69511	1.23291832481677e-08	2.23506001258764e-06	Rgs12	-39885
chr6_141041772_141042273	240.369	2.40752	0.422709	5.69547	1.23035946642771e-08	2.23506001258764e-06	Pde3a	206996
chr13_38715111_38715612	37.1016	4.55663	0.800342	5.69336	1.24565786759451e-08	2.25542398350344e-06	Eef1e1	-56053
chr11_88471938_88472439	64.237	4.45289	0.782295	5.69208	1.25499092499265e-08	2.26957833475211e-06	Ccdc182	-177881
chr14_121192471_121192972	89.4916	2.57287	0.452088	5.69109	1.26233182790134e-08	2.28010018791459e-06	Farp1	-156908
chr6_17667798_17668299	77.0458	3.13702	0.551275	5.69048	1.26679936307414e-08	2.28541288948624e-06	St7	25648
chr5_66405990_66406491	92.1786	2.92426	0.513964	5.68961	1.27331675112091e-08	2.29440646204686e-06	Apbb2	212294
chr13_99397318_99397819	49.4767	3.81802	0.671125	5.68898	1.27799605723493e-08	2.30007033190267e-06	Mrps27	-52533
chr13_24018518_24019019	45.1149	4.036	0.709547	5.68814	1.28428879234931e-08	2.30862088208395e-06	Lrrc16a	261777
chr7_16340885_16341386	59.3525	3.05258	0.536701	5.68767	1.28787653689137e-08	2.3122943016496e-06	Sae1	46421
chr1_192696489_192696990	32.7099	5.80062	1.02013	5.68615	1.29931699086247e-08	2.32725391022435e-06	Hhat	74224
chr17_8552618_8553119	65.3781	3.99509	0.70258	5.68632	1.29803466658127e-08	2.32725391022435e-06	Pde10a	-27247
chr17_31670037_31670538	37.3835	4.73421	0.832831	5.68448	1.31211208921728e-08	2.347363824699e-06	Cryaa	7395
chr4_118070570_118071071	45.2633	4.7017	0.827189	5.68396	1.31612981350138e-08	2.35174179169312e-06	St3gal3	63844
chr1_134082918_134083419	66.4955	3.79209	0.667254	5.68313	1.32251205514336e-08	2.36032935190836e-06	Btg2	-3798
chr5_74315767_74316268	35.1434	4.24839	0.748292	5.67745	1.36714271644585e-08	2.43418053766808e-06	Scfd2	215492
chr12_99336572_99337073	101.57	2.66069	0.468661	5.67723	1.36893513297503e-08	2.4344771719305e-06	Foxn3	56725
chr11_35121118_35121619	39.462	5.29089	0.932007	5.67688	1.37175728564518e-08	2.43660218499672e-06	Slit3	0
chr7_144621277_144621778	192.605	2.71165	0.477761	5.67574	1.38088481124708e-08	2.44990889515789e-06	Ano1	116789
chr1_35220259_35220760	47.1458	4.59977	0.810747	5.67349	1.39913875828901e-08	2.47935666896377e-06	Plekhb2	-370284
chr9_105461458_105461959	31.7807	4.63678	0.817384	5.67271	1.40556724009415e-08	2.48193670948653e-06	Atp2c1	59299
chr9_123187529_123188030	75.6056	3.00547	0.529796	5.67289	1.40411559491852e-08	2.48193670948653e-06	Cdcp1	28009
chr7_71374001_71374502	51.4003	4.38862	0.773666	5.6725	1.40724457120078e-08	2.48197167075423e-06	Gm10295	-22516
chr19_29850163_29850664	50.9816	3.38419	0.596651	5.67198	1.41158487371705e-08	2.48669773418256e-06	Ranbp6	-37189
chr6_135087907_135088408	225.302	2.6819	0.473102	5.66876	1.43832649387144e-08	2.52489532081847e-06	Gprc5a	-22257
chr16_37789867_37790368	196.658	2.1105	0.372616	5.664	1.47887312115793e-08	2.5899997928546e-06	Fstl1	-12995
chr16_32666244_32666745	51.6606	3.7742	0.666601	5.66186	1.49738430989868e-08	2.61935548107382e-06	Tnk2	-21602
chr6_135153612_135154113	106.811	3.24214	0.572654	5.66161	1.49963157014513e-08	2.62022557388519e-06	Hebp1	14103
chr7_72446866_72447367	70.1406	2.79069	0.493087	5.65963	1.51698326217548e-08	2.64745404073303e-06	Mctp2	-140258
chr15_75820702_75821203	136.173	2.11795	0.374242	5.65932	1.51977153274957e-08	2.64923247430021e-06	Zc3h3	20713
chr14_31194846_31195347	40.5245	4.14219	0.732022	5.65856	1.52647904261593e-08	2.65783076002635e-06	Nisch	11480
chr15_36649794_36650295	36.7925	4.23374	0.748233	5.65832	1.52861422298352e-08	2.65845720250092e-06	Pabpc1	-40821
chr12_80853700_80854201	64.6466	4.02359	0.711143	5.65793	1.5321351910932e-08	2.66148945915435e-06	Susd6	-63191
chr12_15832620_15833121	40.1652	3.73241	0.659794	5.65693	1.54102696767176e-08	2.67383357024567e-06	Trib2	-15698
chr5_34785017_34785518	40.7113	3.67339	0.649539	5.65538	1.55500202192734e-08	2.69495888612706e-06	Htt	-23274
chr7_135651810_135652311	36.0731	4.77	0.843657	5.65395	1.56797588854018e-08	2.71430221472969e-06	Ptpre	-114330
chr14_72854208_72854709	35.3665	4.25888	0.753771	5.6501	1.60351648694344e-08	2.7694227824501e-06	Fndc3a	-144205
chr14_77932205_77932706	59.2167	4.04403	0.71573	5.65022	1.60240610118017e-08	2.7694227824501e-06	Epsti1	-27967
chr4_55088902_55089403	35.1823	4.89533	0.866617	5.64878	1.61588203181804e-08	2.78756405025809e-06	Zfp462	-140927
chr1_135635994_135636495	56.2143	3.43367	0.607975	5.64771	1.62601643131982e-08	2.80181903808283e-06	Nav1	-28699
chr1_6287953_6288454	44.5276	3.71726	0.658278	5.64694	1.63329208752266e-08	2.80789350050006e-06	Fam150a	70764
chr12_16006632_16007133	56.1658	3.62815	0.642482	5.64708	1.63195361011963e-08	2.80789350050006e-06	Trib2	-189710
chr10_110398518_110399019	44.2169	3.64378	0.645374	5.64599	1.64232689258025e-08	2.82018791935865e-06	E2f7	346446
chr2_52006428_52006929	103.268	2.61917	0.464065	5.64397	1.66168908613234e-08	2.84670699844818e-06	Tnfaip6	31080
chr3_51943575_51944076	95.5052	2.91161	0.515897	5.64379	1.66347352636398e-08	2.84670699844818e-06	Maml3	161001
chr8_57664009_57664510	50.0399	3.10475	0.550113	5.64384	1.66297488502929e-08	2.84670699844818e-06	Galnt7	-10978
chr13_102745538_102746039	86.5418	3.30506	0.58566	5.64332	1.66802150637371e-08	2.85123141943941e-06	Mast4	588422
chr2_152925425_152925926	128.563	2.2593	0.400429	5.64222	1.67874978239032e-08	2.86629776129241e-06	Foxs1	7283
chr6_4488315_4488816	34.5119	5.89509	1.04501	5.6412	1.68869357104112e-08	2.87999187510395e-06	Col1a2	16677
chr6_112686438_112686939	40.9095	5.11836	0.90754	5.63982	1.70232424218736e-08	2.89993549147773e-06	Rad18	9748
chr4_84637534_84638035	40.3446	6.1455	1.08974	5.63944	1.70605564179208e-08	2.90298938348072e-06	Bnc2	37241
chr4_57860079_57860580	53.5798	3.60515	0.63991	5.63385	1.76233489082527e-08	2.98856471367253e-06	Akap2	-117985
chr4_57860079_57860580.1	53.5798	3.60515	0.63991	5.63385	1.76233489082527e-08	2.98856471367253e-06	Pakap	-222257
chr8_79046607_79047108	45.9398	3.67028	0.651777	5.63119	1.78972092994632e-08	3.02814714496308e-06	Zfp827	-18171
chr6_87875031_87875532	110.979	2.44887	0.434951	5.63023	1.79965824909282e-08	3.0380950006867e-06	Copg1	12282
chr9_32823691_32824192	44.1318	3.42598	0.608556	5.62968	1.80547388828355e-08	3.04448034411813e-06	Ets1	-127670
chr5_107237961_107238462	34.5274	4.39259	0.780355	5.62897	1.81291123668844e-08	3.05358285343633e-06	Tgfbr3	51168
chr4_134998816_134999317	206.074	2.41413	0.428927	5.6283	1.81995270651082e-08	3.0619988575306e-06	Syf2	-67919
chr12_107807565_107808066	46.7038	3.994	0.709772	5.62716	1.83196696475428e-08	3.07875310140675e-06	Bcl11b	195537
chr3_113244305_113244806	38.7513	4.14097	0.736184	5.62491	1.85604340159646e-08	3.11571841829207e-06	Amy2a5	14032
chr15_42369482_42369983	34.7293	4.91248	0.873563	5.6235	1.87125849963531e-08	3.13774217779273e-06	Angpt1	306995
chr2_58510073_58510574	48.0116	3.89941	0.693833	5.6201	1.90847467605601e-08	3.19299541360838e-06	Acvr1	56584
chr3_147802484_147802985	189.743	2.23296	0.397352	5.6196	1.91404952648157e-08	3.19518240853761e-06	Ttll7	-950118
chr1_21051964_21052465	50.6121	3.15441	0.561525	5.61758	1.936517070269e-08	3.22908830272839e-06	Tram2	26765
chr1_192785418_192785919	29.9414	4.97248	0.885197	5.61737	1.93887881594539e-08	3.22943020045436e-06	Hhat	-14205
chr13_84612930_84613431	41.4199	4.11403	0.732879	5.61353	1.98245100476326e-08	3.29833590002495e-06	Tmem161b	-390631
chr17_16218590_16219091	67.4221	3.06002	0.545171	5.61295	1.98901275489449e-08	3.3036099367758e-06	Rgmb	-392004
chr1_152590372_152590873	39.2205	5.74872	1.02432	5.61224	1.99727515435743e-08	3.31113572351017e-06	Rgl1	175479
chr6_144267284_144267785	32.3108	4.35436	0.775889	5.61209	1.99898937087411e-08	3.31113572351017e-06	Sox5	-57726
chr18_64750906_64751407	120.967	2.40305	0.428263	5.61116	2.00977627598971e-08	3.32532474906545e-06	Atp8b1	-89906
chr5_138988662_138989163	45.9119	3.89881	0.69535	5.60697	2.05898066302848e-08	3.39922497796276e-06	Pdgfa	8208
chr3_137267714_137268215	37.8566	4.11333	0.733637	5.60676	2.06146599349254e-08	3.39957991629492e-06	Emcn	72852
chr6_94101230_94101731	69.1821	2.84682	0.507896	5.60512	2.08109463652436e-08	3.42440692064309e-06	Magi1	182187
chr11_108150332_108150833	80.6386	2.99901	0.53512	5.60436	2.09021160454898e-08	3.43186617821886e-06	Prkca	193096
chr3_87942451_87942952	35.3588	4.04506	0.721747	5.60454	2.08813870855889e-08	3.43186617821886e-06	Crabp2	5714
chr9_56492862_56493363	69.8633	3.49757	0.624666	5.5991	2.15467198786564e-08	3.52610304689632e-06	Hmg20a	-74254
chr11_76309952_76310453	36.962	3.78503	0.676323	5.59648	2.18747859676933e-08	3.57588272490877e-06	Nxn	88688
chr17_13874184_13874685	40.3979	3.53054	0.631127	5.59401	2.21878556701952e-08	3.62310503838535e-06	Mllt4	-113644
chr5_41419124_41419625	82.4923	3.25031	0.581183	5.59258	2.23725644510875e-08	3.64534413795099e-06	Rab28	288533
chr6_109351376_109351877	35.0038	4.7048	0.841258	5.59257	2.23727369808598e-08	3.64534413795099e-06	Edem1	-522703
chr12_79895937_79896438	50.5139	3.71238	0.664092	5.59016	2.26866134707624e-08	3.68445858405477e-06	Zfp36l1	216576
chr16_92163599_92164100	134.518	2.32044	0.415089	5.59022	2.26778683328577e-08	3.68445858405477e-06	Slc5a3	-105278
chr1_6279585_6280086	35.4982	3.97841	0.711859	5.58875	2.28708707793075e-08	3.71035895950458e-06	Rb1cc1	-64941
chr5_103854041_103854542	78.4223	3.54387	0.634196	5.58797	2.29738650008044e-08	3.7230341681336e-06	Aff1	-99880
chr10_60209222_60209723	210.636	2.12274	0.379924	5.58727	2.3066059895623e-08	3.73393377590346e-06	Chst3	-14983
chr7_51797700_51798201	35.0421	5.92058	1.06031	5.58384	2.35269591187325e-08	3.80443124349879e-06	Fancf	64067
chr15_67957638_67958139	32.1629	4.34872	0.778927	5.58296	2.36453240370252e-08	3.81796561448028e-06	Zfat	300718
chr2_101983950_101984451	41.6553	3.5599	0.637806	5.58148	2.38478460699426e-08	3.84386719339842e-06	Ldlrad3	201935
chr13_36081551_36082052	70.1426	3.29866	0.591133	5.58023	2.40199891761825e-08	3.86329662647948e-06	Lyrm4	35475
chr9_43947059_43947560	38.5255	4.13797	0.741531	5.5803	2.40103496163605e-08	3.86329662647948e-06	Thy1	95824
chr10_56935175_56935676	34.6268	3.94237	0.70666	5.57888	2.42075478111636e-08	3.87936138612437e-06	Hsf2	550720
chr15_32383001_32383502	53.4986	3.26477	0.585212	5.57879	2.42199240354205e-08	3.87936138612437e-06	Sema5a	-138189
chr6_140487389_140487890	61.5457	3.49947	0.627277	5.57883	2.42144083797627e-08	3.87936138612437e-06	Plekha5	-63336
chr8_84125537_84126038	332.684	1.95326	0.350125	5.57876	2.42235015328424e-08	3.87936138612437e-06	Podnl1	0
chr1_177014958_177015459	50.8763	3.26907	0.586111	5.57756	2.43916626314123e-08	3.90211877218488e-06	Sdccag8	-200299
chr11_5250877_5251378	36.4165	3.84657	0.689856	5.57591	2.46243003864661e-08	3.93513139335011e-06	Kremen1	10181
chr11_76148156_76148657	94.1075	3.44551	0.618318	5.57239	2.51274641488947e-08	4.0112594394364e-06	Vps53	30991
chr11_80049965_80050466	126.413	2.55012	0.457769	5.57076	2.53632473109911e-08	4.04028435010691e-06	Crlf3	30526
chr1_9564960_9565461	58.7814	2.84967	0.511561	5.57055	2.53941122066032e-08	4.04090219734809e-06	Adhfe1	-17013
chr5_125264243_125264744	102.991	3.16498	0.568293	5.56927	2.55811625207571e-08	4.06203361049379e-06	Scarb1	76351
chr7_110706680_110707181	59.1232	3.04665	0.547031	5.56943	2.55574818331642e-08	4.06203361049379e-06	Ampd3	61025
chr4_107496141_107496642	105.444	2.68746	0.482613	5.56856	2.56847595594977e-08	4.07416335983012e-06	Glis1	-61423
chr18_68829052_68829553	49.9334	4.17206	0.749246	5.56835	2.5716011511102e-08	4.07480407159884e-06	4930546C10Rik	120589
chr5_110850592_110851093	62.097	3.88886	0.698418	5.5681	2.57538064120993e-08	4.07647908915575e-06	Chek2	-10593
chr2_152927292_152927793	205.832	2.26359	0.406729	5.56534	2.61642917700246e-08	4.13708013236717e-06	Foxs1	5416
chr11_31382051_31382552	41.7516	3.75441	0.674837	5.56344	2.645149393069e-08	4.17808043215991e-06	Stc2	-11977
chr4_32305212_32305713	48.8521	4.20949	0.756814	5.56212	2.66518238434738e-08	4.20528709220013e-06	Bach2	-66263
chr8_93032686_93033187	28.5823	5.23471	0.94159	5.55944	2.706405304818e-08	4.26135040944419e-06	Ces1a	15006
chr18_62717670_62718171	45.5437	3.39576	0.610976	5.55793	2.72995880734477e-08	4.29392123795166e-06	Spink13	23217
chr2_164739889_164740390	51.7302	3.2664	0.587923	5.55583	2.76302590810732e-08	4.34137184107117e-06	Wfdc3	5542
chr15_103358531_103359032	262.845	2.0351	0.366421	5.554	2.79213198943416e-08	4.38250578580589e-06	Itga5	7732
chr12_99795153_99795654	34.8647	4.42045	0.797086	5.54577	2.92669061830435e-08	4.5840975574715e-06	Efcab11	88759
chr9_34995883_34996384	46.1355	3.80325	0.686241	5.54216	2.98764780947687e-08	4.66980579690248e-06	Kirrel3	-507151
chr6_140885752_140886253	34.7108	5.15228	0.929931	5.5405	3.01612047256644e-08	4.70939377937044e-06	Gm11077	-156469
chr16_21318826_21319327	34.7227	3.91572	0.706945	5.53893	3.04330491039616e-08	4.74688993726886e-06	Vps8	103791
chr12_76085049_76085550	71.4268	3.01818	0.544924	5.53873	3.04681092711063e-08	4.74741333417918e-06	Syne2	-266732
chr17_74963061_74963562	96.4357	3.30408	0.596705	5.5372	3.07348456506223e-08	4.78399693646417e-06	Ltbp1	42006
chr5_31610371_31610872	51.2261	3.23325	0.584014	5.53626	3.08991031184744e-08	4.79958589404278e-06	Mrpl33	3067
chr17_63970299_63970800	44.258	3.91823	0.707767	5.53604	3.09381818901518e-08	4.80067608088024e-06	Fer	-74282
chr18_57434328_57434829	84.4839	2.56819	0.463952	5.53547	3.10398427946546e-08	4.8064891625944e-06	Ctxn3	33687
chr2_155850054_155850555	104.322	2.93774	0.53071	5.5355	3.10341564059706e-08	4.8064891625944e-06	Uqcc1	79756
chr17_15510622_15511123	126.749	3.06698	0.55413	5.53477	3.11635222426748e-08	4.82065563749575e-06	Tbp	-10735
chr14_70169088_70169589	112.422	2.42367	0.437913	5.53459	3.11957301960843e-08	4.82065783677137e-06	Pdlim2	8093
chr18_4829705_4830206	92.9303	3.31617	0.599549	5.53111	3.18206559513491e-08	4.90205061882619e-06	Svil	90334
chr18_61550404_61550905	57.833	4.35351	0.787073	5.53126	3.17935181762995e-08	4.90205061882619e-06	Csnk1a1	4784
chr5_47921650_47922151	33.1511	5.1131	0.924496	5.53069	3.18974899602555e-08	4.90883684394522e-06	Slit2	60987
chr11_9499614_9500115	43.5032	3.76687	0.681494	5.52737	3.25061078671606e-08	4.98712303885324e-06	Abca13	-307673
chr7_73120162_73120663	29.8874	4.66585	0.84419	5.52701	3.25728514706092e-08	4.99224790824724e-06	Rgma	254846
chr18_84204085_84204586	36.5967	4.07474	0.737557	5.52464	3.30156486497722e-08	5.04977549863968e-06	Zadh2	-115928
chr4_58477590_58478091	47.2896	3.11935	0.564665	5.52425	3.30894901830613e-08	5.05590527604226e-06	Lpar1	75538
chr1_71909598_71910099	34.9817	4.84986	0.878055	5.52341	3.32484027725111e-08	5.07500772961574e-06	Fn1	-256398
chr1_6280112_6280613	29.4491	5.25022	0.951155	5.51984	3.3931703796942e-08	5.16876845864731e-06	Rb1cc1	-65468
chr2_53079568_53080069	35.4558	4.31557	0.781822	5.51988	3.39226193623006e-08	5.16876845864731e-06	Fmnl2	-221709
chr16_91764505_91765006	40.2513	5.69166	1.03133	5.51874	3.41437150589197e-08	5.19577820041421e-06	Itsn1	-35153
chr2_68873889_68874390	108.625	2.88677	0.523118	5.5184	3.42105498506277e-08	5.20066347622654e-06	Cers6	-12449
chr3_80003270_80003771	54.2243	3.26099	0.59109	5.51692	3.44994988895945e-08	5.23396196983686e-06	Fam198b	-118738
chr16_24961335_24961836	50.9208	4.66109	0.844997	5.5161	3.46598275135291e-08	5.25296347373314e-06	Lpp	-567986
chr5_134772499_134773000	55.9727	3.42636	0.621223	5.51551	3.47778821864762e-08	5.26020737446541e-06	Eln	-25176
chr7_121660584_121661085	169.694	2.33063	0.422554	5.51558	3.47627798146704e-08	5.26020737446541e-06	Usp31	46169
chr9_52537357_52537858	47.2305	3.27418	0.593894	5.51306	3.52644815680482e-08	5.32842402171339e-06	RP23-35N23.2	141923
chr12_8913681_8914182	36.8297	3.90808	0.709111	5.51124	3.56308950801261e-08	5.37294521490735e-06	Laptm4a	7482
chr6_140956442_140956943	79.5621	3.83023	0.69525	5.50914	3.60595125740144e-08	5.43210800132832e-06	Gm11077	-227159
chr18_84234051_84234552	41.6489	4.29188	0.779197	5.50808	3.62775746433672e-08	5.45829903557462e-06	Zfp407	354953
chr9_60063321_60063822	77.1338	2.6146	0.474696	5.50794	3.63062785208418e-08	5.45829903557462e-06	Thsd4	447214
chr13_34371965_34372466	173.523	2.31077	0.419579	5.50736	3.64256826995438e-08	5.4707575744704e-06	Slc22a23	-26783
chr11_104663190_104663691	42.9676	3.68603	0.66971	5.50393	3.7142649761107e-08	5.56727050308148e-06	Itgb3	-55191
chr7_110619261_110619762	30.0281	4.38054	0.796331	5.5009	3.77855654273228e-08	5.65797278152188e-06	Sbf2	-4339
chr18_12651303_12651804	68.6939	3.23743	0.588662	5.49964	3.80577327179094e-08	5.69303380564139e-06	Ttc39c	-51378
chr10_82690417_82690918	76.4632	2.82011	0.512834	5.49907	3.81791582008172e-08	5.69980954120854e-06	Glt8d2	0
chr9_37053993_37054494	43.1807	4.32208	0.785952	5.49916	3.81604303544501e-08	5.69980954120854e-06	Pknox2	92914
chr13_52079673_52080174	65.7107	4.08623	0.743133	5.49866	3.82694983363282e-08	5.70760598743372e-06	Gadd45g	-232996
chr5_143031215_143031716	46.0201	4.0751	0.741285	5.49735	3.85546186539515e-08	5.74440800261099e-06	Rnf216	81279
chr9_61618431_61618932	45.8415	3.25521	0.592238	5.49645	3.87504441612954e-08	5.76784568416324e-06	Tle3	-246049
chr13_19842613_19843114	53.4858	4.27242	0.777342	5.49619	3.88074392990169e-08	5.77059300218023e-06	Gpr141	-18356
chr8_79206789_79207290	76.1925	2.5266	0.459771	5.49534	3.89969014391584e-08	5.79301292122832e-06	RP24-163M14.2	41281
chr3_38232494_38232995	49.5183	3.29824	0.600246	5.49481	3.91135490296546e-08	5.79934081059254e-06	Ankrd50	251850
chr5_112260198_112260699	102.23	2.87776	0.523726	5.49479	3.9116958298763e-08	5.79934081059254e-06	Crybb1	-4384
chr5_93131409_93131910	40.259	3.66459	0.667143	5.49297	3.95238928889341e-08	5.85387556606935e-06	Sept11	-37973
chr5_36382560_36383061	68.6775	3.41277	0.621366	5.49236	3.96587346976407e-08	5.86374273044036e-06	Sorcs2	15079
chr5_151108467_151108968	43.1132	6.25336	1.13856	5.49232	3.96688330090096e-08	5.86374273044036e-06	RP24-155K17.1	319196
chr5_151108467_151108968.1	43.1132	6.25336	1.13856	5.49232	3.96688330090096e-08	5.86374273044036e-06	Stard13	81302
chr14_25780551_25781052	94.5846	2.5817	0.470299	5.48948	4.03126293879141e-08	5.94819883759627e-06	Zcchc24	-11512
chr9_56913929_56914430	287.322	1.84324	0.33578	5.48945	4.03196349659088e-08	5.94819883759627e-06	Snx33	13942
chr16_13357795_13358296	69.8581	3.49933	0.637587	5.4884	4.05587212177015e-08	5.97758105946595e-06	Mkl2	-101315
chr5_16601352_16601853	33.3117	3.997	0.728323	5.48795	4.06623033841103e-08	5.98695442127168e-06	Hgf	-47803
chr19_40240783_40241284	50.4987	3.36727	0.613615	5.4876	4.0743514170314e-08	5.99301873118728e-06	Pdlim1	30333
chr18_14654797_14655298	38.5767	5.10172	0.93003	5.48554	4.12203196148789e-08	6.05126415569839e-06	Ss18	27617
chr8_26984554_26985055	70.3144	2.84468	0.518571	5.48563	4.12008595707834e-08	6.05126415569839e-06	Zfp703	-7230
chr13_18875801_18876302	50.8525	3.85253	0.702616	5.48312	4.17882504183542e-08	6.12862960763363e-06	Amph	71903
chr2_128339606_128340107	64.9199	3.50833	0.639866	5.48291	4.1838232682769e-08	6.12995608971149e-06	Bcl2l11	-213569
chr8_126809233_126809734	166.979	2.28973	0.417665	5.48221	4.20036318095736e-08	6.14817382554618e-06	Tomm20	136111
chr1_87456093_87456594	55.1763	4.32161	0.788357	5.48179	4.21043972273244e-08	6.15089788919252e-06	RP24-377C24.5	13677
chr3_86873105_86873606	51.1604	4.55748	0.831377	5.48185	4.20895543628887e-08	6.15089788919252e-06	Dclk2	47247
chr14_21547058_21547559	77.7574	3.13151	0.571475	5.4797	4.26054504302289e-08	6.21197423755799e-06	Kat6b	-47289
chr1_9564411_9564912	48.6945	3.36167	0.61376	5.47717	4.32182911728341e-08	6.28908037116522e-06	Adhfe1	-16464
chr1_192798330_192798831	42.4876	6.78472	1.23889	5.47644	4.33965002788804e-08	6.30888209248474e-06	Hhat	-27117
chr11_47379173_47379674	78.0215	2.72867	0.4983	5.47596	4.35140889636462e-08	6.31984109343105e-06	Sgcd	199292
chr5_4993171_4993672	34.7442	3.9614	0.723634	5.47431	4.39209282939038e-08	6.36657878199502e-06	Cdk14	386526
chr14_53633646_53634147	53.3956	3.47407	0.63489	5.47192	4.45177008850999e-08	6.43439769578569e-06	Dad1	619958
chr4_44825576_44826077	28.3603	4.59981	0.840611	5.47199	4.45021332560064e-08	6.43439769578569e-06	Zcchc7	-69009
chr5_118515276_118515777	58.711	4.02436	0.735493	5.47165	4.45861995918848e-08	6.43808383865887e-06	Med13l	44942
chr2_51219667_51220168	28.8695	5.65059	1.03334	5.46827	4.54451653749621e-08	6.55579346635978e-06	Rnd3	-70556
chr1_61054020_61054521	54.6488	7.21867	1.32041	5.46699	4.57736327306698e-08	6.59682193595551e-06	Icos	-76094
chr8_93041021_93041522	31.6269	5.2988	0.969569	5.46511	4.62618701297336e-08	6.66077516476556e-06	Ces1a	6671
chr16_26247792_26248293	68.4966	2.98476	0.546317	5.46342	4.67048684143557e-08	6.71809826272547e-06	Cldn1	123549
chr7_111156438_111156939	91.5435	2.7635	0.505886	5.46269	4.68961446341776e-08	6.73913800516038e-06	Eif4g2	-73408
chr12_82072740_82073241	92.9915	2.7369	0.501103	5.46174	4.71480030351852e-08	6.76883492472253e-06	Sipa1l1	96179
chr12_86000600_86001101	126.016	2.47463	0.453346	5.45859	4.7992981210266e-08	6.87695790760193e-06	Ttll5	-175928
chr12_108429357_108429858	38.7667	4.17439	0.764882	5.45756	4.8272709802796e-08	6.91042762252474e-06	Eml1	-18816
chr3_79916110_79916611	51.9482	4.3765	0.801964	5.45723	4.83626510353353e-08	6.91496968887146e-06	Fam198b	-31578
chr15_78988425_78988926	115.882	2.83319	0.519212	5.45671	4.85030496037187e-08	6.92354446578764e-06	Triobp	-40702
chr1_157256498_157256999	72.7487	3.07908	0.564423	5.45527	4.88979339422827e-08	6.97326450531759e-06	Rasal2	155597
chr1_92712376_92712877	203.311	2.23	0.408837	5.45451	4.91087973452866e-08	6.99667193690377e-06	Otos	-63535
chr8_124702016_124702517	46.2043	3.45995	0.634636	5.45187	4.98435653267984e-08	7.09460611071243e-06	Ttc13	19467
chr17_46277538_46278039	189.707	2.18139	0.400309	5.44926	5.05809185778517e-08	7.19272190591542e-06	Tjap1	4975
chr18_47144183_47144684	57.1459	4.06026	0.74533	5.4476	5.10552860877555e-08	7.24641467629803e-06	Commd10	-185322
chr5_143670998_143671499	61.6593	2.80257	0.514658	5.4455	5.1660991378613e-08	7.31851011167657e-06	Cyth3	-48552
chr6_100170779_100171280	58.4427	3.07594	0.564955	5.44457	5.19299211985947e-08	7.34965450884345e-06	Rybp	116206
chr2_32788418_32788919	110.922	2.94182	0.540471	5.44307	5.23701062316222e-08	7.40495499246164e-06	Stxbp1	58327
chr8_109763949_109764450	78.4713	2.85216	0.524017	5.44287	5.24289200740355e-08	7.40627741789246e-06	Ap1g1	14104
chr2_154516830_154517331	50.1293	3.5502	0.652752	5.43882	5.36333101544902e-08	7.56927260058738e-06	Cbfa2t2	-80350
chr12_99356615_99357116	62.6885	3.06584	0.563765	5.43816	5.38340603982169e-08	7.59045044253164e-06	Foxn3	36682
chr1_40439234_40439735	37.8036	3.47837	0.639722	5.43731	5.40901892398374e-08	7.61222823927069e-06	Il1rl1	-9665
chr2_27874540_27875041	48.4165	3.17445	0.583814	5.43743	5.40550115787026e-08	7.61222823927069e-06	Col5a1	11384
chr17_65702103_65702604	64.1625	3.82412	0.703461	5.43615	5.44432213579033e-08	7.65471692292121e-06	Rab31	70149
chr11_116821112_116821613	67.0111	3.51689	0.647365	5.43261	5.5534466890354e-08	7.7935103446061e-06	Mxra7	6434
chr16_33254303_33254804	61.6099	3.516	0.647202	5.43262	5.5533857071759e-08	7.7935103446061e-06	Snx4	-2848
chr15_6001468_6001969	40.186	4.07	0.749417	5.43089	5.60738291527843e-08	7.85992365351351e-06	Dab2	297819
chr6_17348011_17348512	46.0834	3.18225	0.585966	5.43077	5.61126919880989e-08	7.85992365351351e-06	Cav1	-41677
chr17_68165128_68165629	58.9461	3.77276	0.694866	5.42948	5.65199649123449e-08	7.90957292150431e-06	L3mbtl4	108168
chr18_60632635_60633136	105.786	2.72429	0.501781	5.42924	5.65953693026771e-08	7.91273016247765e-06	Synpo	15184
chr2_148453989_148454490	30.371	4.23807	0.780631	5.42903	5.6662040622247e-08	7.91466166113307e-06	Cd93	-10426
chr17_14610759_14611260	268.05	1.77196	0.326468	5.42768	5.70905776631092e-08	7.96415702463976e-06	Thbs2	83003
chr7_112147931_112148432	44.6855	3.35229	0.617658	5.42742	5.71759448205728e-08	7.96415702463976e-06	Dkk3	10626
chr8_124386465_124386966	55.7605	2.93842	0.541402	5.42743	5.71714705341753e-08	7.96415702463976e-06	Pgbd5	52693
chr12_104919092_104919593	138.389	2.613	0.481493	5.42687	5.73503863667898e-08	7.98103113771072e-06	Clmn	-54016
chr11_75813016_75813517	105.126	2.97743	0.548717	5.42617	5.75766526197508e-08	7.99765341987835e-06	Doc2b	-16967
chr13_107328943_107329444	48.4102	3.58693	0.661024	5.42632	5.75282279069405e-08	7.99765341987835e-06	Kif2a	-306817
chr6_119864195_119864696	48.8438	3.69847	0.68177	5.42481	5.80170746204468e-08	8.05136120165995e-06	Erc1	-16028
chr9_54264759_54265260	130.94	2.70029	0.49785	5.4239	5.83125274062774e-08	8.08486994563757e-06	Gldn	21226
chr8_32218936_32219437	75.2794	3.48165	0.641981	5.4233	5.85086966353489e-08	8.10456403837234e-06	Nrg1	664593
chr1_192779126_192779627	37.5139	4.61356	0.85078	5.42273	5.86940473321685e-08	8.11883691209178e-06	Hhat	-7913
chr6_143916170_143916671	186.825	2.7317	0.503757	5.42266	5.87201756108655e-08	8.11883691209178e-06	Sox5	292888
chr18_55196472_55196973	48.9427	3.12134	0.575689	5.42192	5.89624203617077e-08	8.14480983629313e-06	Zfp608	-206292
chr14_121134338_121134839	76.05	3.09464	0.570955	5.42012	5.95597089576252e-08	8.21973387982105e-06	Farp1	-98775
chr15_50698454_50698955	28.5573	5.10996	0.942868	5.41959	5.97342097466253e-08	8.23622544498151e-06	Trps1	128567
chr12_15800847_15801348	65.7701	2.95989	0.5462	5.41906	5.99126143120312e-08	8.24997956824006e-06	Trib2	15575
chr3_8717429_8717930	39.3039	4.09957	0.756585	5.41851	6.00963742367807e-08	8.26088318813877e-06	Hey1	-50173
chr13_112706282_112706783	128.008	2.76273	0.510124	5.41581	6.10110651942489e-08	8.35076406866694e-06	Slc38a9	-45517
chr2_69669663_69670164	63.8149	3.09531	0.571498	5.41614	6.09002441855252e-08	8.35076406866694e-06	Klhl41	0
chr6_94628068_94628569	51.3388	4.4395	0.819716	5.41591	6.09789713268557e-08	8.35076406866694e-06	Lrig1	71569
chrX_52165090_52165591	83.8358	3.44708	0.636657	5.41435	6.15121415179417e-08	8.41165895776719e-06	Gpc4	0
chrX_16885653_16886154	35.1803	4.12958	0.762852	5.41334	6.18583596274475e-08	8.45128550388171e-06	Ndp	25621
chr2_30870831_30871332	63.5116	2.72748	0.503886	5.41289	6.2014145827894e-08	8.45713677788982e-06	Prrx2	-35860
chr15_51621439_51621940	61.8306	3.73822	0.690663	5.41251	6.21479069166783e-08	8.45996857617863e-06	Eif3h	243584
chr11_4606419_4606920	95.2563	2.32109	0.428989	5.41061	6.28116985437742e-08	8.54256215099564e-06	Gm11032	13147
chr1_106288924_106289425	81.3539	2.74523	0.507455	5.40979	6.30972968751842e-08	8.56584418566928e-06	Phlpp1	-117173
chr2_14807625_14808126	83.484	3.46577	0.640646	5.40981	6.30926238178038e-08	8.56584418566928e-06	Cacnb2	66295
chr1_92815001_92815502	31.4339	3.96764	0.733757	5.4073	6.39815240443977e-08	8.66764473074052e-06	Gpc1	16143
chr10_69852687_69853188	42.7263	3.38803	0.626579	5.40719	6.40208300589627e-08	8.66764473074052e-06	Ank3	-67163
chr13_44968636_44969137	46.2351	3.56315	0.658962	5.40721	6.4012934015825e-08	8.66764473074052e-06	Dtnbp1	33011
chr5_142963269_142963770	105.195	2.6572	0.491504	5.40626	6.43537632801443e-08	8.70484928618386e-06	Fscn1	-2927
chr15_42577571_42578072	44.1302	3.5562	0.657867	5.40566	6.45708507011302e-08	8.72633087828207e-06	Angpt1	98906
chr18_12655071_12655572	40.8649	4.01194	0.742221	5.40531	6.46951395413705e-08	8.72737432413088e-06	Ttc39c	-55146
chr2_27785755_27786256	65.8076	2.7287	0.504803	5.40547	6.46394691613153e-08	8.72737432413088e-06	Col5a1	100169
chr1_135637450_135637951	66.5794	2.67457	0.494972	5.40348	6.53592601763419e-08	8.80902813640437e-06	Nav1	-30155
chr9_110139162_110139663	47.7611	4.27924	0.792106	5.40235	6.57719782329167e-08	8.85668187825424e-06	Smarcc1	-7183
chr16_33873186_33873687	91.774	2.85063	0.527769	5.40129	6.61630410728092e-08	8.90133657430492e-06	Itgb5	-43522
chr5_147747945_147748446	47.5848	3.03371	0.562427	5.39397	6.89182651270433e-08	9.23881119235304e-06	Flt1	-21934
chr14_30318805_30319306	32.1307	5.41341	1.00388	5.39247	6.94971540636294e-08	9.29976260262181e-06	Cacna1d	171851
chr18_5404526_5405027	84.5683	2.85851	0.53008	5.3926	6.94438737601788e-08	9.29976260262181e-06	Zfp438	-70087
chr14_78900723_78901224	75.9988	2.51002	0.465523	5.39183	6.97452816184054e-08	9.32463278951643e-06	Vwa8	-51672
chr10_117906154_117906655	81.1979	3.24015	0.601107	5.3903	7.034051648497e-08	9.39582390539065e-06	Rap1b	-60119
chr9_67077872_67078373	80.9665	3.72113	0.690606	5.38821	7.11612980502907e-08	9.49698895610738e-06	Tpm1	-28466
chr13_111234486_111234987	100.493	2.38858	0.443496	5.3858	7.21227916887039e-08	9.61673615732399e-06	Actbl2	20026
chr11_35122240_35122741	27.9129	5.60943	1.04163	5.38522	7.23557697932519e-08	9.63064943384155e-06	Slit3	-1017
chr16_22067366_22067867	69.4634	3.74345	0.695119	5.38534	7.23094009947589e-08	9.63064943384155e-06	Igf2bp2	95433
chr17_73970391_73970892	73.8194	3.05354	0.567155	5.38396	7.28654742622172e-08	9.68128061273304e-06	Xdh	-20209
chr6_55163112_55163613	232.366	1.97188	0.366249	5.38398	7.28557670119866e-08	9.68128061273304e-06	Inmt	11431
chr1_179361904_179362405	44.3066	3.89058	0.722701	5.38339	7.30954153497639e-08	9.70322198498076e-06	Smyd3	155637
chr13_36534519_36535020	60.9138	3.6721	0.682346	5.38158	7.38342612838639e-08	9.79262041663817e-06	Fars2	-417108
chr4_136649858_136650359	44.5441	4.46194	0.829329	5.38018	7.4410798069076e-08	9.86035264784546e-06	Ephb2	185630
chr13_113454468_113454969	80.2636	3.62994	0.674928	5.37826	7.5207580936525e-08	9.95712463470762e-06	RP23-464P12.1	-161310
chr10_116739970_116740471	35.9959	5.23697	0.973875	5.37746	7.55441573347094e-08	9.99285033139757e-06	Myrfl	156449
chr7_66180825_66181326	73.0584	2.98443	0.555085	5.37654	7.59312296988196e-08	1.00351865877066e-05	Chsy1	-71311
chr13_52879827_52880328	52.3745	4.50741	0.838443	5.37593	7.6187762673216e-08	1.00602111066355e-05	Auh	49354
chr16_92710095_92710596	43.014	3.71683	0.691724	5.37328	7.73182689984779e-08	1.01921635267601e-05	Runx1	115479
chr3_65871165_65871666	163.54	2.04804	0.381166	5.37311	7.73912603258082e-08	1.01921635267601e-05	Ccnl1	86584
chr3_79885845_79886346	29.6617	4.66049	0.867626	5.37155	7.80641964138569e-08	1.02717528179389e-05	Fam198b	-1313
chr6_30252599_30253100	100.721	2.7994	0.521224	5.37082	7.83807837184338e-08	1.02953159414163e-05	Ube2h	51440
chr2_129035510_129036011	31.6306	3.93637	0.732943	5.37063	7.84600256600266e-08	1.02966921843179e-05	RP23-24M22.6	12162
chr18_64684910_64685411	44.4221	3.16562	0.589495	5.37005	7.87153200523753e-08	1.0312120130641e-05	Atp8b1	-23910
chr9_85673906_85674407	38.8879	4.30172	0.801908	5.36436	8.12388217610103e-08	1.06148515983176e-05	Ibtk	74928
chr2_27905362_27905863	65.0092	3.69231	0.688502	5.36282	8.19323887011138e-08	1.06868239997527e-05	Col5a1	-18938
chr17_45020086_45020587	53.2868	3.25182	0.606444	5.36211	8.2253436012759e-08	1.06957308321352e-05	Supt3	-242935
chr2_131888196_131888697	99.1828	3.01574	0.562438	5.36192	8.23440888997773e-08	1.06957308321352e-05	Prnp	21231
chr7_112332374_112332875	229.537	2.20327	0.410911	5.36191	8.23444296323213e-08	1.06957308321352e-05	Mical2	-106519
chr8_120216802_120217303	111.021	2.55802	0.477074	5.36189	8.23578202702829e-08	1.06957308321352e-05	AC114005.5	-305962
chr11_74965471_74965972	43.5836	3.95535	0.738337	5.35711	8.45642393565456e-08	1.09727596507884e-05	Smg6	-39649
chr16_37440656_37441157	120.145	2.29335	0.428131	5.35666	8.47746479716965e-08	1.09780421418009e-05	Stxbp5l	-55694
chr17_28122946_28123447	38.0018	5.33025	0.995078	5.35661	8.47977814646452e-08	1.09780421418009e-05	Scube3	18869
chr4_41153079_41153580	91.2103	2.49607	0.466038	5.35594	8.51149463922503e-08	1.10060681846539e-05	Ube2r2	-17337
chr4_56113793_56114294	74.2018	3.12692	0.583873	5.35549	8.53267737323445e-08	1.1023939406305e-05	Klf4	-581327
chr2_31076327_31076828	28.2299	5.05679	0.944417	5.35441	8.58372698475905e-08	1.10800052389023e-05	Fnbp1	65181
chr5_111228036_111228537	211.025	2.00761	0.374956	5.35426	8.59087217249052e-08	1.10800052389023e-05	Ttc28	-348234
chr4_84547975_84548476	36.569	4.01871	0.750662	5.35355	8.62441608018924e-08	1.11136956921812e-05	Bnc2	126800
chr5_36374567_36375068	46.0773	3.17157	0.592535	5.35254	8.67257406645521e-08	1.11661441800252e-05	Sorcs2	23072
chr13_38815295_38815796	196.232	2.39126	0.446926	5.35047	8.77249609835898e-08	1.1285092725706e-05	Slc35b3	145080
chr14_25786862_25787363	126.188	2.12216	0.396857	5.34742	8.92182573647304e-08	1.14575065519188e-05	Zcchc24	-17823
chr2_4300315_4300816	36.8859	6.54371	1.22388	5.34671	8.95665138145647e-08	1.14923737892709e-05	Frmd4a	-282572
chr7_19736616_19737117	40.6772	4.40991	0.824884	5.34609	8.98728150198488e-08	1.15218026098092e-05	Pvrl2	12457
chr1_9630083_9630584	77.9119	3.35491	0.627622	5.34543	9.0203442945401e-08	1.15510443412417e-05	AC103620.3	-28885
chr9_32720649_32721150	103.219	2.75807	0.515978	5.34532	9.02551898920975e-08	1.15510443412417e-05	Ets1	-24628
chr13_45796303_45796804	71.8696	2.76932	0.518313	5.34295	9.1444156301522e-08	1.16832393519058e-05	Atxn1	168174
chr17_90696374_90696875	51.7832	3.70231	0.693053	5.34203	9.19114068779387e-08	1.17229319884972e-05	Nrxn1	396197
chr17_8856283_8856784	59.6315	3.32644	0.622777	5.3413	9.22800148127039e-08	1.17499295391492e-05	Pde10a	-330912
chr18_54662277_54662778	28.5302	4.31183	0.807316	5.34094	9.24634481732916e-08	1.17632831487005e-05	Zfp608	327403
chr2_34494217_34494718	44.3071	4.31271	0.807983	5.33763	9.41708957479988e-08	1.19601830011956e-05	Mapkap1	-87340
chr14_120925871_120926372	63.9464	3.12838	0.586259	5.33618	9.4927425353665e-08	1.20416421696822e-05	Ipo5	-14648
chr5_22596992_22597493	42.5939	3.30556	0.619473	5.33609	9.49731159043046e-08	1.20416421696822e-05	Orc5	-46617
chr4_84429428_84429929	32.5084	6.47287	1.21318	5.33547	9.52985735470456e-08	1.20726845214561e-05	Bnc2	245347
chr18_75462534_75463035	55.7418	3.3845	0.634366	5.33525	9.54127757968266e-08	1.20769346027397e-05	Ctif	234662
chr4_64238172_64238673	113.524	2.38562	0.447169	5.33495	9.55703692424723e-08	1.20866651351339e-05	Tnc	-217447
chr8_94132051_94132552	65.7465	2.7302	0.51198	5.33264	9.67944409161192e-08	1.22311415935348e-05	Mt4	4645
chr12_38793606_38794107	26.7923	5.14783	0.965462	5.33198	9.71478098049291e-08	1.22447945222056e-05	Etv1	-14227
chr7_63765598_63766099	71.0193	3.63761	0.682221	5.33201	9.71289967442542e-08	1.22447945222056e-05	RP23-387F1.4	150758
chr7_112142543_112143044	29.1667	4.16448	0.781005	5.3322	9.70311741509187e-08	1.22447945222056e-05	Dkk3	16014
chr11_4190581_4191082	118.096	2.45673	0.460768	5.33181	9.72377458768914e-08	1.22458223968544e-05	Tbc1d10a	-3793
chr13_51676636_51677137	225.901	2.47285	0.463914	5.33039	9.8001302449337e-08	1.2303261537336e-05	Secisbp2	-24940
chr4_130112212_130112713	46.5266	3.53511	0.663204	5.33035	9.8022499242294e-08	1.2303261537336e-05	Pef1	-9655
chr3_156561518_156562019	38.7591	5.58956	1.04887	5.32911	9.86957305905585e-08	1.23773869371019e-05	Negr1	0
chr16_95573109_95573610	40.6377	4.09525	0.76863	5.32798	9.93094115696163e-08	1.24335217215909e-05	Erg	12984
chr3_148419392_148419893	35.1657	4.70719	0.883571	5.32746	9.95948237724703e-08	1.24588381928705e-05	Adgrl2	570663
chr5_73289804_73290305	39.8339	3.56356	0.668966	5.32696	9.98689719827796e-08	1.24827045039478e-05	Ociad1	2479
chr11_79238312_79238813	60.284	2.94488	0.553058	5.32471	1.01111812951151e-07	1.26169847995771e-05	Wsb1	15859
chr6_29288632_29289133	71.1303	2.77846	0.521804	5.32473	1.01101101326229e-07	1.26169847995771e-05	Fam71f2	-7492
chr11_64369475_64369976	29.5059	5.62991	1.05815	5.32052	1.03469337449096e-07	1.28897556508252e-05	Hs3st3a1	65356
chr9_88091712_88092213	56.0177	2.88717	0.542647	5.32052	1.0346994632188e-07	1.28897556508252e-05	Nt5e	234984
chr3_135594242_135594743	152.442	2.59291	0.487384	5.32007	1.03729987226767e-07	1.29114086096001e-05	Nfkb1	96804
chr7_110238019_110238520	62.487	3.09262	0.581398	5.31929	1.04174535857228e-07	1.29559724457853e-05	Swap70	-16309
chr8_35920189_35920690	176.328	2.09965	0.394791	5.31838	1.04692795239076e-07	1.30096219637377e-05	Cldn23	-93630
chr5_29887318_29887819	105.182	2.88545	0.542616	5.31767	1.05102587278261e-07	1.304971502194e-05	Il6	125295
chr15_81158652_81159153	32.293	4.58659	0.862608	5.31712	1.05424189847372e-07	1.30788009640063e-05	Mkl1	31605
chr3_151891829_151892330	79.3897	3.1422	0.590997	5.31678	1.05617562976079e-07	1.309194392589e-05	Ptgfr	-54199
chr8_25093759_25094260	56.2763	3.04578	0.572973	5.31576	1.06213133988913e-07	1.31548788009643e-05	Plekha2	8117
chr9_105458939_105459440	29.3418	4.22204	0.79436	5.31502	1.06645429496111e-07	1.31975041052216e-05	Atp2c1	61818
chr11_113546320_113546821	43.5754	4.1359	0.778356	5.31364	1.0745791831898e-07	1.32870695550502e-05	Slc39a11	18948
chr5_3967428_3967929	37.0181	5.07356	0.954967	5.31281	1.07948958819841e-07	1.33367732217196e-05	Akap9	-39155
chr19_45483534_45484035	87.0409	3.02305	0.569284	5.31027	1.09463834719589e-07	1.35016516862245e-05	Btrc	-119784
chr5_106574433_106574934	113.621	2.61376	0.492251	5.3098	1.0974348491598e-07	1.35250038582995e-05	Gm17304	34164
chr4_83916937_83917438	33.8235	4.68155	0.881887	5.30855	1.10499449901814e-07	1.35957905742381e-05	Ccdc171	-391393
chr4_137864675_137865176	58.6718	3.28926	0.619603	5.30865	1.10441901083909e-07	1.35957905742381e-05	Ece1	-2439
chr5_143056430_143056931	27.4843	5.59261	1.05356	5.30832	1.10643282883432e-07	1.36023107846323e-05	Rnf216	56064
chr1_72002424_72002925	57.4445	2.71478	0.511515	5.30733	1.11239975584595e-07	1.36644484856946e-05	Mreg	209383
chr18_24629805_24630306	45.0207	3.63911	0.686056	5.30438	1.13053803627053e-07	1.38758717223863e-05	Elp2	-25845
chr4_84500626_84501127	30.3791	4.70223	0.887253	5.29976	1.15952011421328e-07	1.42199330370338e-05	Bnc2	174149
chr3_136986127_136986628	61.6136	4.00597	0.756123	5.29804	1.17051926735093e-07	1.43313478801195e-05	Ppp3ca	-316004
chr6_99066225_99066726	61.6889	3.03247	0.572442	5.29744	1.17440454023389e-07	1.43671700531113e-05	Foxp1	454272
chr2_126322593_126323094	82.2956	2.55624	0.482608	5.29672	1.17898817891817e-07	1.44114702794309e-05	Atp8b4	176754
chr11_46065569_46066070	48.8843	3.62007	0.683504	5.29634	1.181442448074e-07	1.44296909243192e-05	Adam19	-9578
chr8_82939897_82940398	40.5095	3.40536	0.643124	5.29502	1.19000257143106e-07	1.45105696289508e-05	Rnf150	-76542
chr5_121685462_121685963	109.825	2.72942	0.5155	5.29471	1.19208645724137e-07	1.45241524833902e-05	Brap	-24900
chr18_12348567_12349068	52.8094	3.21245	0.606805	5.29403	1.19647616918126e-07	1.45540752853371e-05	Lama3	-14749
chr2_128758742_128759243	87.3725	3.08198	0.582161	5.29403	1.1964863312998e-07	1.45540752853371e-05	Mertk	-59787
chr11_115948233_115948734	43.7851	3.87083	0.731265	5.29333	1.20108069698405e-07	1.45981024744882e-05	Sap30bp	-14952
chr3_79531886_79532387	157.258	2.19792	0.415249	5.29303	1.20305641311708e-07	1.46102566296625e-05	Fnip2	35410
chr5_143668829_143669330	155.815	2.24426	0.424118	5.2916	1.2125406613254e-07	1.47135029243277e-05	Cyth3	-46383
chr12_72674376_72674877	34.7266	3.97082	0.750467	5.29114	1.21559022941696e-07	1.47385639969771e-05	Dhrs7	-9467
chr18_55618514_55619015	44.4504	3.40212	0.64308	5.29035	1.22080772010358e-07	1.47898484790122e-05	Zfp608	-628334
chr15_75821753_75822254	280.819	1.99735	0.377564	5.29011	1.22241458843418e-07	1.47951678842153e-05	Zc3h3	19662
chrX_52292473_52292974	27.3818	5.17637	0.978522	5.28999	1.22322293060983e-07	1.47951678842153e-05	Gpc3	320977
chr10_41243882_41244383	55.6846	3.62201	0.684762	5.28945	1.22684297596052e-07	1.48269766244837e-05	Fig4	58878
chr8_79221973_79222474	35.5661	3.54852	0.670986	5.28852	1.23308553416012e-07	1.48904028064196e-05	RP24-163M14.2	26097
chr14_53615392_53615893	30.1668	4.72447	0.893537	5.28739	1.24076682094351e-07	1.49710864626318e-05	Dad1	638212
chr17_88625835_88626336	114.62	2.2185	0.419626	5.28685	1.2443947409536e-07	1.50027716679268e-05	Ston1	219
chr1_145344350_145344851	54.1142	2.79801	0.529269	5.28657	1.24633180221227e-07	1.50140368247355e-05	Rgs18	-568915
chr8_93040129_93040630	26.8649	5.50923	1.04231	5.28559	1.25297196575865e-07	1.50818946286764e-05	Ces1a	7563
chr11_46125425_46125926	37.3866	5.64616	1.06858	5.28382	1.26515865491933e-07	1.52034162283615e-05	Adam19	-69434
chr12_40239146_40239647	76.607	2.47978	0.46934	5.28356	1.26698121324625e-07	1.52034162283615e-05	Ifrd1	-15957
chr3_38936398_38936899	31.5498	4.29925	0.813702	5.28357	1.26691764133458e-07	1.52034162283615e-05	Fat4	-49459
chr5_111237051_111237552	35.7109	3.82851	0.724611	5.28354	1.26712903472009e-07	1.52034162283615e-05	Ttc28	-357249
chr19_34369446_34369947	82.0856	2.88969	0.547257	5.28033	1.28954521284559e-07	1.54599848379732e-05	Fas	-78788
chr1_83906549_83907050	38.9314	4.01863	0.761336	5.27839	1.30326544935757e-07	1.55994936148164e-05	Pid1	457131
chr3_53195674_53196175	73.7748	2.97906	0.564617	5.27625	1.31854231437819e-07	1.57697450169868e-05	Lhfp	-154147
chr14_34099290_34099791	208.927	2.0973	0.397757	5.27283	1.34338006217773e-07	1.60539814150384e-05	Anxa8	-13310
chr14_34099290_34099791.1	208.927	2.0973	0.397757	5.27283	1.34338006217773e-07	1.60539814150384e-05	RP23-10H9.2	2903
chr17_28415235_28415736	27.8113	4.30167	0.815967	5.27187	1.35041078504127e-07	1.61204581846784e-05	Fkbp5	101789
chr5_147778565_147779066	31.5102	3.9968	0.75815	5.27178	1.35109590833193e-07	1.61204581846784e-05	Flt1	-52554
chr5_31627016_31627517	84.951	2.39043	0.453585	5.27008	1.36362861825046e-07	1.62570370754941e-05	Rbks	70111
chr9_92546263_92546764	39.6658	3.6133	0.685691	5.26957	1.36742880566419e-07	1.62893732642284e-05	Plod2	-4041
chr14_77456843_77457344	51.1368	4.33137	0.822081	5.26879	1.37329033156929e-07	1.6346194034885e-05	Enox1	-300081
chr15_73246475_73246976	84.4611	2.49761	0.474157	5.26748	1.38308846661604e-07	1.64366891986206e-05	Ptk2	176237
chr8_111597228_111597729	264.188	1.97303	0.374564	5.26753	1.38273432196301e-07	1.64366891986206e-05	Znrf1	-61132
chr16_35385698_35386199	44.9345	3.21778	0.610935	5.26697	1.38691728380405e-07	1.64691203139996e-05	Sec22a	-21780
chr4_57452590_57453091	40.4437	4.50611	0.8556	5.26661	1.38962348342909e-07	1.64881799354349e-05	Palm2	-18344
chr17_27200665_27201166	79.2135	3.07335	0.583973	5.26283	1.41858535166858e-07	1.67521728685727e-05	Lemd2	3273
chr16_87382946_87383447	40.8652	3.95286	0.75114	5.26248	1.42126935342896e-07	1.67706423729787e-05	Ltn1	49160
chr10_8506183_8506684	72.1439	3.08178	0.585633	5.26231	1.42258418627042e-07	1.67729396431453e-05	Ust	12142
chr16_31526614_31527115	27.1234	5.05954	0.961847	5.26023	1.43873949439629e-07	1.69367463169344e-05	Bdh1	-104335
chr13_54303372_54303873	148.06	2.32338	0.441752	5.25948	1.44463020540402e-07	1.69927323116255e-05	Cplx2	67476
chr2_125368577_125369078	179.255	2.21126	0.420574	5.25772	1.4585422815987e-07	1.71294637415143e-05	Fbn1	138916
chr8_25520500_25521001	27.2196	5.5101	1.04826	5.25642	1.46885047316124e-07	1.72263133139258e-05	Fgfr1	-1742
chr17_80891730_80892231	71.7046	2.59425	0.493659	5.25514	1.47914607741098e-07	1.7330661540332e-05	Tmem178	52401
chr18_4808409_4808910	37.9369	4.63175	0.881409	5.25494	1.48070592887571e-07	1.73353733451071e-05	Svil	111630
chr2_126065427_126065928	33.2847	3.94777	0.751433	5.25365	1.49115745834109e-07	1.74304782712362e-05	Fam227b	86077
chr2_126065427_126065928.1	33.2847	3.94777	0.751433	5.25365	1.49115745834109e-07	1.74304782712362e-05	Fgf7	-30770
chr13_70794199_70794700	124.615	2.62947	0.500539	5.25327	1.49422357306847e-07	1.74526945091809e-05	Adamts16	47112
chr10_27863452_27863953	161.317	2.21168	0.421051	5.25275	1.49842001571667e-07	1.74880681787528e-05	Ptprk	210867
chr5_125053115_125053616	91.3098	2.56019	0.487589	5.25071	1.51515464275541e-07	1.76482851752155e-05	Ncor2	125604
chr8_77444456_77444957	79.3911	2.59587	0.494393	5.25061	1.51594820772706e-07	1.76482851752155e-05	Arhgap10	72997
chr10_60395617_60396118	194.336	2.22999	0.424902	5.24825	1.53547415367105e-07	1.78509599609122e-05	Cdh23	261216
chr2_113764942_113765443	80.3696	2.39417	0.456235	5.24766	1.54039794750036e-07	1.78943094073511e-05	Grem1	-6296
chr13_70731296_70731797	65.7996	2.81215	0.535975	5.24679	1.54773210044866e-07	1.79655703092312e-05	Ice1	-93662
chr11_76158353_76158854	69.8418	3.11511	0.593937	5.24485	1.56411612782308e-07	1.80993004576575e-05	Vps53	20794
chr18_14997459_14997960	44.9671	3.91035	0.74558	5.24471	1.5652965555177e-07	1.80993004576575e-05	Kctd1	153487
chr3_99303078_99303579	40.4352	4.23105	0.806647	5.24524	1.56080817688897e-07	1.80993004576575e-05	Tbx15	-49319
chr7_68277042_68277543	28.4676	4.63293	0.883341	5.24478	1.56470823781488e-07	1.80993004576575e-05	Fam169b	-3204
chr2_135571604_135572105	111.96	3.26773	0.623444	5.24142	1.59345386388572e-07	1.83964678584721e-05	Plcb4	169725
chr15_83182243_83182744	73.102	2.99546	0.57152	5.24122	1.5951598125838e-07	1.84019749750759e-05	Cyb5r3	-9651
chr12_86129025_86129526	54.6365	2.97157	0.567028	5.2406	1.60053013714576e-07	1.84497137956943e-05	Ift43	-46463
chr9_35687009_35687510	93.0522	2.68783	0.513147	5.23794	1.62382762477016e-07	1.86894945968838e-05	Pate1	0
chr9_35687009_35687510.1	93.0522	2.68783	0.513147	5.23794	1.62382762477016e-07	1.86894945968838e-05	Pate2	-116726
chr13_45879644_45880145	34.5365	5.4703	1.04479	5.23578	1.64288201918907e-07	1.88712535190422e-05	Atxn1	84833
chr8_61755137_61755638	25.6246	5.05467	0.965419	5.23572	1.64340048944036e-07	1.88712535190422e-05	Palld	147032
chr7_115340072_115340573	62.4204	2.9121	0.556252	5.23522	1.64790094286121e-07	1.88794980323714e-05	Insc	-571337
chr15_10952006_10952507	34.1403	4.24005	0.810061	5.23423	1.65670318645962e-07	1.89635533333876e-05	C1qtnf3	0
chr19_10195138_10195639	58.6414	3.08251	0.589003	5.23343	1.6638930725543e-07	1.90190599077258e-05	Fads1	-12251
chr1_165536097_165536598	28.8372	4.82106	0.921306	5.23286	1.6691072055048e-07	1.90641070820048e-05	Adcy10	-50915
[truncated: 8,970 more rows]

## Sheet: InVitro_PancVsLung_Open
region	baseMean	log2FoldChange	lfcSE	stat	pvalue	padj	gene	distance
[truncated: 5,454 more rows]

[truncated: 1 more sheets: InVitro_PancVsLiver_Open]
