# Supplementary material for: SMAD4 induces opposite effects on metastatic growth from pancreatic tumors depending on the organ of residence
Source: Nat Cancer. 2025 Sep 25;6(11):1839–56. doi: 10.1038/s43018-025-01047-5 (PMC12643927; doi:10.1038/s43018-025-01047-5)
Supplement: Supplementary file 6 — Complete GO analysis of liver and lung metastasis-like cell populations from scMultiome data. [file 43018_2025_1047_MOESM6_ESM.xlsx]

## Sheet: Legend
Supplementary Table 4. Complete Gene Ontology (GO) analysis of liver and lung metastasis-like cell populations from scMultiome data.
Related fo Fig. 6a-c.

## Sheet: Liver-like
Type	Term	Overlap	P.value	Adjusted.P.value	Odds.Ratio	Combined.Score	Genes	dbs
Liver-likeUP	Tight junction	19/167	2.29726e-08	5.30667e-06	5.37082	94.4671	MAGI1;PATJ;IGSF5;NEDD4L;CGN;CLDN2;F11R;AMOT;EPB41L4B;OCLN;MYH14;EZR;CFTR;CGNL1;TJP3;MAP3K5;LLGL2;TJP2;CRB3	KEGG_2019_Mouse
Liver-likeUP	Adherens junction	10/72	8.47348e-06	0.000978687	6.64844	77.6443	TCF7L2;CDH1;CTNND1;CTNNA1;CTNNB1;PTPRJ;LMO7;MET;VCL;NECTIN2	KEGG_2019_Mouse
Liver-likeUP	Sphingolipid metabolism	7/48	0.000141541	0.00817397	7.00072	62.0468	SMPD3;CERS6;SGMS1;SPTLC2;ACER3;B4GALT6;SGPP2	KEGG_2019_Mouse
Liver-likeUP	Gastric acid secretion	9/74	7.01264e-05	0.00539974	5.69449	54.469	SLC9A4;ADCY9;KCNQ1;PRKCA;ATP1A1;ATP1B1;EZR;PLCB1;CFTR	KEGG_2019_Mouse
Liver-likeUP	Bacterial invasion of epithelial cells	8/74	0.000401724	0.0154664	4.9743	38.8978	CDH1;ELMO1;CTNNA1;CTNNB1;DOCK1;MET;VCL;CD2AP	KEGG_2019_Mouse
Liver-likeUP	Aldosterone-regulated sodium reabsorption	5/38	0.00207368	0.0399184	6.18925	38.2399	NEDD4L;PRKCA;ATP1A1;ATP1B1;NR3C2	KEGG_2019_Mouse
Liver-likeUP	Pancreatic secretion	10/105	0.000224838	0.0103875	4.33162	36.3862	SLC12A2;ADCY9;KCNQ1;CLCA1;PRKCA;ATP1A1;ATP1B1;PLCB1;SLC4A4;CFTR	KEGG_2019_Mouse
Liver-likeUP	Leukocyte transendothelial migration	10/115	0.000469375	0.0154894	3.91707	30.0209	OCLN;CTNND1;CTNNA1;CTNNB1;PRKCA;CLDN2;F11R;EZR;ARHGAP5;VCL	KEGG_2019_Mouse
Liver-likeUP	Bile secretion	7/72	0.00172557	0.0392655	4.4104	28.0598	ABCC4;ADCY9;EPHX1;ATP1A1;ATP1B1;SLC4A4;CFTR	KEGG_2019_Mouse
Liver-likeUP	Thyroid hormone synthesis	7/73	0.00186979	0.0392655	4.34335	27.2846	GPX2;ADCY9;PRKCA;ATP1A1;ATP1B1;PLCB1;DUOX2	KEGG_2019_Mouse
Liver-likeUP	Salivary secretion	7/78	0.00273618	0.0486198	4.03644	23.8198	SLC12A2;ADCY9;DMBT1;PRKCA;ATP1A1;ATP1B1;PLCB1	KEGG_2019_Mouse
Liver-likeUP	Hippo signaling pathway	11/159	0.00167714	0.0392655	3.05661	19.5338	TCF7L2;PATJ;YWHAQ;CDH1;WWC1;RASSF6;CTNNA1;CTNNB1;TRP53BP2;AMOT;LLGL2	KEGG_2019_Mouse
Liver-likeUP	Rap1 signaling pathway	13/209	0.00174194	0.0392655	2.73254	17.3592	MAGI1;DOCK4;MAGI3;CTNND1;PRKCA;SIPA1L3;ADCY9;CDH1;PDGFD;CTNNB1;PLCB1;MET;FGFR2	KEGG_2019_Mouse

## Sheet: Lung-like
Type	Term	Overlap	P.value	Adjusted.P.value	Odds.Ratio	Combined.Score	Genes	dbs
Lung-likeUP	Proteoglycans in cancer	24/203	1.85179e-12	4.18505e-10	7.09847	191.764	ITGB1;TGFB1;ROCK2;LUM;SDC2;CAV1;RDX;FN1;MSN;ANK3;IQGAP1;HSPG2;EGFR;DCN;COL1A1;CTSL;GPC1;AKT3;SDC1;TIMP3;FLNA;ITGA5;PRKACB;FGFR1	KEGG_2019_Mouse
Lung-likeUP	ECM-receptor interaction	11/83	6.33942e-07	4.71857e-05	7.85479	112.098	ITGB1;COL1A1;COL6A2;COL6A1;SPP1;FN1;COL6A3;SDC1;LAMB1;ITGA5;HSPG2	KEGG_2019_Mouse
Lung-likeUP	Central carbon metabolism in cancer	9/64	4.05496e-06	0.000152737	8.3763	103.996	LDHA;PKM;PGAM1;AKT3;SLC2A1;HK2;EGFR;PFKP;FGFR1	KEGG_2019_Mouse
Lung-likeUP	Dilated cardiomyopathy (DCM)	11/90	1.44599e-06	6.53588e-05	7.15623	96.2278	ITGB1;CACNB2;SGCD;TGFB1;TPM4;CACNA2D1;TNNT2;LMNA;GNAS;ITGA5;PRKACB	KEGG_2019_Mouse
Lung-likeUP	Glycolysis / Gluconeogenesis	9/67	5.97881e-06	0.000171556	7.94182	95.5186	LDHA;TPI1;PKM;PGAM1;PGK1;ALDOA;GAPDH;HK2;PFKP	KEGG_2019_Mouse
Lung-likeUP	Focal adhesion	18/199	7.92079e-08	8.95049e-06	5.1798	84.6959	ITGB1;ROCK2;CAV1;FN1;PDGFA;VEGFC;LAMB1;PARVB;EGFR;COL1A1;COL6A2;AKT3;COL6A1;SPP1;FLNA;COL6A3;ITGA5;TLN1	KEGG_2019_Mouse
Lung-likeUP	Hypertrophic cardiomyopathy (HCM)	10/86	6.86524e-06	0.000172394	6.74575	80.2005	ITGB1;CACNB2;SGCD;TGFB1;ACE;TPM4;CACNA2D1;TNNT2;LMNA;ITGA5	KEGG_2019_Mouse
Lung-likeUP	Protein digestion and absorption	10/90	1.03491e-05	0.000233891	6.40715	73.5452	COL1A1;COL18A1;COL15A1;COL3A1;COL5A1;ELN;COL6A2;COL6A1;COL6A3;SLC38A2	KEGG_2019_Mouse
Lung-likeUP	HIF-1 signaling pathway	11/104	6.07277e-06	0.000171556	6.07459	72.9661	EGLN1;LDHA;SERPINE1;AKT3;PGK1;SLC2A1;TIMP1;ALDOA;GAPDH;HK2;EGFR	KEGG_2019_Mouse
Lung-likeUP	Arrhythmogenic right ventricular cardiomyopathy (ARVC)	8/72	7.97882e-05	0.00128801	6.37892	60.1923	ITGB1;CACNB2;GJA1;SGCD;CDH2;CACNA2D1;LMNA;ITGA5	KEGG_2019_Mouse
Lung-likeUP	Th1 and Th2 cell differentiation	9/87	5.08758e-05	0.000884456	5.89942	58.3224	NOTCH2;NFKBIA;PPP3CA;MAF;JAG1;IL4RA;NFATC1;RBPJ;RUNX3	KEGG_2019_Mouse
Lung-likeUP	Gap junction	8/86	0.000279048	0.00315324	5.23023	42.8049	GJA1;TUBB5;TUBA1A;GNAS;PRKG2;PDGFA;PRKACB;EGFR	KEGG_2019_Mouse
Lung-likeUP	Pathways in cancer	29/535	8.35145e-07	4.71857e-05	3.02441	42.3286	NOTCH2;ITGB1;ROCK2;IL4RA;SLC2A1;PDGFA;PTGS2;ETS1;GLI3;EGFR;AKT3;HES1;PRKACB;EGLN1;JAG1;TGFB1;GADD45A;F2R;FN1;VEGFC;MITF;LAMB1;NFKBIA;AR;BMP2;GNAS;GNB4;RARB;FGFR1	KEGG_2019_Mouse
Lung-likeUP	Fluid shear stress and atherosclerosis	11/143	0.000119342	0.00158655	4.27127	38.5846	TXN1;ACVR1;MEF2A;CTSL;SDC2;CAV1;GPC1;AKT3;PDGFA;SDC1;PLAT	KEGG_2019_Mouse
Lung-likeUP	Platelet activation	10/125	0.000175323	0.00220128	4.44916	38.4803	COL1A1;ITGB1;COL3A1;ROCK2;AKT3;F2R;GNAS;PRKG2;TLN1;PRKACB	KEGG_2019_Mouse
Lung-likeUP	TGF-beta signaling pathway	8/91	0.000410739	0.00442033	4.9139	38.3164	ACVR1;BMP2;TGFB1;SMURF1;INHBA;LTBP1;DCN;SMAD7	KEGG_2019_Mouse
Lung-likeUP	Small cell lung cancer	8/92	0.000442324	0.00454387	4.85515	37.4986	ITGB1;NFKBIA;GADD45A;AKT3;FN1;RARB;LAMB1;PTGS2	KEGG_2019_Mouse
Lung-likeUP	MAPK signaling pathway	18/294	2.13618e-05	0.000438889	3.38029	36.3513	DUSP5;TGFB1;GADD45A;BDNF;CACNA2D1;PDGFA;VEGFC;NFATC1;EGFR;PPP3CA;CACNB2;DUSP10;RASA1;AKT3;FLNA;PRKACB;MAP4K4;FGFR1	KEGG_2019_Mouse
Lung-likeUP	Fructose and mannose metabolism	4/35	0.00466623	0.0258842	6.52763	35.0364	TPI1;ALDOA;HK2;PFKP	KEGG_2019_Mouse
Lung-likeUP	Relaxin signaling pathway	10/131	0.000257117	0.00305834	4.22724	34.9423	COL1A1;NFKBIA;COL3A1;TGFB1;AKT3;GNAS;GNB4;VEGFC;PRKACB;EGFR	KEGG_2019_Mouse
Lung-likeUP	Cholesterol metabolism	5/49	0.00261946	0.0174117	5.75983	34.241	ABCA1;SOAT1;LRP1;NPC2;ANGPTL4	KEGG_2019_Mouse
Lung-likeUP	Malaria	5/49	0.00261946	0.0174117	5.75983	34.241	KLRA4;TGFB1;LRP1;SDC2;SDC1	KEGG_2019_Mouse
Lung-likeUP	Notch signaling pathway	5/49	0.00261946	0.0174117	5.75983	34.241	NCOR2;NOTCH2;JAG1;HES1;RBPJ	KEGG_2019_Mouse
Lung-likeUP	Prostate cancer	8/97	0.000631198	0.0062022	4.58122	33.7539	NFKBIA;AR;ZEB1;AKT3;PDGFA;PLAT;EGFR;FGFR1	KEGG_2019_Mouse
Lung-likeUP	Regulation of actin cytoskeleton	14/217	0.000100281	0.00141647	3.54999	32.6866	ITGB1;ROCK2;RDX;F2R;FN1;PDGFA;MSN;IQGAP1;EGFR;TMSB4X;CFL2;MYH9;ITGA5;FGFR1	KEGG_2019_Mouse
Lung-likeUP	PI3K-Akt signaling pathway	20/357	2.71571e-05	0.000511459	3.08285	32.4127	ITGB1;BDNF;F2R;FN1;IL4RA;PDGFA;VEGFC;LAMB1;EGFR;COL1A1;GHR;COL6A2;AKT3;COL6A1;SPP1;GNB4;COL6A3;ITGA5;SGK1;FGFR1	KEGG_2019_Mouse
Lung-likeUP	AGE-RAGE signaling pathway in diabetic complications	8/101	0.000825108	0.00765248	4.38328	31.1213	COL1A1;COL3A1;TGFB1;SERPINE1;AKT3;FN1;VEGFC;NFATC1	KEGG_2019_Mouse
Lung-likeUP	Glucagon signaling pathway	8/102	0.000880374	0.00765248	4.33643	30.5075	PPP3CA;LDHA;PKM;PGAM1;AKT3;GNAS;SLC2A1;PRKACB	KEGG_2019_Mouse
Lung-likeUP	Melanoma	6/72	0.00283401	0.0182996	4.61464	27.0698	GADD45A;AKT3;PDGFA;MITF;EGFR;FGFR1	KEGG_2019_Mouse
Lung-likeUP	Human papillomavirus infection	19/360	9.51227e-05	0.00141647	2.88598	26.7251	NOTCH2;ITGB1;JAG1;FN1;LAMB1;RBPJ;PTGS2;EGFR;COL1A1;PKM;COL6A2;AKT3;COL6A1;SPP1;GNAS;COL6A3;HES1;ITGA5;PRKACB	KEGG_2019_Mouse
Lung-likeUP	Regulation of lipolysis in adipocytes	5/56	0.0046958	0.0258842	4.96749	26.6311	AKT3;GNAS;PRKG2;PTGS2;PRKACB	KEGG_2019_Mouse
Lung-likeUP	Bacterial invasion of epithelial cells	6/74	0.00325276	0.0204201	4.47846	25.6537	ITGB1;ARHGAP10;SEPT11;CAV1;FN1;ITGA5	KEGG_2019_Mouse
Lung-likeUP	Oxytocin signaling pathway	10/154	0.000921313	0.00771173	3.54786	24.7985	CACNB2;PPP3CA;RGS2;ROCK2;CACNA2D1;GNAS;NFATC1;PTGS2;PRKACB;EGFR	KEGG_2019_Mouse
Lung-likeUP	Renin secretion	6/76	0.00371597	0.0216384	4.35006	24.3391	PPP3CA;ACE;GNAS;PRKG2;PRKACB;CTSB	KEGG_2019_Mouse
Lung-likeUP	Axon guidance	11/180	0.000859085	0.00765248	3.3298	23.5072	SEMA5A;ITGB1;PPP3CA;UNC5B;ROCK2;DPYSL2;CFL2;RASA1;SEMA3A;SRGAP3;SLIT2	KEGG_2019_Mouse
Lung-likeUP	Transcriptional misregulation in cancer	11/183	0.000983535	0.00793853	3.27122	22.6511	MAF;ZEB1;GADD45A;IGFBP3;PDGFA;HMGA2;PLAT;MITF;ETV1;NUPR1;RUNX2	KEGG_2019_Mouse
Lung-likeUP	Apoptosis	9/141	0.00184747	0.0139176	3.47638	21.8801	ERN1;NFKBIA;TUBA1A;GADD45A;CTSL;AKT3;LMNA;CTSC;CTSB	KEGG_2019_Mouse
Lung-likeUP	Tight junction	10/167	0.00169822	0.0132344	3.25192	20.7413	ITGB1;TUBA1A;ROCK2;RDX;MSN;MYH9;AMOTL1;SYNPO;PRKACB;YBX3	KEGG_2019_Mouse
Lung-likeUP	Amoebiasis	7/106	0.00481297	0.0258984	3.59243	19.1708	COL1A1;COL3A1;TGFB1;FN1;GNAS;LAMB1;PRKACB	KEGG_2019_Mouse
Lung-likeUP	Parathyroid hormone synthesis, secretion and action	7/107	0.00506567	0.0266242	3.55633	18.7961	MEF2A;MMP14;GNAS;PRKACB;RUNX2;EGFR;FGFR1	KEGG_2019_Mouse
Lung-likeUP	Renal cell carcinoma	5/68	0.0106038	0.0489071	4.01883	18.2718	EGLN1;TGFB1;AKT3;SLC2A1;ETS1	KEGG_2019_Mouse
Lung-likeUP	Ras signaling pathway	12/233	0.00221082	0.0161176	2.77768	16.9838	RASA3;BDNF;RASA1;AKT3;GNB4;PDGFA;VEGFC;RGL1;PRKACB;ETS1;EGFR;FGFR1	KEGG_2019_Mouse
Lung-likeUP	Cellular senescence	10/185	0.00357199	0.0216384	2.91474	16.4235	PPP3CA;TGFB1;GADD45A;IGFBP3;SERPINE1;AKT3;NFATC1;ETS1;SLC25A4;ZFP36L2	KEGG_2019_Mouse
Lung-likeUP	Apelin signaling pathway	8/138	0.00582466	0.0299176	3.12979	16.1048	MEF2A;JAG1;SERPINE1;AKT3;GNB4;SPP1;PLAT;PRKACB	KEGG_2019_Mouse
Lung-likeUP	MicroRNAs in cancer	13/281	0.00373406	0.0216384	2.48197	13.8748	NOTCH2;RDX;PDGFA;HMGA2;PTGS2;EGFR;ZEB2;MARCKS;ZEB1;TIMP3;ITGA5;VIM;ZFPM2	KEGG_2019_Mouse
Lung-likeUP	Adrenergic signaling in cardiomyocytes	8/148	0.00875287	0.0424191	2.90474	13.7637	CACNB2;TPM4;CACNA2D1;TNNT2;AKT3;GNAS;PRKACB;RAPGEF4	KEGG_2019_Mouse
Lung-likeUP	Phospholipase D signaling pathway	8/149	0.00909691	0.0428313	2.88399	13.5542	CYTH3;AKT3;F2R;GNAS;PDGFA;PLPP3;EGFR;RAPGEF4	KEGG_2019_Mouse
Lung-likeUP	Rap1 signaling pathway	10/209	0.00827944	0.0415812	2.56004	12.2728	ITGB1;AKT3;F2R;GNAS;PDGFA;VEGFC;TLN1;EGFR;RAPGEF4;FGFR1	KEGG_2019_Mouse
Lung-likeUP	cAMP signaling pathway	10/211	0.00882167	0.0424191	2.53431	11.9887	NFKBIA;BDNF;ROCK2;AKT3;F2R;GNAS;NFATC1;PRKACB;GLI3;RAPGEF4	KEGG_2019_Mouse
