# Supplementary material for: SMAD4 induces opposite effects on metastatic growth from pancreatic tumors depending on the organ of residence
Source: Nat Cancer. 2025 Sep 25;6(11):1839–56. doi: 10.1038/s43018-025-01047-5 (PMC12643927; doi:10.1038/s43018-025-01047-5)
Supplement: Supplementary file 7 — Primer sequences. [file 43018_2025_1047_MOESM7_ESM.xlsx]

## Sheet: Primers
Supplementary Table 5. Primer sequences.
Col1a1	5’-CACCCTGAAAACTTTGCCCC-3’
shRen.713	5’-GTATAGATAAGCATTATAATTCCTA-3’
shSmad4.591	5’- GTATAAAGAATCCAATTCATCTT-3’
shSmad4.1599	5’-TATTCACCTTTACATTCCAAC-3’
