# Supplementary material for: SMAD4 induces opposite effects on metastatic growth from pancreatic tumors depending on the organ of residence
Source: Nat Cancer. 2025 Sep 25;6(11):1839–56. doi: 10.1038/s43018-025-01047-5 (PMC12643927; doi:10.1038/s43018-025-01047-5)
Supplement: Supplementary file 9 — Numerical source data. [file 43018_2025_1047_MOESM9_ESM.xlsx]

## Sheet: Fig. 1b
Time (days post-Dox)	shRen	shSmad4#591	shSmad4#1599
146			1
146			1
147		1
172			1
173		1
176		1
180		1
180		1
186		1
192		1
204	1
246			1
296	1
309	1
357	1
426	1
434	1
452	1

## Sheet: Fig. 2b
Smad4 OFF	FC(d30/d0)		Smad4 ON	FC(d30/d0)
m1	22.189		m1	19.1758
m2	29.661		m2	9.58167
m3	24.8646		m3	35.0561
m4	13.2468		m4	5.55
m5	16.0543		m5	17.6929
m6	8		m6	6.06077
m7	42.9455		m7	17.9103
m8	7.7211		m8	26.378

## Sheet: Fig. 2c
Smad4 OFF	%Area (d30)		Smad4 ON	%Area (d30)
m1	0.408152		m1	0.0802534
m2	0.457839		m2	0.0479986
m3	0.265827		m3	0.25054
m4	0.495232		m4	0.297513
m5	0.552864		m5	0
m6	0.650197		m6	0.214141

## Sheet: Fig. 2d
	Smad4 OFF	FC (d30/d0)		Smad4 ON	FC (d30/d0)
	m1	14.2246		m1	179.093
	m2	27.0371		m2	42.174
	m3	11.5341		m3	26.7991
	m4	33.7987		m4	70.8162
	m5	7.78547		m5	48.1302
	m6	17.4629		m6	34.642
	m7	15.0382		m7	272.177
	m8	27.4082

## Sheet: Fig. 3c
Liver-Smad4 OFF	%Ki67+		Liver-Smad4 ON	%Ki67+		Lung-Smad4 OFF	%Ki67+		Lung-Smad4 ON	%Ki67+
t1	13.6		t1	12.8		t1	19.7		t1	11.5
t2	12.4		t2	2.9		t2	33.1		t2	9.5
t3	7.1		t3	17.4		t3	15.5		t3	6.2
t4	33.3		t4	19.4		t4	17		t4	3.6
t5	32.6		t5	13.4		t5	8.2		t5	13.7
t6	20.3		t6	2.4		t6	9.1		t6	9.3
t7	4.5		t7	6.1		t7	15.6		t7	19.7
t8	14.9		t8	5.5		t8	13.4		t8	25.1
t9	20.6		t9	6.8		t9	11.9		t9	17
t10	3.6		t10	0.3		t10	6.7		t10	6.7
t11	27		t11	10		t11	7.1		t11	8.8
t12	22.3		t12	15.5		t12	6		t12	5.5
			t13	10.4		t13	6.3		t13	7.9
			t14	14.2		t14	5.4		t14	10.6
			t15	15		t15	12.9
						t16	1.4

## Sheet: Fig. 3d
Liver-Smad4 OFF	%SMA+		Liver-Smad4 ON	%SMA+		Lung-Smad4 OFF	%SMA+		Liv-Smad4 ON	%SMA+
t1	1.6		t1	22.5		t1	9.5		t1	7.3
t2	4.3		t2	20.4		t2	5.8		t2	17.7
t3	1.5		t3	26.1		t3	4.8		t3	5.5
t4	0.7		t4	11		t4	4.1		t4	18.2
t5	12		t5	15.4		t5	6.6		t5	10.9
t6	5		t6	15.7		t6	4.2		t6	20.9
t7	3.6		t7	17.8		t7	11.4		t7	22.8
t8	1.9		t8	18.7		t8	9.1		t8	12.7
t9	6.2		t9	9.6		t9	6.9		t9	8
t10	7.4		t10	51.9		t10	12.1		t10	23.1
t11	6					t11	4.4		t11	27.6
t12	10.4					t12	11.9

## Sheet: Fig. 4b
shRen-Smad4 OFF	Fold Change		shRen-Smad4 OFF	Fold Change		shp57-Smad4 OFF	Fold Change		shp57-Smad4 ON	Fold Change
m1	2.12		m1	1.23		m1	0		m1	7.44106
m2	2.04		m2	0.45		m2	0.07375		m2	3.21169
m3	0.44		m3	0.07		m3	2.44539		m3	2.28619
m4	1.19		m4	0.56		m4	1.96829		m4	0.0170149
m5	0.55		m5	0.08		m5	0.160172		m5	0
m6	0.39		m6	0.09		m6	0		m6	0.949622
m7	0.22		m7	0.16		m7	0.212368		m7	5.43006
m8	0.13		m8	0.01		m8	0.446711
m9	1.93					m9	4.47137
						m10	0.22195

## Sheet: Fig. 4d
shRen-Smad4 OFF	%Ki67+		shRen-Smad4 ON	%Ki67+		shp57-Smad4 OFF	%Ki67+		shp57-Smad4 ON	%Ki67+
t1	0.327698		t1	0.0434109		t1	0.285		t1	0.1
t2	0.426545		t2	0.0721221		t2	0.332		t2	0.28
t3	0.379066		t3	0.0728477		t3	0.527		t3	0.162
t4	0.187404		t4	0.0633333		t4	0.093		t4	0.28
t5	0.130597		t5	0.0566038		t5	0.124		t5	0.057
t6	0.177474		t6	0.0703325		t6	0.28		t6	0.325
t7	0.174028		t7	0.0755355		t7	0.164		t7	0.166
t8	0.184887		t8	0.0708955		t8	0.009		t8	0.296
t9	0.156364		t9	0.102773		t9	0.039		t9	0.101
t10	0.314338		t10	0.0611621		t10	0.009		t10	0.309
t11	0.182025		t11	0.230699					t11	0.256
t12	0.438896		t12	0.07125					t12	0.349
t13	0.20948		t13	0.0940171
t14	0.16129		t14	0.0874419
			t15	0.124138
			t16	0.2544
			t17	0.182971
			t18	0.178618

## Sheet: Fig. 5c
Smad4 OFF	% area		Smad4 ON	% area
m1	0.00341646		m1	0.0509016
m2	0.000665221		m2	0.121172
m3	0.0567428		m3	0.0425785
m4	0.0587083		m4	0.0604772
m5	0.0159218		m5	0.106815
			m6	0.00826116

## Sheet: Fig. 5d
Smad4 OFF	% area		Smad4 ON	% area
m1	0.203059		m1	0.100627
m2	0.00718716		m2	0.18831
m3	0.105617		m3	0.138034
m4	0.100921		m4	0.19656
m5	0.065765		m5	0.434164
m6	0.568975		m6	0.336567
m7	0.0224639		m7	0.409109
m8	0.255309
m9	0.354276
m10	0.242567

[truncated: 37 more sheets: Fig. 5e, Fig. 5f, Fig. 5g, Fig. 5h, Fig. 6b, Fig. 6g, Fig. 7a, Fig. 7b, Fig. 8b, Fig. 8d, ED Fig. 1a, ED Fig. 1f, ED Fig. 2a, ED Fig. 2d, ED Fig. 2g, ED Fig. 2h, ED Fig. 2i, ED Fig. 3b, ED Fig. 3c, ED Fig. 3f …]
